# Supplementary material for: Epigenetic Alterations Associated with the Overall Survival and Recurrence Free Survival among Oral Squamous Cell Carcinoma Patients
Source: J Clin Med. 2020 Apr 7;9(4):1035. doi: 10.3390/jcm9041035 (PMC7231254; doi:10.3390/jcm9041035)
Supplement: Supplementary file 1 [file jcm-09-01035-s001.zip]

Archive with 1 entries (1 files):
- jcm-747352-supplementary.xlsx
