# Supplementary material for: Epigenetic Alterations Associated with the Overall Survival and Recurrence Free Survival among Oral Squamous Cell Carcinoma Patients
Source: J Clin Med. 2020 Apr 7;9(4):1035. doi: 10.3390/jcm9041035 (PMC7231254; doi:10.3390/jcm9041035)
Supplement: Supplementary file 1 [file jcm-09-01035-s001.zip › jcm-747352-supplementary.xlsx]

## Sheet: clustre 1 
Hybridization REF	p	difference	q	subclass
Composite Element REF	p	difference	q	subclass
ATP1A4	1.57296e-51	0.212748	6.54351e-48	1
MUC13	1.44519e-37	0.206741	3.006e-34	1
PWRN1	2.34193e-37	0.206609	3.24748e-34	1
MIR494	4.71203e-37	0.230658	4.90051e-34	1
C3ORF34	6.24304e-36	0.281986	4.70366e-33	1
CA5A	6.78413e-36	0.239759	4.70366e-33	1
RASA3	2.53127e-35	0.27976	1.5043e-32	1
NFATC1	7.3547e-35	0.240219	3.42183e-32	1
MEST	7.40299e-35	0.229223	3.42183e-32	1
GJB6	8.99447e-35	0.207192	3.7417e-32	1
SNORD114-8	2.29482e-34	0.193024	8.67859e-32	1
AP2A2	9.91915e-34	0.220585	3.43864e-31	1
COL8A1	1.54952e-33	0.170466	4.95845e-31	1
IGDCC4	2.89116e-33	0.24787	7.92809e-31	1
PRKAR2B	2.95034e-33	0.232686	7.92809e-31	1
HIGD1C	3.04926e-33	0.161641	7.92809e-31	1
SELV	3.81054e-33	0.277301	8.89793e-31	1
LAMB4	3.85007e-33	0.22721	8.89793e-31	1
C20ORF107	3.23911e-32	0.180547	7.09194e-30	1
HOXC13	3.67642e-32	-0.312612	7.64695e-30	1
CNGA3	6.20767e-32	0.330396	1.22971e-29	1
KCNA4	7.6462e-32	-0.216694	1.43074e-29	1
SCN8A	7.91031e-32	-0.222141	1.43074e-29	1
TSGA10IP	9.49052e-32	0.2122	1.64502e-29	1
IL12A	2.62967e-31	0.23127	4.37577e-29	1
SEL1L2	3.65649e-31	0.211857	5.85038e-29	1
SIRPD	4.0927e-31	0.19731	6.30578e-29	1
NCKAP1L	5.29332e-31	0.213415	7.86436e-29	1
SLC11A2	9.32751e-31	0.207805	1.33802e-28	1
TANC1	1.77333e-30	0.214239	2.45902e-28	1
ZNF418	1.91967e-30	-0.281306	2.57607e-28	1
C20ORF186	2.21322e-30	0.190108	2.87718e-28	1
MIR181B1	2.43044e-30	0.221015	3.06382e-28	1
SLC41A2	3.02967e-30	0.169817	3.70689e-28	1
DGUOK	3.46806e-30	0.280583	4.12203e-28	1
CCDC40	4.44864e-30	0.250815	5.14065e-28	1
LOC149620	8.03907e-30	0.193735	9.03852e-28	1
MYO1E	1.16159e-29	0.219169	1.27164e-27	1
RABGAP1L	1.55847e-29	0.209805	1.66237e-27	1
NUP98	1.89308e-29	0.173114	1.9688e-27	1
C1ORF14	2.09757e-29	0.182806	2.12827e-27	1
GFOD1	2.22346e-29	0.215844	2.20229e-27	1
INS	2.30104e-29	0.219074	2.22612e-27	1
VTCN1	2.78154e-29	0.192169	2.62982e-27	1
FAM83C	4.20908e-29	0.193567	3.89106e-27	1
ANKRD30B	1.12306e-28	-0.301447	1.01564e-26	1
SERPINB5	1.53629e-28	0.296703	1.35978e-26	1
BTNL2	2.23331e-28	0.216138	1.93553e-26	1
SCIN	2.67857e-28	0.197981	2.27405e-26	1
DYSF	3.80598e-28	0.234998	3.16657e-26	1
SELP	3.97412e-28	0.186862	3.24163e-26	1
BBX	5.36726e-28	-0.255438	4.29381e-26	1
SORCS3	5.64902e-28	-0.261357	4.43395e-26	1
VEPH1	9.61239e-28	0.178084	7.4051e-26	1
HIST1H4F	1.10857e-27	-0.22879	8.3848e-26	1
CLYBL	1.25225e-27	0.215162	9.3024e-26	1
DNAH11	1.45487e-27	0.209598	1.0618e-25	1
ICA1	1.66053e-27	0.163697	1.191e-25	1
CACNA1C	1.89829e-27	0.247125	1.33846e-25	1
LOC100128554	2.30468e-27	0.208115	1.59791e-25	1
MAGI1	3.41775e-27	-0.247587	2.33079e-25	1
EN2	4.70073e-27	-0.207485	3.15404e-25	1
USP36	5.10675e-27	0.208243	3.37208e-25	1
KCNAB1	5.62956e-27	0.211636	3.65922e-25	1
OSTN	6.51386e-27	0.20993	4.16887e-25	1
FUT2	7.2695e-27	0.17737	4.58199e-25	1
BFSP1	2.44475e-26	0.192958	1.51793e-24	1
C3ORF16	4.30159e-26	0.20149	2.63156e-24	1
SYCP1	4.50049e-26	-0.260122	2.71334e-24	1
PDIA5	4.59822e-26	0.2167	2.73266e-24	1
ADCY10	5.28118e-26	0.160218	3.09433e-24	1
C1ORF114	5.7781e-26	-0.266459	3.33846e-24	1
MIR133B	6.00491e-26	0.178702	3.42198e-24	1
ZNF184	7.2354e-26	0.203762	4.06747e-24	1
COL1A2	9.34379e-26	0.20872	5.18269e-24	1
AHRR	1.03935e-25	0.222774	5.6891e-24	1
BRP44L	1.18832e-25	0.25336	6.42003e-24	1
MUC2	1.24117e-25	0.171602	6.61955e-24	1
TNR	1.38954e-25	0.203911	7.31706e-24	1
GOT1L1	1.87145e-25	0.208781	9.73156e-24	1
CPZ	2.06436e-25	0.201569	1.06021e-23	1
ALB	2.54654e-25	0.218654	1.29191e-23	1
SLC4A10	2.67521e-25	0.183659	1.34083e-23	1
LIPH	2.8507e-25	0.20613	1.41178e-23	1
FAR2	4.31956e-25	0.209781	2.11404e-23	1
CHGB	6.8891e-25	0.156316	3.3324e-23	1
ITCH	6.99296e-25	0.167812	3.34376e-23	1
DRD3	1.0876e-24	0.201673	5.14139e-23	1
MEG3	1.17469e-24	0.171034	5.49066e-23	1
CATSPER1	1.3269e-24	0.217918	6.10502e-23	1
C7ORF20	1.33547e-24	0.205535	6.10502e-23	1
TMEM90B	1.35024e-24	-0.227909	6.10546e-23	1
MAP3K13	1.43562e-24	0.199794	6.42168e-23	1
MIR668	1.84276e-24	0.235786	8.15518e-23	1
PNOC	2.25112e-24	0.211881	9.85753e-23	1
COQ3	2.4407e-24	0.266378	1.05764e-22	1
RDH12	3.3409e-24	0.153987	1.4328e-22	1
PALM3	3.52874e-24	0.190657	1.49791e-22	1
CDKN2A	3.78791e-24	-0.21703	1.59169e-22	1
LOC285692	3.96839e-24	0.200418	1.65085e-22	1
RARA	4.08569e-24	0.271387	1.68282e-22	1
AKNA	4.46259e-24	-0.202481	1.82004e-22	1
LOC154822	4.52949e-24	0.222221	1.82755e-22	1
SLC43A3	4.56888e-24	-0.168723	1.82755e-22	1
OR2M3	4.74669e-24	0.220727	1.88059e-22	1
CDH15	5.3418e-24	0.21549	2.09641e-22	1
WSB1	6.01973e-24	0.197331	2.34038e-22	1
MOXD2	6.70227e-24	0.192925	2.58161e-22	1
NTNG2	7.61044e-24	0.190402	2.90453e-22	1
HMGB4	7.90271e-24	0.195725	2.97034e-22	1
MYO1F	7.92566e-24	0.17267	2.97034e-22	1
ELOVL5	8.44023e-24	0.190067	3.13494e-22	1
IGDCC3	9.01172e-24	0.159559	3.31759e-22	1
KATNAL2	1.07657e-23	-0.228101	3.92854e-22	1
CP	1.0982e-23	0.175299	3.9726e-22	1
SEC14L5	1.19711e-23	0.21974	4.29308e-22	1
IL20RA	1.24454e-23	0.310127	4.42505e-22	1
TFEB	1.28586e-23	0.154382	4.53321e-22	1
DPF3	1.33422e-23	0.18477	4.66416e-22	1
PLXNC1	1.50024e-23	0.196783	5.20082e-22	1
ITGB8	1.76995e-23	0.178511	6.0851e-22	1
ATP6V1G3	1.79246e-23	0.177978	6.112e-22	1
GRIA4	1.8737e-23	-0.22754	6.33708e-22	1
EOMES	2.10682e-23	-0.223057	7.06802e-22	1
PLEKHA3	2.63506e-23	0.162074	8.74119e-22	1
ANKRD20B	2.64757e-23	-0.20331	8.74119e-22	1
GABRB3	5.19847e-23	0.196788	1.70281e-21	1
C20ORF4	5.71722e-23	0.14226	1.8581e-21	1
RPL23P8	6.77916e-23	0.230773	2.18615e-21	1
ADPRHL1	6.86463e-23	0.136442	2.18974e-21	1
KIAA1462	6.9188e-23	0.182405	2.18974e-21	1
CRADD	6.94823e-23	0.151938	2.18974e-21	1
ZNF529	7.43858e-23	-0.222625	2.32665e-21	1
MIR1185-1	7.56398e-23	0.186899	2.334e-21	1
TRH	7.62987e-23	-0.229715	2.334e-21	1
MAGOHB	7.63037e-23	0.174451	2.334e-21	1
TMEM200C	8.89364e-23	0.170507	2.70055e-21	1
EFCAB2	9.21025e-23	0.20337	2.77642e-21	1
DBC1	9.73665e-23	-0.215617	2.89402e-21	1
ZC3HC1	9.73949e-23	0.197578	2.89402e-21	1
STAB2	9.99446e-23	0.19217	2.94872e-21	1
DEPDC7	1.05995e-22	0.19402	3.10522e-21	1
WDR72	1.09706e-22	-0.226609	3.19145e-21	1
EDAR	1.10792e-22	0.162051	3.20066e-21	1
YOD1	1.2722e-22	0.167681	3.63275e-21	1
P2RY1	1.27495e-22	0.205337	3.63275e-21	1
NCRNA00207	1.32272e-22	0.169748	3.74322e-21	1
RFTN2	1.34987e-22	0.185153	3.79423e-21	1
DPYS	1.42964e-22	0.184634	3.99148e-21	1
LRGUK	1.46014e-22	-0.170742	4.04945e-21	1
JPH3	1.61443e-22	0.191406	4.44769e-21	1
IQSEC1	1.69041e-22	0.163791	4.62639e-21	1
TMTC4	1.70509e-22	0.14517	4.63607e-21	1
RASL10B	1.81141e-22	0.176642	4.89316e-21	1
OR10A6	1.92284e-22	0.168033	5.16066e-21	1
STAP2	2.17507e-22	-0.229513	5.80018e-21	1
TINAG	2.78881e-22	0.17861	7.38945e-21	1
NEO1	4.00862e-22	0.163217	1.05543e-20	1
HECW1	5.07017e-22	0.138204	1.32653e-20	1
MS4A7	5.52397e-22	0.194006	1.43623e-20	1
PRKCE	5.73652e-22	0.242468	1.48223e-20	1
NT5E	6.31737e-22	-0.208785	1.62224e-20	1
TRPC7	6.4128e-22	-0.224779	1.63664e-20	1
TSNARE1	7.63668e-22	0.175448	1.93711e-20	1
GSTP1	7.83313e-22	0.195743	1.9749e-20	1
NKX1-2	8.94815e-22	-0.219046	2.24243e-20	1
KLRC1	1.00529e-21	0.141864	2.50419e-20	1
OPRL1	1.04828e-21	0.176069	2.59573e-20	1
TAS2R42	1.05615e-21	0.156859	2.59975e-20	1
WDR64	1.06457e-21	0.251374	2.60508e-20	1
CRYAA	1.08622e-21	0.150214	2.64251e-20	1
KIF26A	1.10389e-21	0.217279	2.66988e-20	1
LOC100133612	1.18426e-21	0.189668	2.8441e-20	1
KRTAP3-1	1.1896e-21	0.162529	2.8441e-20	1
PHACTR1	1.26697e-21	0.185688	3.01178e-20	1
DAAM2	1.48352e-21	0.20601	3.5065e-20	1
TMEM200A	1.58035e-21	0.20071	3.71427e-20	1
IFFO2	1.61633e-21	0.226566	3.77748e-20	1
ADSSL1	1.66024e-21	0.279435	3.85843e-20	1
KIDINS220	1.81104e-21	0.231652	4.18551e-20	1
PDE11A	1.88032e-21	0.185531	4.32163e-20	1
SFRS8	2.00643e-21	0.175498	4.58613e-20	1
SIRPB1	2.07204e-21	0.176963	4.71021e-20	1
GAB4	2.52437e-21	0.176492	5.70727e-20	1
PRLR	2.55539e-21	0.197765	5.74617e-20	1
BCAR4	2.69282e-21	0.15997	6.02265e-20	1
TRIM55	3.0136e-21	0.221305	6.70405e-20	1
LEKR1	3.44358e-21	0.156332	7.61984e-20	1
C1ORF170	3.4806e-21	0.164759	7.62477e-20	1
PVRL3	3.48247e-21	0.151495	7.62477e-20	1
PAX3	4.26891e-21	-0.208408	9.29774e-20	1
DPEP1	4.61313e-21	0.2505	9.99511e-20	1
SLCO1A2	4.64567e-21	0.226714	1.00135e-19	1
A2M	5.14997e-21	0.168216	1.10053e-19	1
MUC15	5.15875e-21	0.160764	1.10053e-19	1
RPL13AP17	5.19481e-21	0.200409	1.10257e-19	1
MIR1323	6.03278e-21	0.178028	1.27121e-19	1
GIPC3	6.05049e-21	0.200759	1.27121e-19	1
TXNRD1	6.15048e-21	-0.183017	1.28573e-19	1
MSC	6.29816e-21	-0.261637	1.30575e-19	1
C13ORF18	6.30903e-21	-0.218939	1.30575e-19	1
TMEM49	6.37616e-21	0.186206	1.31311e-19	1
TSGA10	7.50238e-21	0.161267	1.53743e-19	1
SMAGP	7.8683e-21	-0.253461	1.60452e-19	1
CCDC90B	7.92929e-21	0.157049	1.60907e-19	1
SNTB1	8.43778e-21	0.185274	1.70394e-19	1
ATP2A2	8.95001e-21	0.183737	1.79865e-19	1
ATP13A4	9.34017e-21	0.141005	1.86803e-19	1
ATXN7L1	1.18895e-20	0.175161	2.36652e-19	1
MUC21	1.20086e-20	0.190586	2.37885e-19	1
DHX36	1.20981e-20	0.144051	2.38522e-19	1
C11ORF36	1.25564e-20	0.19942	2.46389e-19	1
CASP14	1.27506e-20	0.154907	2.49026e-19	1
MIR485	1.29563e-20	0.208012	2.51861e-19	1
GPX2	1.30355e-20	0.18573	2.52221e-19	1
NFIX	1.34075e-20	-0.23832	2.58218e-19	1
LMLN	1.36377e-20	0.238135	2.61442e-19	1
DCC	1.46324e-20	-0.237659	2.79224e-19	1
PACRG	1.48671e-20	0.183764	2.82407e-19	1
LCN1	1.6434e-20	0.20895	3.10753e-19	1
AGBL1	1.92497e-20	0.162275	3.62347e-19	1
BAIAP2L2	2.36683e-20	0.15435	4.43514e-19	1
AP2B1	2.39328e-20	0.166011	4.4646e-19	1
XYLT1	2.42414e-20	0.173491	4.50197e-19	1
ARMC3	2.62398e-20	-0.177512	4.85146e-19	1
SUB1	2.77759e-20	0.188757	5.11274e-19	1
CYP3A4	3.10992e-20	0.154179	5.69923e-19	1
SUSD2	3.42352e-20	0.186751	6.24641e-19	1
GRM8	3.72385e-20	0.154485	6.75292e-19	1
KCNQ1DN	3.73359e-20	-0.211041	6.75292e-19	1
NOXA1	3.75144e-20	0.134542	6.75584e-19	1
FLJ39609	3.8597e-20	0.190975	6.92085e-19	1
TAS2R30	4.26536e-20	0.160568	7.61541e-19	1
MEOX2	4.48126e-20	-0.233503	7.96668e-19	1
RNASEH2A	4.51766e-20	0.189799	7.99722e-19	1
PAQR3	5.4149e-20	0.142162	9.54491e-19	1
CCDC74B	5.50413e-20	0.139087	9.66126e-19	1
BRF2	5.54672e-20	0.226591	9.6951e-19	1
GUCY2D	5.7085e-20	0.178065	9.93614e-19	1
OR2M2	6.13142e-20	0.174663	1.06278e-18	1
AVPR1A	7.84499e-20	-0.244917	1.35416e-18	1
OR13A1	7.88968e-20	0.174279	1.35624e-18	1
C1QTNF8	8.00204e-20	0.208709	1.3699e-18	1
RSPH9	8.04497e-20	-0.173608	1.3716e-18	1
ELAVL3	8.10321e-20	0.194797	1.37589e-18	1
C15ORF60	8.64283e-20	0.177798	1.46155e-18	1
PPAP2C	9.24039e-20	0.191249	1.55628e-18	1
OPRM1	9.91821e-20	0.130995	1.6578e-18	1
CHRM2	9.92289e-20	-0.183332	1.6578e-18	1
BICD1	9.97021e-20	0.169948	1.65904e-18	1
CFTR	1.05262e-19	-0.20632	1.74459e-18	1
BEST3	1.15377e-19	0.19753	1.90464e-18	1
THSD7B	1.1761e-19	0.191526	1.93382e-18	1
DENND2A	1.19409e-19	0.228532	1.95567e-18	1
HNF1B	1.29484e-19	-0.245121	2.10497e-18	1
HOXA9	1.29536e-19	-0.25211	2.10497e-18	1
ZNF665	1.4039e-19	-0.228915	2.26782e-18	1
ZNF716	1.40649e-19	0.170909	2.26782e-18	1
BEND7	1.42552e-19	0.170429	2.28964e-18	1
CDH4	1.58203e-19	0.17607	2.53125e-18	1
MIR124-2	1.61689e-19	-0.275624	2.5771e-18	1
GNPTG	1.68726e-19	0.183754	2.67901e-18	1
POU4F2	1.75486e-19	-0.190987	2.77575e-18	1
KIAA0513	1.80234e-19	0.244872	2.84005e-18	1
NEUROD1	1.82606e-19	-0.193001	2.86657e-18	1
SLC25A37	1.89926e-19	0.130262	2.97027e-18	1
DOK4	1.92422e-19	0.115965	2.99804e-18	1
ESRRB	1.95451e-19	0.162344	3.03387e-18	1
VAPA	2.11506e-19	0.147863	3.27087e-18	1
TERT	2.35208e-19	0.190315	3.62394e-18	1
HOXC4	2.47615e-19	-0.238812	3.80103e-18	1
RECQL5	2.49855e-19	0.199742	3.82131e-18	1
NXPH1	2.76272e-19	-0.238772	4.20985e-18	1
KIAA0182	2.82484e-19	0.201078	4.28881e-18	1
RTN4	2.9251e-19	0.149897	4.42487e-18	1
LIN7A	3.06955e-19	-0.221198	4.62657e-18	1
PCDHB4	3.38385e-19	-0.203655	5.08188e-18	1
C20ORF95	3.44939e-19	0.161533	5.16168e-18	1
DUSP27	3.72174e-19	-0.182564	5.54927e-18	1
PAK1	3.76922e-19	0.159153	5.59345e-18	1
ABCB5	3.77827e-19	0.165395	5.59345e-18	1
ANKS4B	3.96491e-19	0.168959	5.84894e-18	1
ANO2	4.13771e-19	0.193233	6.08228e-18	1
PSORS1C1	4.33406e-19	0.175595	6.34848e-18	1
ANPEP	4.60193e-19	0.117963	6.71721e-18	1
OR2L8	5.0466e-19	0.193931	7.34052e-18	1
CELA2A	5.53877e-19	0.215145	8.02833e-18	1
DACT2	5.8884e-19	0.147076	8.50546e-18	1
C14ORF39	5.96498e-19	-0.170299	8.58627e-18	1
MIR548D2	6.30127e-19	0.158063	9.03906e-18	1
PPFIA3	6.911e-19	-0.233983	9.87964e-18	1
DCTPP1	7.14696e-19	0.203031	1.0182e-17	1
ZNF232	7.69991e-19	0.186425	1.09315e-17	1
DKK1	7.72565e-19	-0.240662	1.09315e-17	1
OR10G2	8.73891e-19	0.176974	1.23233e-17	1
RASIP1	8.77263e-19	0.180336	1.23291e-17	1
C7ORF10	8.94763e-19	0.172528	1.25327e-17	1
EN1	9.5817e-19	-0.205074	1.33758e-17	1
CASC2	1.01718e-18	0.164634	1.4152e-17	1
CLDN8	1.10572e-18	0.154641	1.53327e-17	1
KIAA1949	1.12624e-18	-0.166926	1.55653e-17	1
DNMT3L	1.15281e-18	0.151112	1.58452e-17	1
SNED1	1.15411e-18	0.183747	1.58452e-17	1
DPPA2	1.17371e-18	0.18045	1.60614e-17	1
RAX	1.19234e-18	-0.237864	1.62628e-17	1
BAIAP2	1.20029e-18	0.220752	1.63177e-17	1
WWC2	1.25047e-18	0.151266	1.69445e-17	1
FOXP4	1.31464e-18	-0.218709	1.77561e-17	1
NCEH1	1.35306e-18	0.169483	1.8216e-17	1
FAM57B	1.44801e-18	0.182568	1.9412e-17	1
MIR654	1.45123e-18	0.207624	1.9412e-17	1
IQCE	1.45985e-18	0.133045	1.94647e-17	1
MEG8	1.64353e-18	0.133951	2.18437e-17	1
PRRT3	1.70722e-18	0.147178	2.2618e-17	1
PHOX2B	1.88841e-18	-0.19122	2.49391e-17	1
CLIP3	1.92182e-18	-0.245559	2.53e-17	1
PCDHB15	2.09801e-18	-0.178655	2.7496e-17	1
MOBKL2A	2.10185e-18	-0.161897	2.7496e-17	1
REEP6	2.14576e-18	0.130656	2.79823e-17	1
C6ORF145	2.20901e-18	-0.191761	2.87172e-17	1
C17ORF73	2.25866e-18	0.107803	2.92711e-17	1
SHC3	2.44142e-18	0.179671	3.15413e-17	1
ZFHX3	2.56782e-18	-0.227884	3.30716e-17	1
RAB40B	2.70589e-18	0.171285	3.47423e-17	1
SPTLC3	2.88926e-18	0.166371	3.69826e-17	1
MORN3	3.1392e-18	0.189845	4.00586e-17	1
N6AMT2	3.15998e-18	0.150037	4.02004e-17	1
HFE2	3.43234e-18	0.165265	4.35322e-17	1
C14ORF70	3.47464e-18	0.158402	4.39347e-17	1
DOCK1	3.64979e-18	0.185987	4.60094e-17	1
GALNTL6	3.68689e-18	-0.195681	4.63367e-17	1
TPCN1	3.83683e-18	0.122368	4.80759e-17	1
NPAS4	4.31158e-18	-0.21317	5.37953e-17	1
ABI3BP	4.31914e-18	0.143694	5.37953e-17	1
TBX5	4.51156e-18	-0.196194	5.60241e-17	1
ESPN	4.84711e-18	-0.204407	6.00118e-17	1
LHX2	5.12942e-18	-0.191793	6.33186e-17	1
PLCXD3	5.23843e-18	-0.223367	6.4473e-17	1
RGS9	5.34338e-18	0.145058	6.55707e-17	1
TET1	5.48629e-18	-0.161553	6.71263e-17	1
APBA2	5.58247e-18	0.238262	6.80282e-17	1
OR4C12	5.5927e-18	0.180628	6.80282e-17	1
DNAJC5B	5.75262e-18	0.168915	6.97694e-17	1
RIMS1	6.14164e-18	0.136898	7.4271e-17	1
CACHD1	6.37599e-18	0.161492	7.68815e-17	1
FAM26D	6.67133e-18	0.17164	8.02102e-17	1
MFSD9	7.46835e-18	0.185379	8.95341e-17	1
ADAMTS5	7.8155e-18	-0.169999	9.34267e-17	1
FRMD4A	7.91361e-18	0.172716	9.43284e-17	1
HLX	8.68659e-18	-0.184363	1.03246e-16	1
ASPRV1	8.71748e-18	0.193602	1.03318e-16	1
LAMC3	9.1418e-18	0.225956	1.0804e-16	1
GAD1	1.01019e-17	-0.159956	1.19048e-16	1
ZNF572	1.01636e-17	0.203786	1.19437e-16	1
CRP	1.02447e-17	0.211205	1.20051e-16	1
C6ORF126	1.10173e-17	0.151398	1.28741e-16	1
TSPAN4	1.16745e-17	0.251941	1.36038e-16	1
MIR1257	1.18922e-17	0.183002	1.38188e-16	1
RAD54B	1.24446e-17	0.144497	1.44205e-16	1
ZNF750	1.26969e-17	0.200384	1.4672e-16	1
ULBP1	1.29311e-17	-0.172799	1.49012e-16	1
DEPDC6	1.40171e-17	0.165438	1.6108e-16	1
LOC641518	1.53704e-17	-0.225558	1.7605e-16	1
CEP70	1.54044e-17	0.171847	1.7605e-16	1
C9ORF125	1.57687e-17	0.142253	1.7972e-16	1
FUT1	1.59651e-17	0.169668	1.81462e-16	1
OTX2	1.66262e-17	-0.205846	1.88461e-16	1
KIAA1549	1.73789e-17	0.139019	1.96015e-16	1
TBXAS1	1.73869e-17	0.163225	1.96015e-16	1
TP63	2.01724e-17	0.185634	2.26803e-16	1
C22ORF34	2.04468e-17	0.154865	2.29268e-16	1
ZFPM1	2.05056e-17	0.168342	2.2931e-16	1
IRGC	2.08151e-17	0.131288	2.32147e-16	1
MYO3B	2.19738e-17	0.167601	2.44414e-16	1
TGM6	2.23082e-17	0.141219	2.47473e-16	1
HOXD9	2.30578e-17	-0.178967	2.55108e-16	1
KCNT1	2.33661e-17	0.325329	2.57833e-16	1
SMAP1	2.52588e-17	0.158728	2.77981e-16	1
SNAP25	2.55573e-17	-0.208933	2.80524e-16	1
CALML5	2.65712e-17	0.14954	2.90885e-16	1
MBP	2.68737e-17	-0.169674	2.93424e-16	1
SLC30A1	2.75323e-17	0.170102	2.99829e-16	1
C13ORF28	2.83738e-17	0.15723	3.08185e-16	1
CRH	2.89186e-17	-0.181421	3.13285e-16	1
IL16	3.08659e-17	0.136533	3.33512e-16	1
NTN4	3.10782e-17	0.146819	3.34936e-16	1
OR2H1	3.37935e-17	0.143977	3.63258e-16	1
CTNNA2	3.68114e-17	-0.191454	3.94679e-16	1
C9	3.75567e-17	0.153074	4.01635e-16	1
WIPF3	3.88548e-17	0.159936	4.14451e-16	1
PCSK6	4.07842e-17	-0.18343	4.33918e-16	1
TTC23L	4.55242e-17	0.137335	4.83114e-16	1
ADCY9	4.61412e-17	0.215652	4.88415e-16	1
CDKN2C	4.79346e-17	0.145001	5.06111e-16	1
DIP2C	5.00339e-17	0.191848	5.2694e-16	1
CCDC61	5.02102e-17	-0.238349	5.2746e-16	1
COMMD2	5.46261e-17	0.146909	5.72405e-16	1
ACR	5.63555e-17	0.176124	5.89043e-16	1
ITGA5	5.68073e-17	-0.171898	5.92277e-16	1
ATP4B	5.8828e-17	0.201999	6.11811e-16	1
CNTD2	6.18283e-17	0.18744	6.4141e-16	1
CPNE4	6.34434e-17	0.163504	6.56529e-16	1
LIMS2	6.7721e-17	0.140213	6.99056e-16	1
HORMAD2	7.10486e-17	0.155073	7.31589e-16	1
ATP8B3	7.27362e-17	0.119885	7.47118e-16	1
SLC9A3	7.40295e-17	0.278069	7.58529e-16	1
PGCP	7.46615e-17	0.205413	7.63125e-16	1
LOC441204	7.99939e-17	0.151219	8.15624e-16	1
LHX5	8.37737e-17	-0.188332	8.52075e-16	1
TMEM132D	8.64037e-17	-0.183783	8.76682e-16	1
DKK4	8.73729e-17	0.118047	8.84358e-16	1
DNTT	9.66501e-17	0.152821	9.75884e-16	1
VAV3	1.03801e-16	-0.179647	1.04555e-15	1
JAKMIP1	1.08774e-16	0.201512	1.09299e-15	1
ZDHHC14	1.1051e-16	0.146281	1.10777e-15	1
ZNF444	1.23688e-16	-0.160315	1.23455e-15	1
IGSF9B	1.23752e-16	0.150733	1.23455e-15	1
C11ORF49	1.27685e-16	0.153139	1.27074e-15	1
EVX2	1.33574e-16	-0.248206	1.32618e-15	1
ZNF626	1.34853e-16	-0.192656	1.33568e-15	1
IL20RB	1.46035e-16	0.177037	1.443e-15	1
C14ORF23	1.54321e-16	-0.193038	1.52127e-15	1
MSI2	1.6154e-16	0.141314	1.58867e-15	1
KLHL24	1.66013e-16	0.128187	1.62881e-15	1
ABCB11	1.74315e-16	0.128393	1.70623e-15	1
FGL2	1.79439e-16	-0.194758	1.75227e-15	1
KCNK13	1.83625e-16	0.131265	1.78894e-15	1
COL18A1	1.84221e-16	0.1439	1.79056e-15	1
RSPH6A	1.96583e-16	0.105533	1.90626e-15	1
GNPNAT1	2.18485e-16	0.141171	2.11371e-15	1
FARSA	2.21985e-16	0.15747	2.14259e-15	1
AKAP13	2.2501e-16	0.171995	2.16676e-15	1
DIDO1	2.4714e-16	-0.202134	2.37437e-15	1
DNMBP	2.66445e-16	-0.163761	2.55394e-15	1
SLC6A2	2.73583e-16	-0.213786	2.61633e-15	1
FUT9	2.7894e-16	-0.254572	2.66145e-15	1
NTM	2.92916e-16	0.157561	2.7884e-15	1
NR6A1	3.01209e-16	0.186894	2.8608e-15	1
EBF2	3.0655e-16	-0.176313	2.90489e-15	1
NRM	3.38821e-16	0.181183	3.2034e-15	1
C2ORF89	3.41679e-16	-0.180524	3.2231e-15	1
FAM149A	3.49057e-16	0.1897	3.28525e-15	1
ANXA2	3.74362e-16	0.204077	3.51545e-15	1
PCNXL2	3.80485e-16	0.12606	3.56491e-15	1
EHF	3.92098e-16	0.150613	3.66546e-15	1
GABRA1	4.30679e-16	-0.151289	4.0171e-15	1
MED25	4.36351e-16	0.158417	4.06089e-15	1
CLRN1OS	4.42744e-16	0.149059	4.11119e-15	1
FMNL1	4.46028e-16	0.183806	4.13246e-15	1
OR2M4	4.51448e-16	0.154792	4.17338e-15	1
HOXC6	4.57664e-16	-0.177969	4.22147e-15	1
TEKT2	4.71911e-16	0.212978	4.34325e-15	1
KCNJ1	4.83788e-16	0.148315	4.43917e-15	1
SGK1	4.84467e-16	0.160844	4.43917e-15	1
KISS1	5.00192e-16	0.122708	4.57319e-15	1
CBX4	5.01948e-16	0.169006	4.57918e-15	1
ADIPOQ	5.16157e-16	0.129911	4.6985e-15	1
DHRS7C	5.40697e-16	0.15921	4.91114e-15	1
ZNF660	5.50429e-16	-0.194684	4.98864e-15	1
PIGB	6.12287e-16	0.232375	5.53721e-15	1
ZNF737	6.20718e-16	-0.207583	5.60127e-15	1
HAT1	6.42471e-16	0.113985	5.78502e-15	1
RBPMS2	6.69255e-16	0.167369	6.01318e-15	1
DLX6AS	6.94076e-16	-0.183646	6.22275e-15	1
TNFRSF1B	7.37014e-16	0.171927	6.5935e-15	1
LYZL1	7.71729e-16	0.176936	6.88804e-15	1
RNF126P1	7.73249e-16	-0.22755	6.88804e-15	1
WDR67	7.90809e-16	0.140365	7.02942e-15	1
SCRT2	8.05316e-16	-0.226333	7.1431e-15	1
TCF23	8.38493e-16	0.16236	7.42156e-15	1
LOC643719	8.44443e-16	-0.158513	7.45835e-15	1
NAALADL2	8.59715e-16	0.156672	7.57681e-15	1
CCDC81	8.61498e-16	-0.182733	7.57681e-15	1
MAPT	8.69702e-16	-0.201689	7.63283e-15	1
ZBTB22	8.89869e-16	0.141434	7.79338e-15	1
SLC9A1	9.0299e-16	0.196225	7.89168e-15	1
SPDYC	9.21754e-16	0.131469	8.03877e-15	1
MIR346	9.32983e-16	0.205138	8.11968e-15	1
NLRP9	9.37555e-16	0.155629	8.14244e-15	1
TBR1	1.00896e-15	-0.208523	8.74435e-15	1
KIF26B	1.03247e-15	0.199912	8.92947e-15	1
TOX	1.0463e-15	0.176281	9.03032e-15	1
ANGEL2	1.06251e-15	0.185654	9.15124e-15	1
CRYGD	1.09149e-15	-0.212765	9.38137e-15	1
STYK1	1.09982e-15	0.136524	9.43347e-15	1
HNF4A	1.12215e-15	0.117677	9.60521e-15	1
BDKRB1	1.13469e-15	0.1454	9.69261e-15	1
C12ORF74	1.2018e-15	0.140841	1.02419e-14	1
CYP3A43	1.20392e-15	0.142769	1.02419e-14	1
CCL7	1.22553e-15	0.130149	1.04045e-14	1
ZIC4	1.26291e-15	-0.212386	1.07e-14	1
KIAA1688	1.29586e-15	0.182462	1.09569e-14	1
ZNRF3	1.3174e-15	-0.20262	1.11164e-14	1
PDIA2	1.34211e-15	0.152301	1.1302e-14	1
FUCA1	1.36191e-15	0.174441	1.14455e-14	1
RASGEF1A	1.37335e-15	-0.141192	1.15184e-14	1
ANKRD55	1.38885e-15	0.151252	1.1625e-14	1
MIR496	1.45053e-15	0.150059	1.21169e-14	1
ZNF702P	1.49122e-15	-0.179372	1.24318e-14	1
PPP2R3A	1.55058e-15	0.195321	1.29009e-14	1
CA3	1.62705e-15	0.143667	1.351e-14	1
SKAP2	1.64994e-15	-0.17259	1.36728e-14	1
CABP1	1.65518e-15	0.163919	1.36889e-14	1
VWA3B	1.67931e-15	0.184072	1.38609e-14	1
KCNK3	1.76692e-15	0.148135	1.45552e-14	1
TMEM26	1.8498e-15	-0.213375	1.52078e-14	1
WFDC1	1.91323e-15	0.147552	1.56983e-14	1
AHSG	1.95252e-15	0.155912	1.59891e-14	1
MAPK10	1.95743e-15	-0.174229	1.59979e-14	1
POU3F3	2.00518e-15	-0.229559	1.6356e-14	1
POLD3	2.1054e-15	0.14406	1.71399e-14	1
MIR196A2	2.16972e-15	-0.191239	1.7629e-14	1
OSGIN2	2.19958e-15	0.212755	1.78368e-14	1
GNAT3	2.21164e-15	0.129844	1.78987e-14	1
GAA	2.21969e-15	0.178046	1.78987e-14	1
C14ORF115	2.22012e-15	0.14541	1.78987e-14	1
C16ORF62	2.24476e-15	0.157926	1.80623e-14	1
ACMSD	2.2526e-15	0.128465	1.80904e-14	1
INSL3	2.30657e-15	0.167746	1.84881e-14	1
GRIN2B	2.68357e-15	-0.18592	2.14686e-14	1
ZNF608	2.73943e-15	-0.155176	2.18734e-14	1
CFDP1	2.78108e-15	-0.180333	2.21634e-14	1
PLA2G3	2.80153e-15	0.151577	2.22837e-14	1
LRRC27	2.8682e-15	0.125509	2.27705e-14	1
PREX1	2.96163e-15	0.134326	2.34624e-14	1
LOC116437	2.96664e-15	0.135611	2.34624e-14	1
ATAD3C	2.97987e-15	0.137822	2.35223e-14	1
BOLL	3.01929e-15	-0.213804	2.37883e-14	1
NFASC	3.15645e-15	0.133991	2.4822e-14	1
C6ORF154	3.61574e-15	0.151934	2.83801e-14	1
ITGA8	3.85689e-15	-0.185563	3.0216e-14	1
RPAP1	3.98111e-15	0.132907	3.11305e-14	1
APOBEC3F	4.03097e-15	0.171342	3.14613e-14	1
CALCA	4.07602e-15	-0.209194	3.17532e-14	1
INPP5A	4.32989e-15	0.171652	3.36337e-14	1
BRDT	4.33357e-15	0.19698	3.36337e-14	1
ST6GALNAC5	4.42493e-15	-0.182261	3.42788e-14	1
ZBTB20	4.45394e-15	0.140103	3.44394e-14	1
ZNF148	4.5025e-15	-0.189204	3.47503e-14	1
TC2N	4.56687e-15	0.156012	3.51818e-14	1
PDGFD	4.80964e-15	-0.19949	3.69835e-14	1
USP13	4.87849e-15	0.155541	3.74438e-14	1
BASP1	5.03027e-15	0.133853	3.85376e-14	1
TRPM2	5.63349e-15	0.16196	4.30796e-14	1
PCDHB16	6.02417e-15	-0.160972	4.58727e-14	1
PRND	6.0264e-15	0.121897	4.58727e-14	1
CRYGS	6.03181e-15	0.124769	4.58727e-14	1
SLC45A1	6.26958e-15	0.140352	4.75939e-14	1
MDGA2	6.54963e-15	-0.186229	4.96022e-14	1
FLJ42709	6.55798e-15	-0.153384	4.96022e-14	1
KCTD21	6.67986e-15	0.175179	5.04324e-14	1
AMBN	6.73694e-15	0.142863	5.07711e-14	1
SGIP1	6.78616e-15	-0.140101	5.10496e-14	1
TMEM204	7.50672e-15	0.148034	5.63681e-14	1
C14ORF79	7.99297e-15	0.16574	5.9845e-14	1
COPZ1	7.99851e-15	0.112828	5.9845e-14	1
LHX1	8.09166e-15	-0.183657	6.04332e-14	1
SMURF1	8.31675e-15	0.169561	6.2003e-14	1
TSGA13	8.5624e-15	0.129963	6.37201e-14	1
DAP	8.5985e-15	0.161404	6.38746e-14	1
RAB12	9.4852e-15	-0.1828	7.03359e-14	1
TBC1D16	1.01863e-14	0.117882	7.54003e-14	1
DISP2	1.03634e-14	0.126507	7.65747e-14	1
GP5	1.06752e-14	0.132291	7.87388e-14	1
CNTN2	1.08261e-14	0.136464	7.97108e-14	1
TTYH3	1.13688e-14	0.159924	8.35584e-14	1
DOCK4	1.1886e-14	0.131865	8.72058e-14	1
SYT7	1.194e-14	0.153677	8.74477e-14	1
SLC6A5	1.22868e-14	-0.15344	8.983e-14	1
MAP1LC3C	1.24988e-14	-0.179012	9.10993e-14	1
FAM175B	1.25043e-14	0.106005	9.10993e-14	1
PLA2G10	1.31753e-14	0.146725	9.58205e-14	1
HTR1A	1.33576e-14	-0.178919	9.69768e-14	1
AACS	1.34403e-14	0.178505	9.74074e-14	1
C9ORF79	1.38377e-14	0.123395	1.00113e-13	1
GCNT2	1.40475e-14	-0.171278	1.01454e-13	1
TTYH1	1.53618e-14	-0.193395	1.10754e-13	1
BRSK2	1.58187e-14	0.180295	1.13851e-13	1
KLF16	1.64031e-14	-0.123365	1.17853e-13	1
PLEK2	1.67394e-14	0.151411	1.20062e-13	1
EIF2AK1	1.73979e-14	0.211535	1.2457e-13	1
CHRNA1	1.75635e-14	0.143203	1.2554e-13	1
ABR	1.817e-14	0.156972	1.29652e-13	1
PLCB4	1.85053e-14	0.148896	1.31819e-13	1
BOC	1.8786e-14	0.126361	1.33589e-13	1
ZNF610	1.91262e-14	-0.171766	1.35776e-13	1
BMPER	1.94137e-14	0.136349	1.37385e-13	1
WNT9B	1.94189e-14	0.118926	1.37385e-13	1
CNST	2.0241e-14	0.148668	1.42959e-13	1
RPL24	2.05658e-14	0.1819	1.45007e-13	1
LOC200726	2.09286e-14	-0.181747	1.47315e-13	1
RAPGEFL1	2.14521e-14	-0.227857	1.50745e-13	1
CACNB4	2.1803e-14	0.150299	1.52952e-13	1
C1ORF162	2.21102e-14	-0.135731	1.54846e-13	1
R3HDM1	2.32781e-14	0.165083	1.62751e-13	1
PSKH2	2.43729e-14	0.1423	1.7012e-13	1
CYTH3	2.61448e-14	0.117941	1.82181e-13	1
LRRC30	2.6412e-14	0.142994	1.83736e-13	1
MRPL33	2.66925e-14	0.157845	1.85377e-13	1
GLRA1	2.71015e-14	-0.159372	1.87904e-13	1
SHOX2	2.88113e-14	-0.172466	1.99426e-13	1
COL4A1	2.93648e-14	0.19033	2.02919e-13	1
NPS	2.96524e-14	0.206373	2.04567e-13	1
SNORD115-32	3.03886e-14	0.136517	2.09299e-13	1
ZFYVE28	3.13883e-14	0.16089	2.15343e-13	1
CBX5	3.14005e-14	-0.174796	2.15343e-13	1
CTBP1	3.14215e-14	0.172026	2.15343e-13	1
MLL5	3.16937e-14	-0.142128	2.16852e-13	1
KRTAP10-4	3.21997e-14	0.116961	2.19952e-13	1
MECOM	3.28172e-14	-0.195398	2.23441e-13	1
ROBO1	3.28178e-14	-0.13724	2.23441e-13	1
GLIS1	3.35039e-14	0.128673	2.27739e-13	1
ZIC1	3.36047e-14	-0.180152	2.28051e-13	1
KHDRBS2	3.4254e-14	-0.186863	2.32079e-13	1
PHYHIPL	3.44005e-14	-0.156682	2.32693e-13	1
TBC1D8	3.48441e-14	0.149034	2.35311e-13	1
EBF3	3.61561e-14	0.149168	2.43775e-13	1
ATP5G2	3.75624e-14	-0.154787	2.52847e-13	1
KNG1	3.88997e-14	0.127091	2.61426e-13	1
MYLK4	4.13222e-14	0.137777	2.77258e-13	1
DYNC1I1	4.18428e-14	0.188238	2.803e-13	1
ANKH	4.21053e-14	-0.180872	2.81605e-13	1
WDR8	4.24354e-14	0.161565	2.83357e-13	1
SNORD32B	4.81245e-14	0.134731	3.20702e-13	1
RYR2	4.81823e-14	-0.162776	3.20702e-13	1
ZNF804B	4.87237e-14	-0.180106	3.23787e-13	1
ZNF829	4.99508e-14	-0.173747	3.31412e-13	1
MIR211	5.68094e-14	0.151806	3.76317e-13	1
CLMN	5.73162e-14	0.169694	3.7907e-13	1
GSTA1	5.74506e-14	0.143811	3.79356e-13	1
ADCYAP1	5.83158e-14	-0.200797	3.84459e-13	1
RALBP1	5.89659e-14	0.137355	3.8813e-13	1
WDR66	6.25466e-14	-0.16413	4.11049e-13	1
CACNA1H	6.33627e-14	0.206778	4.15755e-13	1
SNAPC1	6.35825e-14	0.153041	4.1654e-13	1
FAM5B	6.49381e-14	-0.155716	4.24199e-13	1
MIR1276	6.49555e-14	0.147627	4.24199e-13	1
IDO2	6.63783e-14	0.12225	4.32551e-13	1
DSCAM	6.64423e-14	0.146004	4.32551e-13	1
CLPTM1L	6.67279e-14	0.163865	4.33731e-13	1
MEGF11	6.72735e-14	0.124804	4.36596e-13	1
NLRP8	6.75544e-14	0.148442	4.37736e-13	1
MMP20	6.80801e-14	0.133659	4.40456e-13	1
HSPB2	7.05861e-14	-0.154174	4.5596e-13	1
ZACN	7.90062e-14	0.133162	5.09559e-13	1
FAM171A1	8.36687e-14	0.144725	5.38795e-13	1
ZPBP2	8.78215e-14	0.133073	5.64663e-13	1
SLC29A4	8.90071e-14	0.152385	5.71404e-13	1
MARS	9.25737e-14	0.125499	5.93165e-13	1
SERPINA6	9.2682e-14	0.14533	5.93165e-13	1
SST	9.32539e-14	-0.169179	5.95908e-13	1
GREB1L	9.57908e-14	-0.202499	6.10461e-13	1
ATP10A	9.58247e-14	0.178925	6.10461e-13	1
LOC646405	9.60964e-14	-0.158033	6.11255e-13	1
CD58	9.72456e-14	-0.156402	6.17621e-13	1
FAM5C	9.75044e-14	-0.242312	6.18321e-13	1
TIMP3	1.0154e-13	0.136494	6.42932e-13	1
SLC25A4	1.05859e-13	0.110251	6.69262e-13	1
ZNF208	1.09037e-13	-0.153896	6.88308e-13	1
PRTG	1.10077e-13	-0.154729	6.93819e-13	1
DLX5	1.1438e-13	-0.192505	7.19847e-13	1
DNLZ	1.24941e-13	0.138617	7.85127e-13	1
OPA3	1.48871e-13	0.120871	9.3409e-13	1
MCF2L	1.50217e-13	0.180375	9.41117e-13	1
GNG7	1.54682e-13	0.173678	9.67638e-13	1
NKX6-1	1.57339e-13	-0.16422	9.82777e-13	1
PHACTR2	1.57956e-13	0.123354	9.85151e-13	1
ZNF323	1.59369e-13	-0.185186	9.92478e-13	1
ROBO3	1.62996e-13	-0.171574	1.01355e-12	1
SLC13A4	1.65565e-13	0.132212	1.02798e-12	1
NDUFA10	1.68174e-13	0.139437	1.04263e-12	1
PDE10A	1.7765e-13	0.153396	1.09974e-12	1
LOC100132111	1.81837e-13	-0.158436	1.12399e-12	1
VIM	1.82674e-13	-0.163908	1.12749e-12	1
OBP2A	1.84873e-13	0.177347	1.13937e-12	1
SGCE	1.88207e-13	-0.155211	1.1582e-12	1
GRIK1	2.01135e-13	-0.156745	1.23592e-12	1
C8ORF34	2.0987e-13	0.137289	1.2877e-12	1
ZFP82	2.15998e-13	-0.175321	1.32334e-12	1
ACOT7	2.17004e-13	0.182734	1.32755e-12	1
KALRN	2.19221e-13	0.154486	1.33915e-12	1
TRIM17	2.22792e-13	-0.144653	1.35896e-12	1
ABCA6	2.2359e-13	0.154271	1.36183e-12	1
C13ORF16	2.49594e-13	0.216642	1.518e-12	1
C1ORF228	2.50316e-13	0.14993	1.52017e-12	1
CAPSL	2.51414e-13	0.136887	1.52461e-12	1
CPSF4L	2.56864e-13	0.165689	1.55539e-12	1
CUGBP2	2.59349e-13	0.147412	1.56816e-12	1
FAM20B	2.6731e-13	0.112987	1.61395e-12	1
MYOC	2.67733e-13	0.11724	1.61416e-12	1
MSX2	2.7039e-13	-0.105697	1.62782e-12	1
DLK1	2.71731e-13	-0.170965	1.63353e-12	1
ST18	2.76529e-13	0.197195	1.65997e-12	1
GPR162	2.7992e-13	0.167934	1.6779e-12	1
GRIN2A	2.83238e-13	-0.181309	1.69535e-12	1
THBS4	2.84205e-13	-0.17264	1.6987e-12	1
TSPAN8	2.94011e-13	0.119592	1.75478e-12	1
ACCN1	2.99375e-13	0.170744	1.78424e-12	1
TWIST1	3.14661e-13	-0.162386	1.87266e-12	1
MYBPH	3.24989e-13	0.139866	1.93137e-12	1
LOC255167	3.2895e-13	0.130681	1.95211e-12	1
APOD	3.32615e-13	0.169322	1.97105e-12	1
SLC8A3	3.36091e-13	-0.193019	1.98882e-12	1
VWA2	3.51522e-13	0.186328	2.07717e-12	1
NPY2R	3.57411e-13	-0.15621	2.10898e-12	1
C17ORF68	3.6071e-13	-0.171258	2.12543e-12	1
KLRG1	3.71791e-13	0.150746	2.18762e-12	1
CACNG1	3.80091e-13	0.160209	2.2333e-12	1
ERC1	3.85052e-13	0.153671	2.25926e-12	1
LGR4	4.0482e-13	0.0956926	2.3719e-12	1
MUC5B	4.1738e-13	0.158858	2.44206e-12	1
TACR1	4.1994e-13	0.138366	2.45358e-12	1
GAS7	4.47446e-13	-0.183568	2.60723e-12	1
SLC1A5	4.47491e-13	0.153391	2.60723e-12	1
GREB1	4.86965e-13	0.153049	2.83325e-12	1
GNS	4.89303e-13	0.156537	2.84288e-12	1
GAD2	4.96224e-13	-0.176214	2.87907e-12	1
CADPS	4.98613e-13	-0.150419	2.8889e-12	1
MYOF	5.20728e-13	-0.168101	3.01283e-12	1
DOCK5	5.21556e-13	-0.162717	3.01343e-12	1
DKK2	5.46285e-13	-0.147817	3.15193e-12	1
FAM19A1	5.52739e-13	-0.148229	3.18476e-12	1
GRLF1	5.56336e-13	-0.151554	3.19892e-12	1
AJAP1	5.5709e-13	-0.171686	3.19892e-12	1
ZNF763	5.57504e-13	-0.149845	3.19892e-12	1
PSMG3	5.85204e-13	0.173672	3.35323e-12	1
LRRIQ4	5.86393e-13	0.16693	3.35543e-12	1
EPHX1	5.94872e-13	0.14958	3.39927e-12	1
USP43	5.96423e-13	0.144325	3.40346e-12	1
MGAT5B	6.04616e-13	0.135983	3.44548e-12	1
OR9Q1	6.19252e-13	0.139028	3.52406e-12	1
PAQR8	6.20385e-13	0.149717	3.52569e-12	1
ZC3H3	6.24951e-13	0.122844	3.54679e-12	1
ALX4	6.40378e-13	-0.161421	3.62939e-12	1
CT62	6.88994e-13	0.155465	3.89961e-12	1
PEX10	6.92166e-13	0.131693	3.91224e-12	1
PDE1C	7.14354e-13	-0.177538	4.03218e-12	1
ARHGAP24	7.22979e-13	0.145705	4.07533e-12	1
LIPC	7.51522e-13	0.0997426	4.23049e-12	1
RBMS3	7.67141e-13	0.126084	4.31258e-12	1
ABLIM1	7.88759e-13	0.145127	4.42812e-12	1
ENG	7.90311e-13	0.194165	4.43085e-12	1
PDE4DIP	7.97981e-13	0.116516	4.46784e-12	1
LECT1	8.10613e-13	-0.157043	4.53246e-12	1
ZNF83	8.27089e-13	-0.161959	4.61838e-12	1
TMEM155	8.30628e-13	-0.168409	4.63192e-12	1
KIAA0748	8.38804e-13	0.124366	4.67125e-12	1
SFMBT2	8.50875e-13	-0.142846	4.73214e-12	1
ST7OT2	8.56091e-13	0.110227	4.75479e-12	1
ODZ4	8.97803e-13	-0.135629	4.97981e-12	1
ITGB2	9.12892e-13	-0.144338	5.05676e-12	1
NHSL1	9.37781e-13	-0.160116	5.18772e-12	1
TRIM2	9.48223e-13	0.160742	5.23853e-12	1
MAP6D1	9.59404e-13	0.129185	5.29326e-12	1
ASB1	9.72237e-13	0.144055	5.34964e-12	1
SNORD114-26	9.73063e-13	0.126262	5.34964e-12	1
RICH2	9.7348e-13	0.159333	5.34964e-12	1
FLJ32063	1.00356e-12	-0.162773	5.5044e-12	1
HMGCL	1.00429e-12	0.146631	5.5044e-12	1
TMEM185B	1.06582e-12	0.193417	5.83395e-12	1
PNMA2	1.07078e-12	-0.181192	5.8534e-12	1
FCRL3	1.08926e-12	0.160227	5.94662e-12	1
MAP4K1	1.16266e-12	0.165051	6.33901e-12	1
OTX2OS1	1.18752e-12	-0.167673	6.46608e-12	1
SNTG1	1.19724e-12	0.130443	6.51049e-12	1
MBOAT2	1.20319e-12	0.164289	6.52732e-12	1
DPP10	1.20347e-12	0.138822	6.52732e-12	1
INS-IGF2	1.2317e-12	-0.185684	6.67171e-12	1
RNASEN	1.23361e-12	0.115797	6.67337e-12	1
OR8K1	1.28326e-12	0.138515	6.93294e-12	1
ALLC	1.33639e-12	0.139641	7.21059e-12	1
LHX9	1.37644e-12	-0.17379	7.41711e-12	1
MUC20	1.42455e-12	0.136134	7.6664e-12	1
C2ORF80	1.44562e-12	0.130643	7.76976e-12	1
COL9A1	1.47518e-12	-0.146438	7.91841e-12	1
MAEA	1.48301e-12	-0.128532	7.95017e-12	1
ADH1C	1.48665e-12	0.131958	7.95159e-12	1
SUMO3	1.4871e-12	0.201386	7.95159e-12	1
PEX5	1.53288e-12	0.0961486	8.18586e-12	1
ZNF415	1.60499e-12	-0.17446	8.55992e-12	1
ZIK1	1.61649e-12	-0.192775	8.61025e-12	1
ZNF234	1.68384e-12	0.155948	8.9575e-12	1
LOC647309	1.77947e-12	0.140626	9.45416e-12	1
ROR1	1.84615e-12	0.126181	9.7959e-12	1
MAML2	1.96189e-12	-0.195106	1.03968e-11	1
KNDC1	2.00709e-12	0.162261	1.06228e-11	1
AUH	2.03516e-12	0.102377	1.07577e-11	1
FERD3L	2.11848e-12	-0.154203	1.11838e-11	1
ZNF677	2.16228e-12	-0.182566	1.14006e-11	1
PCBP3	2.20368e-12	0.124355	1.16042e-11	1
FZD5	2.27936e-12	-0.145245	1.19875e-11	1
C8ORF48	2.37511e-12	-0.15321	1.24753e-11	1
MIR551B	2.49112e-12	0.140588	1.30682e-11	1
ZNF486	2.52372e-12	-0.157151	1.32225e-11	1
RGS11	2.66951e-12	0.120079	1.39688e-11	1
LRRC6	2.71507e-12	0.133537	1.41893e-11	1
C1QTNF1	2.72204e-12	0.154213	1.42079e-11	1
FANCC	2.73751e-12	0.141184	1.42707e-11	1
DHX40	2.7963e-12	-0.143622	1.4559e-11	1
LOC642597	2.86509e-12	-0.177494	1.48985e-11	1
B4GALNT3	2.91613e-12	0.127486	1.51449e-11	1
H2AFY	2.96331e-12	-0.170974	1.53708e-11	1
C9ORF135	2.97776e-12	-0.183421	1.54265e-11	1
IRF8	2.99943e-12	0.158736	1.55194e-11	1
MACC1	3.01435e-12	0.120227	1.55773e-11	1
NOTUM	3.06839e-12	0.159061	1.58369e-11	1
TCN1	3.08591e-12	0.134658	1.58961e-11	1
EPN2	3.08752e-12	0.154459	1.58961e-11	1
BRE	3.10513e-12	0.129444	1.59671e-11	1
KCNA1	3.11471e-12	-0.136655	1.59965e-11	1
SPON1	3.13108e-12	0.12558	1.60608e-11	1
GAL3ST2	3.20975e-12	0.115644	1.64424e-11	1
RPSAP58	3.21339e-12	-0.15309	1.64424e-11	1
FCRLB	3.43656e-12	0.129133	1.75627e-11	1
MGA	3.57234e-12	-0.132611	1.82343e-11	1
PIGH	3.82122e-12	0.130558	1.94807e-11	1
RTN1	3.88131e-12	-0.16541	1.97629e-11	1
LEMD1	3.96702e-12	0.128951	2.01746e-11	1
TMEM175	4.17707e-12	0.198098	2.12169e-11	1
VGLL2	4.30132e-12	-0.172487	2.18214e-11	1
EPHA8	4.35033e-12	0.138134	2.20022e-11	1
ADAMTS2	4.35209e-12	0.145331	2.20022e-11	1
TLX1	4.35283e-12	-0.158337	2.20022e-11	1
SH3GL3	4.40784e-12	0.119434	2.22532e-11	1
TFAP2E	4.74998e-12	0.130974	2.39514e-11	1
C2ORF40	4.82657e-12	0.149736	2.43082e-11	1
KIRREL3	4.86179e-12	0.108546	2.44559e-11	1
PARD3	4.97982e-12	0.139253	2.50194e-11	1
DNAH2	5.02483e-12	0.148356	2.52151e-11	1
TFAP2D	5.48073e-12	-0.183565	2.74697e-11	1
RAB11FIP4	5.52814e-12	0.136923	2.76164e-11	1
CARTPT	5.52903e-12	-0.17622	2.76164e-11	1
DAPK1	5.52993e-12	-0.147909	2.76164e-11	1
CLDN1	5.54562e-12	0.173557	2.76616e-11	1
CST8	5.57124e-12	0.115816	2.77561e-11	1
CDC14A	5.74468e-12	0.112013	2.8586e-11	1
ZNF667	5.88639e-12	-0.155176	2.92561e-11	1
CLSTN1	6.1343e-12	0.111901	3.04519e-11	1
RINL	6.18141e-12	-0.165086	3.06492e-11	1
FAM173B	6.19453e-12	0.149815	3.06776e-11	1
DUOXA2	6.47752e-12	-0.13583	3.2041e-11	1
FIBCD1	6.69251e-12	0.164463	3.30651e-11	1
IFLTD1	6.84936e-12	0.113443	3.37999e-11	1
IDO1	7.47835e-12	0.121039	3.68601e-11	1
C7ORF30	7.65744e-12	0.129157	3.76982e-11	1
PRRX2	7.78916e-12	0.1308	3.83013e-11	1
ZNF132	7.84522e-12	-0.176901	3.85009e-11	1
C17ORF28	7.84825e-12	0.14881	3.85009e-11	1
CIDEA	8.18695e-12	0.0896051	4.01151e-11	1
FNDC3B	8.61428e-12	0.132454	4.21593e-11	1
CLVS1	8.66916e-12	-0.149449	4.2378e-11	1
TNIK	8.90606e-12	-0.193153	4.3485e-11	1
DNAH10	8.92423e-12	0.117587	4.35226e-11	1
AATK	8.93829e-12	0.158041	4.35402e-11	1
FOXB2	9.18065e-12	-0.201648	4.46684e-11	1
MCART2	9.4824e-12	0.13646	4.60827e-11	1
MST1R	9.5096e-12	0.143614	4.6161e-11	1
KIAA1217	9.86846e-12	-0.167912	4.78436e-11	1
OLIG2	9.87923e-12	-0.164214	4.78436e-11	1
COL22A1	9.95838e-12	0.130735	4.81708e-11	1
DNAH5	1.00008e-11	0.138928	4.83197e-11	1
TULP1	1.01467e-11	-0.176151	4.89677e-11	1
C19ORF46	1.0298e-11	0.125043	4.96404e-11	1
ANTXR1	1.05612e-11	-0.177864	5.08502e-11	1
GNG4	1.05744e-11	-0.143472	5.08551e-11	1
NPFFR2	1.08339e-11	-0.138155	5.20426e-11	1
PTPRB	1.10104e-11	0.11722	5.28297e-11	1
SLC22A3	1.10957e-11	0.11519	5.31777e-11	1
SETMAR	1.12403e-11	0.141143	5.38087e-11	1
LRCH1	1.17685e-11	-0.153817	5.62723e-11	1
C9ORF98	1.18046e-11	0.133961	5.63168e-11	1
RAB7A	1.18049e-11	-0.173084	5.63168e-11	1
SPSB4	1.20135e-11	-0.143049	5.72464e-11	1
MYADM	1.20945e-11	-0.160163	5.75664e-11	1
MED27	1.2113e-11	0.150297	5.75887e-11	1
ZFR	1.21801e-11	0.127133	5.78415e-11	1
C10ORF125	1.24544e-11	0.136977	5.90767e-11	1
SALL4	1.26631e-11	0.120964	5.99982e-11	1
FAM138D	1.2787e-11	0.177059	6.05166e-11	1
PCDHB1	1.30913e-11	-0.153819	6.18861e-11	1
GRP	1.32158e-11	-0.138831	6.2404e-11	1
NDUFA4L2	1.3345e-11	0.149053	6.29424e-11	1
CLK1	1.40102e-11	-0.176555	6.6005e-11	1
CLDN4	1.41685e-11	0.148296	6.66753e-11	1
SLC16A7	1.49697e-11	0.160658	7.03661e-11	1
KLF17	1.5524e-11	0.122692	7.28894e-11	1
PCGEM1	1.58057e-11	0.118111	7.4128e-11	1
MAS1L	1.61709e-11	0.128843	7.57557e-11	1
THPO	1.62192e-11	0.142183	7.58962e-11	1
SOX6	1.66302e-11	0.098544	7.7732e-11	1
GRID2	1.68576e-11	-0.137557	7.87066e-11	1
HCK	1.68917e-11	-0.157173	7.87381e-11	1
FEZF2	1.69022e-11	-0.139439	7.87381e-11	1
PDE4B	1.69329e-11	-0.137735	7.87927e-11	1
VWF	1.75258e-11	-0.149472	8.14607e-11	1
LEF1	1.78983e-11	-0.128241	8.30993e-11	1
ST8SIA5	1.7931e-11	-0.148794	8.31555e-11	1
TLN1	1.79504e-11	-0.145811	8.31555e-11	1
IQSEC3	1.80026e-11	0.122327	8.33046e-11	1
SPATA16	1.86672e-11	0.150572	8.62839e-11	1
GREM2	1.88988e-11	-0.0988941	8.72577e-11	1
FAM100A	1.90993e-11	0.131992	8.80683e-11	1
PNPLA7	1.91167e-11	0.102344	8.80683e-11	1
OR9A4	1.93827e-11	0.127277	8.91946e-11	1
NRCAM	1.95848e-11	0.128213	9.00252e-11	1
SNORD115-39	1.96354e-11	0.139795	9.01583e-11	1
KCNIP3	2.11149e-11	0.108678	9.68444e-11	1
OLFML2B	2.19241e-11	0.116417	1.00445e-10	1
MKS1	2.33261e-11	0.143762	1.06751e-10	1
CDH18	2.36396e-11	0.138823	1.08067e-10	1
LRRTM3	2.38415e-11	-0.160536	1.0887e-10	1
NPTX1	2.40826e-11	0.151312	1.0985e-10	1
LOC84931	2.42778e-11	0.144662	1.10619e-10	1
BNIPL	2.48889e-11	0.120269	1.1328e-10	1
ADCY2	2.64209e-11	0.129025	1.20121e-10	1
PROCA1	2.70677e-11	-0.176455	1.22928e-10	1
C21ORF29	2.75512e-11	-0.139075	1.24987e-10	1
IGFBP7	2.81405e-11	0.145923	1.27521e-10	1
DKFZP566F0947	2.83843e-11	0.125433	1.28486e-10	1
ARHGEF7	2.85535e-11	0.173058	1.29112e-10	1
MRPL4	2.88853e-11	0.12498	1.3047e-10	1
TRIM9	2.90141e-11	-0.134722	1.3091e-10	1
ZNF85	2.94407e-11	-0.181496	1.3269e-10	1
FAM19A2	3.00284e-11	-0.154564	1.35193e-10	1
NXPH2	3.0166e-11	-0.165666	1.35665e-10	1
PCDHGB7	3.03905e-11	-0.169345	1.36527e-10	1
ADAP1	3.08037e-11	0.142644	1.38234e-10	1
MSMB	3.10103e-11	0.124856	1.39012e-10	1
MIR656	3.39438e-11	0.127536	1.51998e-10	1
HDAC9	3.40534e-11	0.168136	1.52325e-10	1
CYP4B1	3.41774e-11	0.117487	1.52715e-10	1
PTF1A	3.45307e-11	-0.15247	1.54128e-10	1
LGALS8	3.5193e-11	0.144669	1.56916e-10	1
RAB8B	3.58119e-11	-0.136256	1.59505e-10	1
TRIM61	3.5896e-11	-0.170409	1.59709e-10	1
ZFP42	3.74337e-11	-0.162481	1.66246e-10	1
ZCCHC3	3.74452e-11	0.152906	1.66246e-10	1
LTBP4	3.88254e-11	-0.155785	1.72189e-10	1
STK19	3.95105e-11	0.138887	1.75041e-10	1
THBS2	4.0433e-11	-0.173256	1.78937e-10	1
DSCAML1	4.16079e-11	0.144029	1.83941e-10	1
TRAPPC9	4.16919e-11	0.155178	1.84117e-10	1
EPS8L1	4.33831e-11	0.151755	1.91383e-10	1
PTK2	4.38057e-11	0.129754	1.93042e-10	1
CDO1	4.42268e-11	-0.164023	1.94692e-10	1
MAML3	4.51264e-11	0.117331	1.98442e-10	1
GIPC2	4.61456e-11	-0.171463	2.02709e-10	1
BARX2	4.69605e-11	0.131667	2.06071e-10	1
CH25H	4.79649e-11	-0.122283	2.10257e-10	1
ZNF721	4.80341e-11	0.108086	2.10339e-10	1
MKLN1	4.85177e-11	0.133492	2.12233e-10	1
OR2M7	4.86784e-11	0.134461	2.12712e-10	1
GPC6	5.10292e-11	-0.164577	2.22751e-10	1
SVOPL	5.22464e-11	0.13465	2.27825e-10	1
COX7B2	5.24338e-11	0.147309	2.28403e-10	1
ANGPTL6	5.45074e-11	0.156457	2.37187e-10	1
YWHAQ	5.46305e-11	0.113573	2.37474e-10	1
CLIC6	5.47405e-11	-0.156144	2.37704e-10	1
LEPR	5.68098e-11	0.120159	2.46432e-10	1
ZNF788	5.74409e-11	-0.175362	2.48911e-10	1
ACTC1	5.75806e-11	-0.145971	2.49256e-10	1
MADCAM1	5.8037e-11	-0.161535	2.50971e-10	1
GJD3	5.85672e-11	0.106939	2.53001e-10	1
IRX6	6.10482e-11	-0.158292	2.63444e-10	1
SLC5A8	6.14302e-11	-0.126478	2.64818e-10	1
OR5L1	6.27991e-11	0.12512	2.70439e-10	1
NPY	6.33469e-11	-0.188575	2.72516e-10	1
C10ORF93	6.3781e-11	-0.164658	2.741e-10	1
LAMA2	6.53461e-11	0.124128	2.80536e-10	1
LRFN5	6.59471e-11	-0.139244	2.82825e-10	1
EGFR	6.63865e-11	0.153136	2.84416e-10	1
CREG1	6.67609e-11	0.123275	2.85726e-10	1
PRDM6	6.9651e-11	-0.129486	2.97789e-10	1
MYCT1	7.01907e-11	0.122805	2.99788e-10	1
LSAMP	7.1983e-11	0.12376	3.07128e-10	1
ELFN1	7.25697e-11	0.1565	3.09314e-10	1
SFXN3	7.35365e-11	0.0979137	3.13114e-10	1
KCNK2	7.92816e-11	0.142143	3.3723e-10	1
GBX2	7.99578e-11	-0.151748	3.39759e-10	1
HECW2	8.02449e-11	0.136827	3.40455e-10	1
ITPR1	8.02852e-11	-0.110715	3.40455e-10	1
PCDHGB6	8.09613e-11	-0.150118	3.42973e-10	1
TPBG	8.1536e-11	0.118936	3.44903e-10	1
TNFSF13	8.15828e-11	0.127333	3.44903e-10	1
MYO7A	8.22877e-11	0.155064	3.4753e-10	1
CILP2	8.44584e-11	-0.135413	3.56336e-10	1
KIF25	8.52103e-11	0.130294	3.59144e-10	1
AGPAT6	8.89474e-11	0.11807	3.74515e-10	1
TRPM5	8.99346e-11	0.151346	3.78289e-10	1
C20ORF103	9.10475e-11	-0.161599	3.82583e-10	1
FAM20C	9.15495e-11	0.10712	3.84305e-10	1
MIR125B1	9.56277e-11	-0.171824	4.01019e-10	1
TBX6	9.99991e-11	0.112226	4.18929e-10	1
ELF5	1.00289e-10	0.0959986	4.19718e-10	1
TFPT	1.01171e-10	-0.123396	4.22987e-10	1
GABRG3	1.0224e-10	-0.148279	4.27025e-10	1
NAV1	1.05758e-10	0.141758	4.41278e-10	1
VWA5B2	1.07952e-10	0.13175	4.49981e-10	1
EML1	1.11233e-10	0.102972	4.63191e-10	1
ZSCAN18	1.18107e-10	-0.166994	4.91326e-10	1
CSGALNACT2	1.19083e-10	-0.141027	4.9489e-10	1
C19ORF30	1.21057e-10	-0.13117	5.02592e-10	1
C4ORF31	1.23665e-10	-0.165534	5.12909e-10	1
SPNS1	1.25556e-10	0.158134	5.20231e-10	1
DOK6	1.29249e-10	-0.144164	5.35002e-10	1
GPR124	1.3123e-10	-0.143	5.42659e-10	1
CDH11	1.32399e-10	0.150269	5.46951e-10	1
AKAP10	1.32799e-10	-0.131833	5.48061e-10	1
FAM178B	1.33249e-10	0.130448	5.49371e-10	1
EFHD2	1.36329e-10	0.113924	5.61512e-10	1
NAP1L4	1.37883e-10	-0.164362	5.67352e-10	1
SORCS1	1.38431e-10	-0.160908	5.69044e-10	1
PARP15	1.45075e-10	-0.129806	5.95765e-10	1
LOC285370	1.53503e-10	0.113305	6.29755e-10	1
GPR149	1.56104e-10	-0.131503	6.39795e-10	1
GRAMD4	1.56687e-10	0.155503	6.41552e-10	1
BCAS3	1.5783e-10	0.108046	6.45598e-10	1
NBR2	1.61086e-10	0.150979	6.58269e-10	1
VSTM2A	1.65399e-10	0.138096	6.7523e-10	1
C8ORF4	1.66301e-10	0.0954969	6.78246e-10	1
GABRB1	1.70271e-10	-0.139312	6.93759e-10	1
LOC730755	1.73871e-10	0.127106	7.07733e-10	1
CLUAP1	1.78193e-10	0.12001	7.24617e-10	1
LOC100130872-SPON2	1.81619e-10	0.131235	7.37827e-10	1
RAB5A	1.84557e-10	0.130459	7.49033e-10	1
LOC728392	1.85921e-10	-0.147466	7.53833e-10	1
F2R	1.91675e-10	-0.160411	7.76403e-10	1
ZNF461	1.92115e-10	-0.0979239	7.7743e-10	1
EEF1A2	2.01319e-10	0.157842	8.13886e-10	1
GRB2	2.03621e-10	0.120405	8.22391e-10	1
RSPO4	2.11045e-10	-0.140778	8.51551e-10	1
CATSPERB	2.17608e-10	0.117399	8.76751e-10	1
SOX11	2.17713e-10	-0.170422	8.76751e-10	1
MYST2	2.21608e-10	-0.133797	8.91576e-10	1
NOL10	2.23568e-10	-0.157303	8.98592e-10	1
GALNT13	2.26702e-10	-0.139233	9.10309e-10	1
IL12RB2	2.29131e-10	0.120443	9.19175e-10	1
SALL1	2.29494e-10	-0.174447	9.19744e-10	1
SLC22A10	2.30709e-10	0.123644	9.23723e-10	1
EIF3K	2.33821e-10	-0.127828	9.35283e-10	1
KLF6	2.35524e-10	-0.124003	9.41191e-10	1
VANGL2	2.36576e-10	0.153544	9.44489e-10	1
CHMP4C	2.45347e-10	0.12663	9.78565e-10	1
C7ORF50	2.48221e-10	0.0929757	9.89081e-10	1
HTA	2.51791e-10	0.126059	1.00234e-09	1
IHH	2.54207e-10	-0.145056	1.01099e-09	1
HOXD4	2.56594e-10	-0.120371	1.01952e-09	1
ZNF395	2.57018e-10	-0.0973533	1.02023e-09	1
TMEM182	2.62107e-10	0.144087	1.03943e-09	1
KIAA1409	2.69806e-10	-0.128538	1.06895e-09	1
LRRC26	2.70277e-10	0.191098	1.06979e-09	1
RYK	2.79725e-10	0.110282	1.10614e-09	1
DSCR6	2.93712e-10	-0.125531	1.16034e-09	1
SPARC	2.99356e-10	-0.138296	1.18152e-09	1
TBX4	3.0617e-10	-0.115341	1.20648e-09	1
VTRNA1-2	3.06261e-10	0.157325	1.20648e-09	1
ZNF814	3.10708e-10	-0.123485	1.22284e-09	1
UMODL1	3.1487e-10	0.112724	1.23805e-09	1
ADAMTSL1	3.19407e-10	-0.157536	1.25471e-09	1
MC2R	3.21148e-10	0.116042	1.2594e-09	1
SSH2	3.21206e-10	-0.137308	1.2594e-09	1
2010-09-01	3.26271e-10	-0.118194	1.27805e-09	1
WWC1	3.35728e-10	-0.13639	1.31386e-09	1
JAZF1	3.36634e-10	0.115312	1.31616e-09	1
NCK2	3.37165e-10	-0.120418	1.317e-09	1
ZC3HAV1	3.38067e-10	-0.131686	1.31929e-09	1
LOC169834	3.41502e-10	-0.140882	1.33099e-09	1
THSD4	3.41705e-10	0.114464	1.33099e-09	1
LRRC55	3.42672e-10	-0.134487	1.3335e-09	1
PLSCR4	3.50437e-10	0.12109	1.36245e-09	1
PRDM16	3.57795e-10	0.169854	1.38976e-09	1
GLI2	3.59022e-10	-0.155984	1.39322e-09	1
C1ORF65	3.64405e-10	0.116484	1.41279e-09	1
SLN	3.66785e-10	0.111196	1.42069e-09	1
NPBWR1	3.72513e-10	-0.147838	1.44154e-09	1
TPO	3.85122e-10	0.117631	1.48895e-09	1
PNMA1	3.89639e-10	-0.15013	1.50501e-09	1
PDK4	3.95598e-10	-0.136747	1.52661e-09	1
P2RX1	4.07919e-10	0.137876	1.5727e-09	1
MEGF6	4.10438e-10	0.109568	1.58095e-09	1
SIX3	4.10891e-10	-0.116865	1.58123e-09	1
C3ORF55	4.36502e-10	0.136252	1.67823e-09	1
FOXG1	4.43177e-10	-0.139916	1.70232e-09	1
SRGAP3	4.49954e-10	-0.104594	1.72676e-09	1
CLRN3	4.59676e-10	0.138834	1.76244e-09	1
SIDT1	4.65434e-10	0.146065	1.78288e-09	1
ATP5I	4.74548e-10	0.13131	1.81612e-09	1
C11ORF85	4.98188e-10	0.122741	1.90484e-09	1
GRM1	5.03975e-10	-0.131925	1.92475e-09	1
ABCA4	5.04321e-10	0.104179	1.92475e-09	1
MAP2K2	5.05667e-10	-0.124012	1.92812e-09	1
PDCL2	5.13814e-10	0.116044	1.95694e-09	1
KIAA1383	5.14168e-10	-0.167282	1.95694e-09	1
LOC400940	5.38876e-10	0.118275	2.04911e-09	1
TBX20	5.40526e-10	-0.1192	2.05351e-09	1
ZNF491	5.50455e-10	-0.132247	2.08932e-09	1
C6	5.60858e-10	0.123331	2.12686e-09	1
CPLX1	5.79508e-10	0.136516	2.19559e-09	1
CRTC1	5.98557e-10	-0.1285	2.2657e-09	1
USP44	6.07881e-10	-0.166811	2.29889e-09	1
ZNF285A	6.22422e-10	-0.127617	2.35175e-09	1
AIPL1	6.31206e-10	0.11555	2.38277e-09	1
CCM2	6.34793e-10	-0.156725	2.39414e-09	1
GREM1	6.70599e-10	-0.155463	2.5269e-09	1
FRMD5	6.81927e-10	-0.102924	2.56725e-09	1
PAX6	6.85966e-10	-0.14121	2.58012e-09	1
PLA2G4F	7.07683e-10	0.139185	2.6594e-09	1
ZNF582	7.11679e-10	-0.146537	2.67201e-09	1
RAP1GAP	7.69412e-10	0.106303	2.88616e-09	1
CACNA1I	7.83922e-10	-0.11588	2.93794e-09	1
TSSK3	7.88838e-10	0.10745	2.9537e-09	1
LOC100128239	8.4288e-10	0.12453	3.15322e-09	1
LRRTM2	8.49186e-10	0.115322	3.17396e-09	1
TFPI	8.63524e-10	-0.133024	3.22465e-09	1
CASP8	8.66014e-10	-0.139718	3.23105e-09	1
ZNF423	9.04433e-10	0.164814	3.37136e-09	1
ZNF254	9.1002e-10	-0.13493	3.38915e-09	1
MAP3K5	9.16828e-10	-0.122856	3.41145e-09	1
BCAT1	9.22891e-10	-0.193183	3.43095e-09	1
HEPHL1	9.28246e-10	0.0947094	3.44777e-09	1
CBS	9.35953e-10	0.101937	3.47329e-09	1
LMO1	9.49769e-10	0.125854	3.52143e-09	1
TRAF3IP3	9.68637e-10	-0.134348	3.58819e-09	1
TXNDC6	9.786e-10	0.103331	3.62187e-09	1
LFNG	9.89067e-10	0.127567	3.65735e-09	1
UNC13A	1.01702e-09	0.141026	3.75617e-09	1
SDCCAG8	1.0176e-09	0.137199	3.75617e-09	1
MPPED1	1.02593e-09	0.124311	3.78359e-09	1
SYT6	1.04176e-09	-0.150141	3.83854e-09	1
NTF3	1.04395e-09	-0.119659	3.84321e-09	1
KRT27	1.07339e-09	-0.152647	3.94808e-09	1
SLC17A6	1.09243e-09	-0.144302	4.01457e-09	1
STRA6	1.10388e-09	0.102737	4.05307e-09	1
SIM1	1.10759e-09	-0.13815	4.06313e-09	1
MEIS3	1.11852e-09	-0.13495	4.0996e-09	1
KCNMB3	1.12065e-09	0.123859	4.10378e-09	1
ZNF280A	1.13779e-09	0.115253	4.16287e-09	1
KCNH2	1.15775e-09	0.142564	4.2322e-09	1
GABRB2	1.16071e-09	-0.112343	4.2393e-09	1
CGNL1	1.16681e-09	0.115684	4.25783e-09	1
HCN1	1.19574e-09	-0.148394	4.35958e-09	1
GRK7	1.20053e-09	-0.130673	4.37321e-09	1
MIR34C	1.24287e-09	-0.132216	4.5235e-09	1
C5ORF38	1.24675e-09	-0.168147	4.53365e-09	1
GPR110	1.27103e-09	0.121154	4.61788e-09	1
TRPM3	1.28081e-09	0.117754	4.64935e-09	1
LYRM2	1.33287e-09	0.104366	4.83414e-09	1
2012-09-01	1.34342e-09	0.0915245	4.86815e-09	1
SERTAD2	1.34953e-09	-0.116988	4.88603e-09	1
COL4A2	1.44219e-09	0.115651	5.21695e-09	1
LOC728661	1.45886e-09	0.138593	5.2727e-09	1
SLC10A5	1.53062e-09	0.126103	5.52725e-09	1
LRRC14B	1.54269e-09	0.112166	5.56601e-09	1
LOC100134259	1.5615e-09	-0.115569	5.62898e-09	1
GAL3ST3	1.60663e-09	-0.112866	5.78666e-09	1
C15ORF41	1.67143e-09	0.108698	6.01482e-09	1
B4GALNT2	1.67413e-09	0.159421	6.01935e-09	1
RPS15A	1.67745e-09	0.171211	6.02608e-09	1
IFT140	1.68275e-09	0.108987	6.03991e-09	1
ARL4A	1.7048e-09	0.146423	6.11378e-09	1
ZFP36L2	1.71924e-09	-0.0885702	6.16025e-09	1
ASTN1	1.74244e-09	-0.142552	6.23799e-09	1
GDNF	1.77883e-09	-0.115151	6.36279e-09	1
LPPR5	1.79992e-09	-0.178737	6.43271e-09	1
TAOK3	1.83363e-09	-0.142654	6.54755e-09	1
PALM	1.83764e-09	0.114998	6.55625e-09	1
PSITPTE22	1.8465e-09	-0.125892	6.58221e-09	1
NPHS2	1.85723e-09	-0.119045	6.61478e-09	1
MDFI	1.86277e-09	-0.170847	6.62886e-09	1
MIR184	1.91488e-09	-0.154416	6.80846e-09	1
RNF150	1.93196e-09	0.127397	6.86332e-09	1
RORA	1.97995e-09	0.147294	7.02782e-09	1
JPH4	2.04926e-09	-0.132727	7.26761e-09	1
NOTCH4	2.05825e-09	-0.160443	7.29329e-09	1
FLI1	2.06174e-09	-0.192003	7.29945e-09	1
TRIM15	2.09444e-09	0.119626	7.40892e-09	1
MORN1	2.09909e-09	0.119771	7.41904e-09	1
MEF2C	2.16001e-09	-0.137655	7.62788e-09	1
PFN2	2.20408e-09	0.146185	7.77692e-09	1
ACHE	2.22133e-09	0.124367	7.83114e-09	1
TMEM233	2.25105e-09	-0.138569	7.92919e-09	1
ADCY1	2.28258e-09	-0.12071	8.03344e-09	1
C15ORF26	2.28675e-09	-0.129949	8.04131e-09	1
ZNF682	2.37089e-09	-0.124492	8.33015e-09	1
EPHA5	2.39447e-09	-0.132362	8.4059e-09	1
SEMA6B	2.41948e-09	0.10567	8.48654e-09	1
SLITRK1	2.51786e-09	-0.164657	8.82418e-09	1
ANO1	2.52523e-09	0.155531	8.84257e-09	1
KCNJ3	2.55388e-09	-0.124591	8.93537e-09	1
HPSE2	2.55931e-09	-0.12831	8.94683e-09	1
GPR26	2.565e-09	-0.126919	8.95918e-09	1
C10ORF114	2.56921e-09	-0.121272	8.96637e-09	1
F2	2.63785e-09	0.112641	9.19821e-09	1
C3ORF21	2.79231e-09	-0.157879	9.72866e-09	1
CDX2	2.9078e-09	-0.143279	1.01226e-08	1
LOC400804	2.98881e-09	0.109297	1.03959e-08	1
C8ORF73	3.01016e-09	-0.14074	1.04614e-08	1
LRRFIP1	3.03963e-09	-0.131369	1.05473e-08	1
SPO11	3.03996e-09	0.103024	1.05473e-08	1
SDK1	3.13203e-09	0.130126	1.08577e-08	1
ZNF701	3.14244e-09	-0.163347	1.08847e-08	1
TIE1	3.19901e-09	0.173612	1.10715e-08	1
ATP2B2	3.21827e-09	0.109398	1.11289e-08	1
CDKAL1	3.22486e-09	0.102673	1.11424e-08	1
TMEM145	3.27724e-09	-0.13818	1.1314e-08	1
ACACA	3.34361e-09	0.124225	1.15335e-08	1
PCDHB6	3.35643e-09	-0.165373	1.15682e-08	1
DMRTA2	3.37722e-09	-0.186908	1.16302e-08	1
IGF2BP2	3.40963e-09	0.115698	1.1732e-08	1
SLC25A21	3.49664e-09	0.105603	1.20215e-08	1
LOC349114	3.51229e-09	-0.127813	1.20653e-08	1
TBX18	3.5181e-09	-0.149996	1.20753e-08	1
CSMD3	3.53555e-09	0.120538	1.21252e-08	1
PAK2	3.55538e-09	0.117429	1.21832e-08	1
PRRX1	3.56714e-09	0.0957531	1.22134e-08	1
GPC1	3.58384e-09	0.110154	1.22605e-08	1
PROM1	3.7191e-09	-0.136789	1.27128e-08	1
KTN1	3.75508e-09	0.126903	1.28252e-08	1
MYH7	3.79108e-09	0.122462	1.29376e-08	1
ARHGAP15	4.01323e-09	0.139362	1.36844e-08	1
VPS13C	4.10193e-09	-0.120809	1.39754e-08	1
RADIL	4.12806e-09	-0.149344	1.4053e-08	1
RXRG	4.26083e-09	-0.124508	1.44931e-08	1
GFI1B	4.38875e-09	-0.112096	1.4916e-08	1
CLEC4G	4.43024e-09	-0.150774	1.50447e-08	1
MFHAS1	4.52469e-09	0.115864	1.5353e-08	1
RGS13	4.64319e-09	0.110683	1.57422e-08	1
FOXC2	4.65245e-09	-0.125311	1.57608e-08	1
SHB	4.77405e-09	0.123519	1.61595e-08	1
ACACB	4.79095e-09	0.103648	1.62035e-08	1
CHD5	4.90747e-09	0.125882	1.65749e-08	1
ARL13B	4.90871e-09	0.11742	1.65749e-08	1
BFSP2	4.93777e-09	0.121889	1.66331e-08	1
WDR81	4.94138e-09	-0.112607	1.66331e-08	1
PCOLCE2	4.94138e-09	0.111184	1.66331e-08	1
FGF10	4.94194e-09	-0.123169	1.66331e-08	1
TBXA2R	4.97668e-09	0.10037	1.67313e-08	1
C7ORF33	4.97916e-09	0.114104	1.67313e-08	1
HSD17B14	5.02365e-09	-0.12384	1.68672e-08	1
C7	5.07807e-09	0.129961	1.70361e-08	1
CAMK2B	5.17323e-09	-0.120597	1.73414e-08	1
MAMSTR	5.25272e-09	0.130233	1.75936e-08	1
TNIP3	5.31571e-09	-0.145472	1.77903e-08	1
LMTK2	5.3718e-09	0.103718	1.79636e-08	1
ASCL4	5.60372e-09	-0.154513	1.87241e-08	1
CASZ1	5.71718e-09	0.124182	1.90879e-08	1
AKAP7	5.80897e-09	-0.121951	1.93788e-08	1
PITX1	5.99522e-09	-0.105806	1.99841e-08	1
LOC100129534	6.1285e-09	0.116524	2.0412e-08	1
CXCL12	6.19968e-09	-0.161702	2.06325e-08	1
BTNL9	6.26013e-09	-0.12833	2.08171e-08	1
C6ORF10	6.49893e-09	0.109486	2.15939e-08	1
ASCL1	6.56973e-09	-0.169139	2.18117e-08	1
EML2	6.58514e-09	0.124642	2.18454e-08	1
ITPKA	6.59502e-09	-0.152104	2.18608e-08	1
SDR16C6	6.62051e-09	0.110196	2.19278e-08	1
C15ORF2	6.63409e-09	0.11249	2.19553e-08	1
ZNF549	6.66321e-09	-0.156906	2.20342e-08	1
MEN1	6.81334e-09	0.0984599	2.25127e-08	1
ROPN1L	6.88842e-09	0.136915	2.27427e-08	1
FAM160B1	6.9373e-09	-0.101976	2.28859e-08	1
C7ORF65	6.94654e-09	0.111493	2.28983e-08	1
KCTD1	6.98987e-09	0.127223	2.30229e-08	1
ZNF318	7.25906e-09	0.110599	2.38906e-08	1
STOX2	7.56769e-09	0.120866	2.48866e-08	1
PIK3C2G	7.60109e-09	0.111449	2.49767e-08	1
ZNF429	7.75694e-09	-0.134657	2.54687e-08	1
ZNF493	7.80094e-09	-0.10564	2.5593e-08	1
OTUB2	7.84125e-09	0.107234	2.5705e-08	1
SLC9A10	7.95024e-09	0.115755	2.60417e-08	1
VDAC1	8.02072e-09	0.0925621	2.62519e-08	1
LHX6	8.10106e-09	-0.121882	2.6494e-08	1
SP9	8.29184e-09	-0.111652	2.70967e-08	1
MIR124-1	8.43701e-09	-0.151486	2.75494e-08	1
HRNBP3	8.49423e-09	0.176399	2.77098e-08	1
ZNF397OS	8.49945e-09	-0.129273	2.77098e-08	1
DNM1	8.5841e-09	-0.0940612	2.79639e-08	1
CCL11	8.6691e-09	0.121887	2.82044e-08	1
CSMD2	8.6715e-09	-0.145748	2.82044e-08	1
KCNAB2	8.86677e-09	0.140562	2.8817e-08	1
LUM	8.95409e-09	-0.107603	2.90781e-08	1
IRX5	9.08051e-09	-0.118169	2.94656e-08	1
VIT	9.25264e-09	0.10131	3.00008e-08	1
NMNAT2	9.31514e-09	-0.138433	3.01799e-08	1
KCNMA1	9.42342e-09	-0.100785	3.05069e-08	1
ABCC2	9.51812e-09	-0.118843	3.07896e-08	1
C19ORF35	9.76299e-09	0.196663	3.15571e-08	1
FRAS1	9.87942e-09	0.157734	3.19087e-08	1
ADRA1A	1.01465e-08	-0.114237	3.2746e-08	1
LHX3	1.02185e-08	0.113467	3.29525e-08	1
CACNA1E	1.02363e-08	-0.159133	3.29844e-08	1
HS3ST1	1.04636e-08	-0.139995	3.3691e-08	1
C14ORF37	1.06028e-08	0.117891	3.41127e-08	1
ZFYVE21	1.07175e-08	0.122779	3.44551e-08	1
RFX4	1.09943e-08	-0.139965	3.53176e-08	1
CBFA2T2	1.10854e-08	0.118502	3.55828e-08	1
LCN12	1.11053e-08	0.127442	3.5619e-08	1
ATP6V0A1	1.13043e-08	0.0970589	3.62295e-08	1
C12ORF42	1.13727e-08	-0.120377	3.64208e-08	1
IL21R	1.1481e-08	0.116521	3.67391e-08	1
LOC401463	1.15243e-08	-0.120342	3.68264e-08	1
MMP2	1.15259e-08	-0.143149	3.68264e-08	1
WIF1	1.165e-08	-0.158726	3.71943e-08	1
RASAL1	1.18132e-08	-0.150668	3.76863e-08	1
ZNF577	1.18254e-08	-0.121173	3.76962e-08	1
ALDH1A2	1.18433e-08	-0.11253	3.77246e-08	1
CC2D1A	1.18903e-08	-0.150927	3.78451e-08	1
SIAH3	1.19175e-08	-0.155469	3.79029e-08	1
CROCC	1.22444e-08	-0.127266	3.89126e-08	1
ATP11A	1.27659e-08	0.135975	4.05391e-08	1
AFF3	1.32168e-08	0.141994	4.1939e-08	1
SERPINI2	1.35255e-08	0.106149	4.28857e-08	1
ARHGEF10	1.3723e-08	0.111072	4.34788e-08	1
TNFAIP8L3	1.38264e-08	-0.146708	4.3773e-08	1
CACNB2	1.3893e-08	-0.131062	4.39505e-08	1
BTN1A1	1.39162e-08	-0.150227	4.39905e-08	1
ZNF350	1.40216e-08	-0.118823	4.42899e-08	1
PTCH2	1.4041e-08	0.124275	4.43175e-08	1
BTBD7	1.42017e-08	0.107912	4.47908e-08	1
COPS7A	1.46911e-08	0.108149	4.62991e-08	1
ZSCAN1	1.47718e-08	-0.12163	4.65182e-08	1
SPAG16	1.4895e-08	0.107961	4.68707e-08	1
MYRIP	1.49133e-08	-0.146776	4.68929e-08	1
MEIS2	1.49674e-08	-0.173913	4.70276e-08	1
GFRA2	1.52004e-08	-0.124591	4.77236e-08	1
FAM180A	1.52217e-08	0.113055	4.77544e-08	1
UGT3A2	1.54529e-08	-0.114389	4.84432e-08	1
ZNF671	1.57164e-08	-0.160397	4.92321e-08	1
RNLS	1.60393e-08	0.106076	5.02059e-08	1
APC2	1.60801e-08	0.117354	5.02958e-08	1
IRX1	1.62137e-08	-0.153528	5.06754e-08	1
MIR137	1.68841e-08	-0.142813	5.27312e-08	1
UNC5C	1.72243e-08	-0.135847	5.37534e-08	1
2011-03-01	1.73618e-08	-0.138195	5.41419e-08	1
C3ORF72	1.76535e-08	-0.137184	5.50102e-08	1
ZNF542	1.78704e-08	-0.166189	5.56034e-08	1
FAM155A	1.78706e-08	-0.156634	5.56034e-08	1
KIF1A	1.79711e-08	0.113268	5.58629e-08	1
ENPP4	1.79809e-08	-0.128025	5.58629e-08	1
CCDC110	1.82357e-08	0.135942	5.66122e-08	1
TIMM13	1.83354e-08	0.121364	5.68794e-08	1
ZNF492	1.88372e-08	-0.143396	5.83926e-08	1
ADCY8	1.88565e-08	0.11297	5.84089e-08	1
UNKL	1.89358e-08	0.162751	5.86107e-08	1
ZNF521	1.92055e-08	-0.151141	5.94015e-08	1
GNB4	1.92693e-08	0.0881203	5.95543e-08	1
ILDR2	1.99612e-08	-0.141858	6.16471e-08	1
PTGER4	2.02435e-08	-0.16475	6.24726e-08	1
BAIAP3	2.08471e-08	0.113262	6.42875e-08	1
RARB	2.11527e-08	-0.122482	6.51815e-08	1
LRRC3B	2.15537e-08	-0.130179	6.63682e-08	1
SYNGR3	2.17905e-08	-0.129207	6.70478e-08	1
OR2AK2	2.20197e-08	0.113013	6.77028e-08	1
HTR7	2.23872e-08	-0.111516	6.87818e-08	1
NT5DC2	2.27556e-08	0.119981	6.98621e-08	1
CCDC65	2.28945e-08	-0.10285	7.02369e-08	1
HMHA1	2.32956e-08	-0.127049	7.14147e-08	1
NOTCH3	2.33174e-08	-0.110726	7.14287e-08	1
FAM101A	2.34146e-08	0.142094	7.16738e-08	1
PLAC9	2.37578e-08	-0.106253	7.26709e-08	1
PLEKHG7	2.38985e-08	0.113073	7.30475e-08	1
LCK	2.43085e-08	0.1157	7.42463e-08	1
SHANK2	2.43415e-08	0.160329	7.42924e-08	1
TWIST2	2.44271e-08	0.0960591	7.44991e-08	1
CUL1	2.45153e-08	-0.132824	7.47133e-08	1
PDX1	2.45719e-08	-0.103473	7.4831e-08	1
CNRIP1	2.54926e-08	-0.129367	7.7578e-08	1
KCNA6	2.59548e-08	-0.150127	7.8927e-08	1
PRDM13	2.6025e-08	-0.141724	7.90826e-08	1
UBASH3B	2.64274e-08	0.10794	8.02466e-08	1
MYLK	2.66859e-08	-0.131968	8.09724e-08	1
OR2T11	2.6901e-08	0.100854	8.15657e-08	1
HOXA13	2.76238e-08	-0.122782	8.36964e-08	1
DOK7	2.76619e-08	0.14424	8.37509e-08	1
BCL6B	2.84445e-08	-0.102859	8.60577e-08	1
C11ORF75	2.86135e-08	0.138495	8.65058e-08	1
OLFM3	2.88004e-08	-0.106468	8.70078e-08	1
DYDC2	2.9307e-08	-0.102227	8.84741e-08	1
CASR	2.93384e-08	-0.124042	8.85046e-08	1
SFRS5	2.96932e-08	0.086449	8.95098e-08	1
ARHGAP28	3.0352e-08	0.099557	9.14295e-08	1
C4ORF50	3.07781e-08	0.13228	9.2646e-08	1
KIAA1908	3.09937e-08	0.182087	9.32278e-08	1
FLRT2	3.12933e-08	-0.0914363	9.40607e-08	1
UGT1A9	3.13592e-08	0.097456	9.41909e-08	1
TRIM46	3.1601e-08	-0.121989	9.48485e-08	1
LOC402644	3.22627e-08	0.0996279	9.6765e-08	1
CDH10	3.2797e-08	0.134342	9.82798e-08	1
ARHGAP18	3.2815e-08	0.107369	9.82798e-08	1
FIGLA	3.2981e-08	-0.13957	9.87056e-08	1
PTPRN2	3.40988e-08	-0.153663	1.01978e-07	1
HOTAIR	3.63317e-08	-0.115337	1.08578e-07	1
PAX5	3.70988e-08	-0.131779	1.10777e-07	1
ABLIM2	3.71208e-08	-0.11263	1.10777e-07	1
LDHC	3.73023e-08	0.15469	1.11238e-07	1
OR14J1	3.73407e-08	0.147374	1.11273e-07	1
SCOC	3.75842e-08	0.0961013	1.11919e-07	1
TRIM58	3.80874e-08	-0.119082	1.13336e-07	1
FAM183B	3.82956e-08	0.119283	1.13874e-07	1
POM121L12	3.83328e-08	0.13314	1.13903e-07	1
MIR365-1	3.83935e-08	-0.120187	1.14002e-07	1
SELENBP1	3.85816e-08	0.123005	1.14479e-07	1
GABRA4	3.87718e-08	-0.102535	1.14961e-07	1
GFRA1	3.97502e-08	-0.145811	1.17778e-07	1
NEURL	4.01194e-08	-0.106983	1.18788e-07	1
SAMD12	4.17401e-08	0.157567	1.23498e-07	1
CDX1	4.17696e-08	0.112671	1.23498e-07	1
POU3F1	4.29365e-08	-0.120616	1.26858e-07	1
EXT1	4.30058e-08	0.150489	1.26972e-07	1
ODC1	4.39661e-08	-0.100593	1.29715e-07	1
KCNB2	4.44588e-08	0.119439	1.31076e-07	1
GPR68	4.4736e-08	-0.108887	1.318e-07	1
ZNF675	4.48024e-08	-0.103211	1.31902e-07	1
ZNF93	4.53471e-08	-0.152691	1.33411e-07	1
HS3ST2	4.56161e-08	-0.137922	1.34108e-07	1
ZNF578	4.58051e-08	-0.116064	1.34569e-07	1
PRDM14	4.62328e-08	-0.14251	1.35729e-07	1
ST8SIA3	4.6607e-08	-0.0982413	1.36731e-07	1
ZFP28	4.73528e-08	-0.140224	1.38822e-07	1
TRPM1	4.79454e-08	0.110699	1.4046e-07	1
PCDH8	4.86332e-08	-0.143946	1.42374e-07	1
CACNB1	4.93322e-08	-0.108609	1.44319e-07	1
PRR5L	4.96588e-08	0.117775	1.45172e-07	1
TNFRSF13B	5.08609e-08	0.124524	1.48582e-07	1
INCA1	5.12442e-08	-0.115103	1.49597e-07	1
SLC4A4	5.1643e-08	-0.11312	1.50655e-07	1
CD48	5.18706e-08	-0.110196	1.51213e-07	1
PRKCG	5.21388e-08	-0.124484	1.51889e-07	1
INSC	5.38281e-08	-0.132439	1.567e-07	1
CRHR2	5.43956e-08	-0.152052	1.58242e-07	1
HCCA2	5.45748e-08	0.0956608	1.58652e-07	1
ARHGEF17	5.53784e-08	0.128959	1.60876e-07	1
C1ORF103	5.56241e-08	-0.102012	1.61477e-07	1
PBX4	5.61505e-08	0.111854	1.62891e-07	1
BDH1	5.68952e-08	0.112574	1.64936e-07	1
MIR9-3	5.70334e-08	-0.0923884	1.65222e-07	1
GLYAT	5.76654e-08	0.09611	1.66937e-07	1
C16ORF63	5.77618e-08	0.0878067	1.671e-07	1
GFI1	5.82064e-08	-0.125317	1.68269e-07	1
DCHS1	5.85153e-08	0.107105	1.69044e-07	1
SGCZ	5.87191e-08	-0.108414	1.69515e-07	1
GP6	5.88224e-08	0.121532	1.69696e-07	1
GPR108	5.92246e-08	0.104786	1.70738e-07	1
LBH	6.00198e-08	-0.093316	1.7291e-07	1
PUS3	6.15474e-08	-0.115263	1.77188e-07	1
COL5A2	6.18693e-08	0.096176	1.77992e-07	1
JAM3	6.22952e-08	-0.138026	1.79093e-07	1
NECAB3	6.23982e-08	0.104901	1.79266e-07	1
TTC25	6.27612e-08	0.0888496	1.80184e-07	1
AKR1D1	6.28666e-08	0.10561	1.80362e-07	1
TRIM14	6.47255e-08	-0.112271	1.85532e-07	1
CCDC68	6.47578e-08	-0.110527	1.85532e-07	1
GATA4	6.49913e-08	-0.131279	1.86073e-07	1
SLA2	6.54021e-08	-0.112484	1.8712e-07	1
TM7SF4	6.63136e-08	0.108069	1.89598e-07	1
CD200	6.72518e-08	-0.113709	1.92148e-07	1
SEMA6D	6.78366e-08	-0.117485	1.93686e-07	1
SLIT2	6.86272e-08	-0.124157	1.95809e-07	1
FREQ	6.91195e-08	0.0999179	1.97078e-07	1
SOX2OT	6.91989e-08	-0.135897	1.9717e-07	1
STAT5A	6.93758e-08	-0.0927673	1.97538e-07	1
FOXH1	7.07873e-08	0.0761208	2.01419e-07	1
DAB1	7.10984e-08	-0.127477	2.02166e-07	1
SHISA9	7.22732e-08	-0.124319	2.05366e-07	1
SYCP2	7.30076e-08	0.0962612	2.07312e-07	1
SOCS5	7.3918e-08	0.124525	2.09754e-07	1
HLA-DRA	7.49231e-08	0.0994268	2.12461e-07	1
PAX2	7.51498e-08	-0.132411	2.12924e-07	1
EMX2OS	7.51888e-08	-0.130748	2.12924e-07	1
ONECUT1	7.63153e-08	-0.136175	2.15967e-07	1
HOXD10	7.76659e-08	-0.122862	2.1964e-07	1
ADAMTS16	7.81746e-08	-0.17692	2.20928e-07	1
ZNF804A	7.89114e-08	-0.112136	2.22859e-07	1
TMEM183B	7.94301e-08	0.0877054	2.24172e-07	1
NOL4	7.97989e-08	-0.104128	2.2506e-07	1
NID2	8.02436e-08	-0.144717	2.26161e-07	1
TEKT3	8.06203e-08	-0.103481	2.27069e-07	1
SPTB	8.17239e-08	0.10655	2.30021e-07	1
NMNAT1	8.46605e-08	0.0921591	2.38126e-07	1
TMEM51	8.54425e-08	0.0915554	2.40072e-07	1
MIR935	8.54681e-08	-0.136632	2.40072e-07	1
GABRG2	9.16746e-08	-0.0926752	2.57274e-07	1
PDZRN4	9.17157e-08	-0.105868	2.57274e-07	1
GPR133	9.24532e-08	0.116842	2.59168e-07	1
IER5	9.3319e-08	0.120423	2.61419e-07	1
KCNA5	9.37404e-08	-0.116389	2.62423e-07	1
UBL3	9.4781e-08	-0.0901761	2.65157e-07	1
BAI3	9.4902e-08	-0.128309	2.65317e-07	1
EPB41L3	9.49694e-08	-0.166221	2.65328e-07	1
DLGAP2	9.7062e-08	0.112178	2.70992e-07	1
CD6	9.80092e-08	-0.137901	2.73453e-07	1
FYN	9.91722e-08	-0.105819	2.76512e-07	1
COL2A1	9.97515e-08	-0.113764	2.77763e-07	1
SFRP4	9.97544e-08	-0.121006	2.77763e-07	1
ZCCHC14	1.01421e-07	0.118475	2.82215e-07	1
ACSS3	1.01703e-07	-0.134255	2.82811e-07	1
WNK2	1.04474e-07	0.147988	2.90321e-07	1
C1ORF69	1.0467e-07	0.155507	2.90672e-07	1
CD1D	1.05166e-07	-0.14803	2.91855e-07	1
SMPD3	1.05787e-07	-0.125065	2.93383e-07	1
LIFR	1.07526e-07	0.104021	2.98008e-07	1
KLK14	1.07827e-07	0.0877448	2.98641e-07	1
ZNF585B	1.11325e-07	-0.0907328	3.08126e-07	1
CD74	1.11512e-07	-0.101139	3.08437e-07	1
SLCO1B3	1.12734e-07	0.09396	3.11611e-07	1
DKK3	1.12936e-07	0.106396	3.11764e-07	1
SLC18A3	1.12939e-07	-0.141721	3.11764e-07	1
COBL	1.13044e-07	0.104146	3.11795e-07	1
YIPF4	1.13101e-07	0.119093	3.11795e-07	1
ZNF880	1.13335e-07	-0.145915	3.12235e-07	1
EDNRB	1.15173e-07	-0.131735	3.17088e-07	1
ZNF681	1.1591e-07	-0.121751	3.18907e-07	1
PPFIA4	1.16238e-07	-0.115025	3.19598e-07	1
DNAH6	1.185e-07	0.0929164	3.25601e-07	1
RARG	1.21752e-07	-0.113874	3.34316e-07	1
LCE2A	1.2787e-07	0.104949	3.50885e-07	1
LRRC32	1.28771e-07	-0.106589	3.53124e-07	1
NECAB1	1.28948e-07	0.102602	3.53375e-07	1
SOX5	1.30027e-07	-0.106903	3.56098e-07	1
FAM176A	1.30719e-07	0.10328	3.57758e-07	1
PLEKHG4B	1.31164e-07	0.124326	3.58739e-07	1
NPY1R	1.33383e-07	-0.116429	3.64569e-07	1
CDH6	1.33704e-07	0.0873285	3.65205e-07	1
DDIT4L	1.41133e-07	-0.10624	3.85244e-07	1
FAM81A	1.43067e-07	-0.108472	3.90268e-07	1
ZAP70	1.43525e-07	0.104351	3.91261e-07	1
MAN1A1	1.44195e-07	-0.0914176	3.9283e-07	1
ZNF844	1.44975e-07	-0.140877	3.94696e-07	1
TRIL	1.46017e-07	-0.103279	3.97272e-07	1
PLCE1	1.50394e-07	0.104618	4.08914e-07	1
PKD2L2	1.51047e-07	0.10498	4.10421e-07	1
KSR1	1.51848e-07	0.110125	4.12329e-07	1
TRAM1L1	1.57024e-07	-0.119037	4.26104e-07	1
FTMT	1.57865e-07	0.108239	4.28109e-07	1
ERI3	1.62191e-07	0.130769	4.39553e-07	1
ZNF334	1.63051e-07	-0.10353	4.41595e-07	1
ZNF91	1.63281e-07	-0.110843	4.41931e-07	1
PALM2-AKAP2	1.675e-07	-0.121616	4.53057e-07	1
BSX	1.68389e-07	-0.105878	4.55166e-07	1
UBTF	1.71818e-07	-0.113611	4.64009e-07	1
HAND1	1.71884e-07	-0.116614	4.64009e-07	1
ANO4	1.76852e-07	0.106214	4.7711e-07	1
MIB2	1.77633e-07	-0.10332	4.78907e-07	1
VWA5B1	1.79049e-07	-0.107622	4.82412e-07	1
GNG3	1.81562e-07	-0.110188	4.88867e-07	1
PKHD1	1.82436e-07	0.132061	4.90902e-07	1
CYP1B1	1.82577e-07	-0.125661	4.90964e-07	1
CNTD1	1.84049e-07	0.0827041	4.94602e-07	1
CLSTN2	1.8456e-07	-0.116908	4.95655e-07	1
DOCK9	1.90873e-07	-0.1183	5.12278e-07	1
SLC27A6	1.91043e-07	-0.10723	5.12403e-07	1
ZNF528	1.91447e-07	-0.117624	5.13156e-07	1
CPXM2	1.92432e-07	0.102271	5.15466e-07	1
TIAM2	1.92719e-07	0.101587	5.159e-07	1
GCM2	1.93434e-07	-0.115949	5.17484e-07	1
TLL1	1.97924e-07	-0.129643	5.29155e-07	1
ENDOD1	1.98061e-07	0.13095	5.29181e-07	1
SENP7	1.98287e-07	0.0897413	5.29213e-07	1
LOC100302652	1.98328e-07	0.0976547	5.29213e-07	1
KCNN1	2.0134e-07	0.123753	5.36906e-07	1
NRXN2	2.05903e-07	-0.121122	5.48722e-07	1
ZNF43	2.07757e-07	-0.137844	5.53308e-07	1
ZNF511	2.08277e-07	0.106466	5.54339e-07	1
GUCA1A	2.09948e-07	-0.122443	5.58429e-07	1
LVRN	2.11532e-07	-0.11494	5.62283e-07	1
FTL	2.1278e-07	0.0975742	5.65238e-07	1
IGSF11	2.16624e-07	0.102291	5.75084e-07	1
SLC38A1	2.20785e-07	-0.113552	5.85755e-07	1
CNNM4	2.22951e-07	0.109387	5.91125e-07	1
GRIN3A	2.2441e-07	-0.142551	5.94615e-07	1
RAB31	2.2833e-07	-0.106436	6.04617e-07	1
KIAA0146	2.36285e-07	0.117409	6.25284e-07	1
EPHA4	2.3647e-07	-0.136863	6.25375e-07	1
ZNF215	2.39509e-07	-0.109877	6.33011e-07	1
LOC151534	2.41304e-07	0.0763468	6.37348e-07	1
RERE	2.47477e-07	0.0964131	6.53238e-07	1
C8ORF45	2.49616e-07	0.0909475	6.58466e-07	1
HLTF	2.51659e-07	0.0993621	6.63436e-07	1
ETS1	2.56822e-07	-0.101243	6.76617e-07	1
RPS6KA2	2.65777e-07	-0.147485	6.99766e-07	1
METT10D	2.72428e-07	0.087963	7.16825e-07	1
HOXB2	2.756e-07	-0.13125	7.24713e-07	1
PDK1	2.80886e-07	0.0897795	7.38147e-07	1
SERPING1	2.91425e-07	0.0842413	7.65359e-07	1
KLHDC8A	2.9394e-07	0.102994	7.71477e-07	1
PCDH17	2.97491e-07	-0.0930964	7.80304e-07	1
SFTA1P	2.98714e-07	0.0923122	7.83019e-07	1
SNORA80B	3.02893e-07	0.0959941	7.93472e-07	1
HOXC10	3.05063e-07	-0.103677	7.98655e-07	1
KRTCAP3	3.06542e-07	0.119544	8.02023e-07	1
BAHCC1	3.13635e-07	0.138473	8.20065e-07	1
MLLT6	3.15643e-07	0.0918233	8.24796e-07	1
SOX9	3.22736e-07	-0.160716	8.42801e-07	1
KIAA0495	3.29089e-07	-0.135559	8.58852e-07	1
FOXA1	3.33308e-07	-0.129956	8.69317e-07	1
PYGB	3.37609e-07	0.101064	8.79984e-07	1
EIF4E3	3.40246e-07	0.117725	8.86301e-07	1
PLCH1	3.44296e-07	0.0865567	8.9629e-07	1
NUDT4P1	3.47299e-07	0.0827228	9.03541e-07	1
TLX1NB	3.47606e-07	-0.115095	9.03776e-07	1
CYYR1	3.53117e-07	-0.1075	9.17532e-07	1
LCE3A	3.62754e-07	-0.0999715	9.41982e-07	1
C13ORF26	3.66733e-07	-0.101126	9.51723e-07	1
MSX1	3.71681e-07	-0.104426	9.63961e-07	1
CNIH3	3.73731e-07	-0.140279	9.68674e-07	1
LHX4	3.8036e-07	-0.143861	9.8524e-07	1
LASS2	3.80884e-07	-0.107197	9.85985e-07	1
JAKMIP3	3.82671e-07	0.13885	9.89993e-07	1
LILRA4	3.84448e-07	0.114572	9.93975e-07	1
RUNX2	3.86415e-07	-0.0977402	9.9844e-07	1
DST	3.95523e-07	-0.106044	1.02134e-06	1
FAM184B	3.9912e-07	-0.106413	1.02999e-06	1
PTPRR	4.02219e-07	-0.137761	1.03734e-06	1
KLHL3	4.06739e-07	-0.106169	1.04835e-06	1
TIGD3	4.07481e-07	-0.0961805	1.04927e-06	1
SYNPR	4.07603e-07	-0.107015	1.04927e-06	1
DEFB104B	4.18324e-07	0.140446	1.07621e-06	1
WDR24	4.18739e-07	0.116776	1.07661e-06	1
SLC38A2	4.2119e-07	-0.113795	1.08224e-06	1
FMN2	4.33097e-07	-0.138126	1.1119e-06	1
EPDR1	4.33267e-07	-0.14083	1.1119e-06	1
GABRA2	4.36237e-07	-0.136854	1.11883e-06	1
TMC4	4.42658e-07	-0.11203	1.1346e-06	1
GRIK3	4.455e-07	-0.11123	1.14118e-06	1
USH1G	4.4772e-07	-0.107918	1.14616e-06	1
ENPP2	4.54636e-07	-0.100379	1.16315e-06	1
IGFBP2	4.6114e-07	0.0965178	1.179e-06	1
GPRC5A	4.61397e-07	0.0833754	1.179e-06	1
SEMA4D	4.66278e-07	0.0980529	1.19074e-06	1
MYOM2	4.76102e-07	0.0870868	1.21467e-06	1
APC	4.76234e-07	-0.0826895	1.21467e-06	1
APBB1IP	4.83305e-07	0.102878	1.23195e-06	1
SP5	4.85707e-07	-0.146124	1.23732e-06	1
C2ORF55	4.86894e-07	-0.0900597	1.23958e-06	1
GNAO1	4.92974e-07	-0.126765	1.25394e-06	1
TNXA	4.93138e-07	0.124213	1.25394e-06	1
TMEM11	5.09894e-07	0.106301	1.29576e-06	1
SSU72	5.14133e-07	0.0980994	1.30573e-06	1
TGFB2	5.14629e-07	-0.102966	1.3062e-06	1
SCAND3	5.18624e-07	-0.107082	1.31553e-06	1
CYP11A1	5.2149e-07	-0.119916	1.322e-06	1
FREM2	5.2219e-07	-0.0968039	1.32297e-06	1
SLC7A14	5.273e-07	0.0927369	1.3351e-06	1
TPD52	5.27652e-07	0.0902707	1.33518e-06	1
CD8A	5.32363e-07	-0.109121	1.34628e-06	1
LRRC4C	5.34455e-07	-0.15689	1.35075e-06	1
CADM3	5.36495e-07	-0.109697	1.35508e-06	1
MYT1L	5.393e-07	0.138321	1.36134e-06	1
SGOL2	5.41783e-07	0.104783	1.36678e-06	1
FRZB	5.50669e-07	-0.133328	1.38835e-06	1
HYDIN	5.66176e-07	-0.134382	1.42658e-06	1
ARID5A	5.68194e-07	0.105505	1.4308e-06	1
CHRNB1	5.73578e-07	-0.0953076	1.44349e-06	1
C2ORF74	5.79642e-07	-0.0918768	1.45787e-06	1
GSC	5.87886e-07	-0.153212	1.47771e-06	1
RUNX1	5.89471e-07	-0.117607	1.4808e-06	1
E2F5	6.01617e-07	-0.12299	1.5104e-06	1
TCAM1	6.09026e-07	0.0873211	1.52807e-06	1
SIX6	6.30417e-07	-0.118437	1.58079e-06	1
ATP8A2	6.31362e-07	0.0914607	1.58214e-06	1
ZNF257	6.31758e-07	-0.119258	1.58214e-06	1
NRXN1	6.32097e-07	-0.141912	1.58214e-06	1
NSMCE2	6.35007e-07	0.0947081	1.58847e-06	1
LOC494141	6.36106e-07	-0.104981	1.59026e-06	1
FREM3	6.54387e-07	-0.103863	1.63499e-06	1
FAM176B	6.70392e-07	-0.0918032	1.67397e-06	1
C11ORF53	6.81338e-07	0.105284	1.70028e-06	1
GAS2	6.83653e-07	-0.0952811	1.70503e-06	1
HRK	6.9415e-07	-0.107026	1.73018e-06	1
LMO4	6.96978e-07	0.0958408	1.73619e-06	1
NR5A2	7.01219e-07	-0.112048	1.7457e-06	1
DLGAP1	7.07562e-07	-0.136869	1.76044e-06	1
UNC5B	7.09923e-07	-0.145085	1.76526e-06	1
EBF1	7.13683e-07	-0.126268	1.77355e-06	1
TTC9	7.2559e-07	0.104556	1.80128e-06	1
ZNF229	7.25708e-07	-0.1245	1.80128e-06	1
ADRB3	7.38483e-07	-0.133047	1.8319e-06	1
ST8SIA4	7.47782e-07	-0.0921821	1.85386e-06	1
AGTR1	7.50102e-07	-0.123823	1.8585e-06	1
SKAP1	7.56938e-07	0.112838	1.87432e-06	1
UPP1	7.59367e-07	0.0997821	1.87922e-06	1
NAV2	7.67088e-07	-0.120849	1.8972e-06	1
IKZF2	7.90494e-07	0.0963887	1.95393e-06	1
ANO8	8.04207e-07	-0.128429	1.98664e-06	1
GABBR1	8.05279e-07	-0.0962441	1.98811e-06	1
SPG7	8.11835e-07	-0.0917648	2.0031e-06	1
LPPR4	8.17966e-07	-0.10146	2.01704e-06	1
FABP9	8.2243e-07	0.0953891	2.02684e-06	1
SYT5	8.46746e-07	-0.104976	2.08553e-06	1
WBSCR17	8.50011e-07	-0.123797	2.09234e-06	1
DBX1	8.53245e-07	-0.109989	2.09905e-06	1
ZSCAN23	8.77708e-07	-0.104247	2.15796e-06	1
YWHAG	8.84115e-07	0.0964426	2.17243e-06	1
CFLAR	8.98817e-07	-0.115733	2.20725e-06	1
UNC5D	9.02533e-07	-0.106444	2.21507e-06	1
CC2D2A	9.08541e-07	-0.0964108	2.2285e-06	1
CAMSAP1	9.20532e-07	0.0992887	2.25658e-06	1
MIR124-3	9.21465e-07	-0.117788	2.25754e-06	1
CPVL	9.35864e-07	0.0863676	2.29146e-06	1
HOXD3	9.42126e-07	-0.118899	2.30544e-06	1
IGSF22	9.82995e-07	-0.097095	2.40403e-06	1
CACNA2D4	1.00069e-06	-0.108236	2.44588e-06	1
LIG4	1.0134e-06	-0.124526	2.47549e-06	1
GAL	1.0223e-06	0.0890173	2.49513e-06	1
TCF21	1.02264e-06	-0.112787	2.49513e-06	1
ADD2	1.04121e-06	0.0959196	2.53894e-06	1
MCF2L2	1.05846e-06	0.118437	2.5795e-06	1
MAST3	1.06119e-06	0.102251	2.58464e-06	1
SH3RF3	1.0778e-06	0.100416	2.62355e-06	1
MT1E	1.09331e-06	-0.118589	2.65976e-06	1
ZNF662	1.0951e-06	-0.107379	2.66254e-06	1
ANKRD34C	1.13603e-06	-0.120332	2.76045e-06	1
C13ORF33	1.13843e-06	-0.140978	2.76429e-06	1
SLITRK3	1.13894e-06	-0.140447	2.76429e-06	1
ZNF394	1.14762e-06	0.103159	2.78373e-06	1
C21ORF34	1.14876e-06	-0.0857206	2.78488e-06	1
C1ORF159	1.15277e-06	0.123279	2.79297e-06	1
ZNF735	1.15673e-06	0.134258	2.80092e-06	1
HOXB13	1.18611e-06	-0.145874	2.87039e-06	1
GTF2A1	1.21385e-06	0.100075	2.93583e-06	1
WSCD1	1.21871e-06	0.0820726	2.94585e-06	1
ARHGAP20	1.23133e-06	-0.0944357	2.97464e-06	1
LRRTM1	1.29745e-06	-0.106177	3.13255e-06	1
OSR2	1.30521e-06	-0.127099	3.14946e-06	1
COL12A1	1.32382e-06	-0.105154	3.19251e-06	1
SCD	1.33355e-06	0.122812	3.21413e-06	1
KDR	1.35316e-06	-0.0904452	3.2595e-06	1
ZNF253	1.35562e-06	-0.0853417	3.26354e-06	1
PDE6B	1.35815e-06	0.150835	3.26774e-06	1
TMEM132C	1.36651e-06	-0.103444	3.28594e-06	1
AHNAK	1.37732e-06	0.125268	3.30907e-06	1
PTGIS	1.37772e-06	0.0848376	3.30907e-06	1
MGST1	1.42021e-06	-0.111182	3.40915e-06	1
BMP3	1.43808e-06	-0.11773	3.45008e-06	1
RFX2	1.448e-06	0.0930702	3.47187e-06	1
PYHIN1	1.45036e-06	0.0914681	3.47551e-06	1
PRICKLE2	1.45697e-06	-0.0891783	3.48934e-06	1
RPP30	1.51754e-06	-0.116607	3.63231e-06	1
NME5	1.59437e-06	-0.120811	3.81401e-06	1
SOBP	1.60128e-06	-0.0965929	3.82834e-06	1
SESN3	1.60386e-06	-0.10233	3.83232e-06	1
ANKRD45	1.68181e-06	-0.128423	4.01627e-06	1
NXN	1.69578e-06	-0.113357	4.0473e-06	1
ANKRD11	1.7498e-06	-0.104819	4.17383e-06	1
COMP	1.75509e-06	-0.0921561	4.18404e-06	1
STAT3	1.77163e-06	-0.0975843	4.22106e-06	1
PTDSS1	1.77759e-06	0.0885722	4.23284e-06	1
OLFML3	1.7924e-06	0.0952166	4.26566e-06	1
SPAG17	1.9029e-06	-0.0885717	4.52604e-06	1
FAM19A4	1.94088e-06	-0.121702	4.61374e-06	1
RAB3C	1.95634e-06	-0.111621	4.64783e-06	1
KIRREL2	1.99201e-06	-0.106153	4.72988e-06	1
MZF1	2.01941e-06	0.0968793	4.79221e-06	1
RGS6	2.03422e-06	0.108915	4.8246e-06	1
BTBD9	2.05165e-06	0.0865282	4.8613e-06	1
MTOR	2.05203e-06	0.0872453	4.8613e-06	1
ZNF167	2.06336e-06	-0.129805	4.88537e-06	1
CXCR1	2.098e-06	0.0877702	4.96454e-06	1
EYA4	2.13433e-06	-0.115473	5.04764e-06	1
SLC8A1	2.20079e-06	-0.101755	5.20187e-06	1
NIPA2	2.24466e-06	0.100743	5.30254e-06	1
SOX17	2.25582e-06	-0.113152	5.3259e-06	1
PRKD1	2.25813e-06	0.0878601	5.32832e-06	1
NTRK3	2.26345e-06	-0.136748	5.33785e-06	1
GSTO2	2.29901e-06	-0.119715	5.41863e-06	1
NFATC4	2.31338e-06	-0.102699	5.4494e-06	1
SLC12A7	2.31469e-06	0.0987517	5.44942e-06	1
HLA-F	2.34639e-06	-0.0845085	5.52092e-06	1
NKX2-2	2.35525e-06	-0.123436	5.53863e-06	1
ID4	2.36506e-06	-0.103884	5.55856e-06	1
HN1L	2.36714e-06	0.0854931	5.56031e-06	1
LOC441177	2.40125e-06	-0.113122	5.63725e-06	1
NAPG	2.43332e-06	-0.104168	5.70932e-06	1
RCSD1	2.45239e-06	-0.0868916	5.7508e-06	1
CDYL	2.49817e-06	-0.0833758	5.85486e-06	1
LOC283050	2.50962e-06	0.091702	5.8784e-06	1
PPM1H	2.5357e-06	0.12913	5.93613e-06	1
CPNE7	2.54357e-06	0.111362	5.9512e-06	1
TRPC6	2.60443e-06	-0.105165	6.09019e-06	1
TMEM179	2.63297e-06	-0.096166	6.15346e-06	1
TCHH	2.64507e-06	-0.120294	6.17827e-06	1
OTP	2.65935e-06	-0.107222	6.20813e-06	1
CCDC13	2.6685e-06	-0.10259	6.22599e-06	1
MTA2	2.69765e-06	0.107553	6.29048e-06	1
FABP7	2.71107e-06	0.0713393	6.31825e-06	1
A2BP1	2.72018e-06	-0.1097	6.33591e-06	1
ARPP-21	2.72862e-06	-0.0831716	6.35203e-06	1
TMEM108	2.74936e-06	-0.12301	6.39673e-06	1
FOXB1	2.78641e-06	-0.122055	6.47929e-06	1
C17ORF102	2.87634e-06	-0.104337	6.68468e-06	1
HS6ST3	2.88575e-06	-0.0931266	6.7028e-06	1
TRIM71	2.93897e-06	-0.133102	6.82261e-06	1
TBX2	2.94222e-06	-0.118358	6.82634e-06	1
KCTD8	2.96756e-06	-0.0998676	6.8813e-06	1
SIRPA	2.98016e-06	-0.117867	6.90666e-06	1
ANK2	2.98319e-06	0.088425	6.90985e-06	1
STX16	3.0061e-06	-0.0976302	6.95903e-06	1
SH3PXD2B	3.00941e-06	-0.0914001	6.96282e-06	1
KIF3C	3.07348e-06	0.0865356	7.10592e-06	1
IFNG	3.07468e-06	0.0990748	7.10592e-06	1
RBMS1	3.07773e-06	0.076115	7.10904e-06	1
KRT2	3.13339e-06	0.0873575	7.23358e-06	1
NCOA2	3.13644e-06	0.0941611	7.2366e-06	1
CDH7	3.20707e-06	-0.100327	7.39546e-06	1
PTPRE	3.38924e-06	0.0829395	7.81122e-06	1
PITPNM3	3.44707e-06	-0.112835	7.94009e-06	1
KDM4A	3.45149e-06	0.107508	7.94588e-06	1
ODZ3	3.45399e-06	0.0895351	7.94723e-06	1
CBLN1	3.456e-06	-0.125396	7.94745e-06	1
PLD1	3.48358e-06	0.094583	8.00647e-06	1
OPCML	3.50288e-06	-0.102174	8.04638e-06	1
KRT7	3.50971e-06	-0.130211	8.0576e-06	1
SLC6A3	3.51423e-06	0.116094	8.06355e-06	1
GALR1	3.53685e-06	-0.101344	8.11098e-06	1
TLX2	3.56332e-06	-0.103529	8.16716e-06	1
PDE6C	3.57329e-06	0.0804762	8.1855e-06	1
C1QL3	3.57991e-06	-0.0923422	8.19617e-06	1
EPHB1	3.73366e-06	-0.106738	8.54348e-06	1
FGF5	3.75039e-06	-0.0931112	8.57704e-06	1
RIC3	3.77235e-06	-0.10817	8.62252e-06	1
SMOC2	3.79409e-06	0.0986478	8.66744e-06	1
DMRT1	3.80249e-06	-0.0924712	8.68187e-06	1
COG5	3.90067e-06	0.120848	8.90115e-06	1
HEYL	3.95634e-06	0.117384	9.02323e-06	1
PLEKHA4	4.05643e-06	-0.0896206	9.24601e-06	1
PXDNL	4.05846e-06	0.0825328	9.24601e-06	1
HEATR2	4.06587e-06	0.0972331	9.25782e-06	1
FKBP5	4.16286e-06	-0.0930149	9.47348e-06	1
EXOC3	4.19839e-06	0.113495	9.5491e-06	1
ZNF442	4.21975e-06	-0.0825214	9.59243e-06	1
KCNG1	4.2732e-06	-0.096717	9.70864e-06	1
HOXD12	4.2878e-06	-0.12734	9.73648e-06	1
PKN1	4.33798e-06	-0.0925828	9.84505e-06	1
VCAN	4.37525e-06	-0.0926576	9.92422e-06	1
SOD3	4.48004e-06	-0.0939574	1.01564e-05	1
CELSR1	4.62568e-06	0.109546	1.04808e-05	1
BICC1	4.64148e-06	-0.0921517	1.05109e-05	1
ADAMTS19	4.65745e-06	-0.0941871	1.05413e-05	1
TOX2	4.6953e-06	-0.125036	1.06212e-05	1
KCNQ2	4.7111e-06	0.131581	1.06512e-05	1
TMEM131	4.73289e-06	0.0930389	1.06946e-05	1
SPOCK1	4.74785e-06	-0.133504	1.07226e-05	1
TEPP	4.75386e-06	-0.115932	1.07304e-05	1
DLX1	4.77128e-06	-0.104471	1.07638e-05	1
ADAMTSL4	4.80408e-06	0.0844634	1.0832e-05	1
PADI2	4.81696e-06	-0.0910193	1.08551e-05	1
HIST1H2BE	4.84268e-06	-0.0898449	1.09072e-05	1
SLC6A1	4.87266e-06	-0.0938067	1.09688e-05	1
PLEKHM3	5.00772e-06	0.0989007	1.12667e-05	1
ASCL2	5.0452e-06	0.0961857	1.13449e-05	1
GEMIN7	5.0757e-06	0.0902411	1.1406e-05	1
CA10	5.07786e-06	-0.123977	1.1406e-05	1
CYP26C1	5.09797e-06	-0.14265	1.1445e-05	1
LTBP1	5.30098e-06	-0.0919215	1.18943e-05	1
SEPHS2	5.33088e-06	0.095708	1.1955e-05	1
ZNF878	5.41566e-06	-0.106439	1.21385e-05	1
MME	5.44269e-06	-0.112178	1.21926e-05	1
IGF1R	5.52012e-06	-0.0853181	1.23594e-05	1
HOXA2	5.58863e-06	-0.121217	1.2506e-05	1
BDNF	5.61145e-06	-0.115643	1.25503e-05	1
LOC145845	5.62509e-06	-0.0906274	1.25741e-05	1
FMO9P	5.68403e-06	0.0792845	1.2699e-05	1
HCRTR2	5.76412e-06	-0.0831696	1.2871e-05	1
CMTM3	6.03942e-06	-0.118756	1.34785e-05	1
LGR5	6.06794e-06	0.0852944	1.353e-05	1
WDR69	6.06899e-06	-0.117816	1.353e-05	1
ITGA4	6.18797e-06	-0.122993	1.37879e-05	1
FOXN3	6.20442e-06	0.0943788	1.38161e-05	1
TRIP12	6.20727e-06	-0.093416	1.38161e-05	1
FCAR	6.25419e-06	0.109067	1.39131e-05	1
IL18	6.34672e-06	0.0874088	1.41114e-05	1
TANK	6.41988e-06	-0.102998	1.42664e-05	1
G0S2	6.58146e-06	-0.108829	1.46177e-05	1
C8ORF41	6.592e-06	-0.108055	1.46333e-05	1
NOVA1	6.60615e-06	-0.104531	1.46568e-05	1
GDF6	6.61575e-06	-0.120445	1.46703e-05	1
C2ORF54	6.63317e-06	0.0973061	1.47011e-05	1
ATP8B4	6.69485e-06	-0.0980897	1.48299e-05	1
PKIA	6.75296e-06	0.111889	1.49507e-05	1
C6ORF118	6.96685e-06	0.0832441	1.5416e-05	1
POU6F2	6.99769e-06	0.0953821	1.5476e-05	1
LOC100130522	7.0122e-06	-0.0945073	1.54999e-05	1
MAP6	7.05725e-06	-0.0861689	1.55912e-05	1
TACC1	7.06534e-06	-0.0964906	1.56007e-05	1
BLID	7.07974e-06	0.0841573	1.56242e-05	1
FEV	7.08397e-06	-0.111025	1.56253e-05	1
HHLA2	7.09039e-06	0.0912327	1.56312e-05	1
KCNC2	7.11601e-06	-0.116379	1.56793e-05	1
TTC15	7.14776e-06	0.106263	1.5741e-05	1
ACCN2	7.21137e-06	0.0896712	1.58726e-05	1
ADAM12	7.24546e-06	0.0862096	1.59392e-05	1
PRDM5	7.33179e-06	-0.086986	1.61206e-05	1
CALCR	7.34285e-06	-0.0903706	1.61364e-05	1
WT1	7.41425e-06	-0.11971	1.62847e-05	1
SUFU	7.41913e-06	0.0785094	1.62869e-05	1
CXXC5	7.44333e-06	0.0906012	1.63314e-05	1
KCNF1	7.50431e-06	-0.099206	1.64565e-05	1
THAP4	7.75768e-06	-0.0917435	1.70031e-05	1
RGL3	7.88332e-06	-0.0980565	1.72694e-05	1
GPM6A	7.96676e-06	-0.105884	1.7443e-05	1
NRN1	7.99237e-06	-0.100153	1.74899e-05	1
CUX1	8.01973e-06	-0.0990739	1.75405e-05	1
SMAD3	8.03357e-06	0.10621	1.75616e-05	1
TSNAX-DISC1	8.15312e-06	0.0883285	1.78135e-05	1
RCCD1	8.17159e-06	0.0821605	1.78445e-05	1
WWTR1	8.25109e-06	0.0969105	1.80087e-05	1
CALCB	8.3171e-06	-0.114458	1.81432e-05	1
S1PR1	8.35708e-06	-0.102308	1.82209e-05	1
LMO2	8.3697e-06	-0.116462	1.82388e-05	1
C7ORF53	8.45222e-06	0.092298	1.8409e-05	1
MNX1	8.5467e-06	-0.103379	1.86051e-05	1
MARK3	8.72879e-06	-0.0915285	1.89915e-05	1
CTF1	8.77529e-06	0.0908206	1.90827e-05	1
STAC	8.80264e-06	-0.0942764	1.91322e-05	1
MOCS1	8.80837e-06	-0.0883723	1.91346e-05	1
CCDC64B	8.82344e-06	0.0802496	1.91574e-05	1
FKBP1A	8.90267e-06	-0.0917951	1.93193e-05	1
PPP2R5A	9.08025e-06	0.0758754	1.96893e-05	1
NR3C2	9.08264e-06	-0.0797408	1.96893e-05	1
NEUROG1	9.21725e-06	-0.0965103	1.99707e-05	1
ZNF766	9.32995e-06	0.0872067	2.02044e-05	1
TJP2	9.53587e-06	0.0986779	2.06395e-05	1
RP1	9.61424e-06	0.0760787	2.07984e-05	1
CSGALNACT1	9.63559e-06	0.0850313	2.08337e-05	1
CHRNA4	9.99184e-06	0.138745	2.15927e-05	1
KLF12	1.00079e-05	-0.100755	2.16161e-05	1
PIK3R1	1.02372e-05	-0.0960789	2.21001e-05	1
SLC5A7	1.02883e-05	-0.11161	2.21988e-05	1
IMMP2L	1.03482e-05	0.0889469	2.23165e-05	1
SALL3	1.03639e-05	-0.107131	2.23314e-05	1
EVI5L	1.03659e-05	-0.0879614	2.23314e-05	1
PTGDR	1.03934e-05	-0.141167	2.23791e-05	1
PGLYRP2	1.04204e-05	-0.127967	2.24256e-05	1
PDE1B	1.04537e-05	-0.099548	2.24856e-05	1
FAM181B	1.08561e-05	-0.102053	2.33392e-05	1
KANK4	1.09805e-05	-0.0982471	2.35945e-05	1
PRKG1	1.10551e-05	-0.106774	2.37426e-05	1
SETDB1	1.13015e-05	0.0735684	2.42592e-05	1
FLJ46111	1.15452e-05	0.0773144	2.47695e-05	1
MGC87042	1.19114e-05	-0.0946102	2.5542e-05	1
BHLHE23	1.19433e-05	-0.107528	2.55972e-05	1
ANO5	1.20479e-05	-0.107718	2.5808e-05	1
TGIF1	1.20738e-05	0.092721	2.58503e-05	1
CALN1	1.23461e-05	-0.139927	2.64197e-05	1
CDK14	1.24488e-05	-0.111854	2.66257e-05	1
RNF219	1.24641e-05	-0.10413	2.66448e-05	1
FBXL21	1.24803e-05	-0.0937678	2.66656e-05	1
C3ORF64	1.29305e-05	0.0964923	2.76135e-05	1
ZYG11A	1.29816e-05	-0.0985088	2.77083e-05	1
C1QL2	1.30486e-05	-0.107072	2.7837e-05	1
ADORA3	1.31294e-05	-0.0926578	2.79951e-05	1
TRPV3	1.31666e-05	-0.101431	2.80599e-05	1
LTBP2	1.3227e-05	0.0912995	2.81742e-05	1
FUZ	1.34165e-05	-0.0981214	2.85633e-05	1
GAMT	1.34812e-05	-0.11429	2.86864e-05	1
PHACTR3	1.37217e-05	-0.101647	2.91831e-05	1
MPV17L	1.38546e-05	-0.105352	2.94508e-05	1
MSRA	1.39153e-05	0.0899621	2.95646e-05	1
SORBS1	1.40757e-05	0.079548	2.98902e-05	1
ZNF790	1.46599e-05	-0.0980201	3.11148e-05	1
SCNN1B	1.47204e-05	-0.0843602	3.12273e-05	1
TAGAP	1.47313e-05	-0.0808969	3.12346e-05	1
LTB4R	1.48158e-05	0.0850968	3.13978e-05	1
MCL1	1.49846e-05	-0.100345	3.17392e-05	1
FN1	1.50175e-05	0.0850229	3.17913e-05	1
BMP6	1.50245e-05	-0.100183	3.17913e-05	1
SERP2	1.51171e-05	-0.0978378	3.19711e-05	1
ZNF536	1.5276e-05	-0.0925307	3.22908e-05	1
KLF13	1.53429e-05	-0.0925197	3.24156e-05	1
GGPS1	1.54908e-05	-0.103345	3.27116e-05	1
ALDH1A3	1.56617e-05	-0.0998182	3.30556e-05	1
GRIK2	1.58635e-05	0.0879887	3.34646e-05	1
ABCF3	1.5959e-05	0.0949925	3.36491e-05	1
VAV2	1.59889e-05	0.0749365	3.36949e-05	1
GATA3	1.65136e-05	-0.0865844	3.47831e-05	1
KIAA1370	1.65259e-05	0.0787205	3.47914e-05	1
GJC2	1.65484e-05	0.0805776	3.48211e-05	1
NPY5R	1.66939e-05	-0.104971	3.51096e-05	1
GTF2IRD1	1.68513e-05	-0.0856053	3.54226e-05	1
NXPH4	1.69183e-05	-0.104144	3.55306e-05	1
QPCT	1.69197e-05	-0.10296	3.55306e-05	1
MYO7B	1.69384e-05	0.109727	3.55519e-05	1
CBX2	1.72557e-05	-0.0919186	3.61996e-05	1
HMX3	1.73342e-05	-0.0925896	3.63459e-05	1
CREB5	1.73571e-05	-0.0902935	3.63757e-05	1
ZNF738	1.7958e-05	-0.0927404	3.76159e-05	1
ZNF717	1.79747e-05	-0.0880275	3.7632e-05	1
KCNA3	1.81011e-05	-0.108214	3.78775e-05	1
SOX14	1.82648e-05	-0.0946498	3.82008e-05	1
PPARG	1.83722e-05	-0.0844195	3.84062e-05	1
FBXO34	1.84536e-05	0.0949798	3.8557e-05	1
PLSCR2	1.84686e-05	-0.0970015	3.8569e-05	1
ETV6	1.87506e-05	-0.080902	3.91383e-05	1
LHPP	1.88037e-05	0.0851136	3.92293e-05	1
MPP3	1.88141e-05	0.0929189	3.92315e-05	1
DAB2IP	1.98667e-05	-0.0752552	4.13931e-05	1
LAMB1	1.98707e-05	-0.108242	4.13931e-05	1
HOXB8	1.99154e-05	-0.113304	4.14654e-05	1
[truncated: 1,189 more rows]

## Sheet: clustre 2
Hybridization REF	p	difference	q	subclass
Composite Element REF	p	difference	q	subclass
NIT2	3.24421e-62	-0.349728	8.52192e-59	2
FAM55C	4.09708e-62	-0.294533	8.52192e-59	2
C17ORF75	1.36528e-60	-0.258544	1.89319e-57	2
ADAMTS10	3.22613e-58	-0.26374	3.35517e-55	2
HES6	2.66119e-56	-0.227628	2.21411e-53	2
BLOC1S1	6.73116e-56	-0.239837	4.66694e-53	2
GJA4	3.67762e-55	-0.276173	2.18556e-52	2
ZC3H12D	4.32968e-55	-0.231955	2.25143e-52	2
EMX1	7.10707e-54	-0.229228	3.28504e-51	2
MYO7A	1.52026e-53	-0.403096	6.08432e-51	2
FAM131C	1.60883e-53	-0.374497	6.08432e-51	2
ELN	6.31294e-53	-0.282827	2.18849e-50	2
SLC17A9	1.66374e-52	-0.24904	5.32398e-50	2
CD63	2.00493e-51	-0.225846	5.9575e-49	2
ELFN2	1.85861e-50	-0.307879	5.15455e-48	2
FBLIM1	2.68976e-47	-0.261839	6.99337e-45	2
JDP2	4.08325e-47	-0.304976	9.99196e-45	2
BAI1	5.80653e-47	-0.411693	1.34195e-44	2
ACHE	1.20371e-46	-0.376957	2.6355e-44	2
CLDN9	1.87077e-46	-0.256015	3.8912e-44	2
ASPRV1	2.60456e-46	-0.349239	5.15951e-44	2
B4GALNT1	3.33494e-46	-0.249177	6.30607e-44	2
MAS1L	4.41457e-46	-0.262352	7.9846e-44	2
SLC23A2	4.88287e-46	-0.34217	8.46365e-44	2
EPHX3	5.8467e-46	-0.278817	9.72891e-44	2
TMEM121	1.27191e-45	-0.297034	2.03506e-43	2
WNT5B	6.34498e-45	-0.31665	9.77596e-43	2
CLEC11A	1.46997e-44	-0.38772	2.18395e-42	2
CNGB1	1.77819e-44	-0.24772	2.55079e-42	2
RPLP1	1.93761e-44	-0.254227	2.68682e-42	2
AIPL1	7.72681e-44	-0.312875	1.03689e-41	2
H1F0	8.55735e-44	-0.287115	1.11245e-41	2
CPT1A	9.83195e-44	-0.288107	1.23942e-41	2
ADAP2	1.52481e-43	-0.250142	1.86565e-41	2
C17ORF96	1.61032e-43	-0.291406	1.91398e-41	2
PCOLCE2	2.46558e-43	-0.334658	2.84911e-41	2
TMEM25	5.40838e-43	-0.293599	6.08077e-41	2
ZCCHC3	6.12142e-43	-0.308051	6.70134e-41	2
PRRT1	6.72672e-43	-0.412936	7.17517e-41	2
COL9A2	3.65629e-42	-0.419311	3.80254e-40	2
LGALS2	5.41684e-42	-0.238799	5.49611e-40	2
SLC7A4	6.13611e-42	-0.189305	6.07767e-40	2
GAP43	8.33565e-42	-0.213889	8.06426e-40	2
PTH1R	1.12986e-41	-0.327989	1.06823e-39	2
TMEM175	1.48466e-41	-0.289478	1.37175e-39	2
DEPDC1	1.51684e-41	-0.275396	1.37175e-39	2
MACF1	2.03632e-41	-0.435792	1.80236e-39	2
PPARA	2.48935e-41	-0.297909	2.15743e-39	2
CAMK2A	7.23825e-41	-0.249857	6.14512e-39	2
FRAS1	1.61886e-40	-0.306391	1.34689e-38	2
WSB1	1.99277e-40	-0.453152	1.62547e-38	2
JAK3	5.05872e-40	-0.336843	4.04697e-38	2
CCDC134	6.98266e-40	-0.241716	5.48073e-38	2
YWHAQ	9.67885e-40	-0.384305	7.4563e-38	2
UNKL	2.06426e-39	-0.24344	1.56133e-37	2
KCNS1	2.92345e-39	-0.382811	2.17171e-37	2
FAM89A	4.22995e-39	-0.179154	3.08712e-37	2
NMU	7.65284e-39	-0.255261	5.48893e-37	2
MIR346	9.78631e-39	-0.345185	6.90018e-37	2
ELAVL3	1.84494e-38	-0.329902	1.27916e-36	2
ARL13B	1.92177e-38	-0.314105	1.31058e-36	2
SNRPF	1.95327e-38	-0.364617	1.31058e-36	2
POLD3	2.06666e-38	-0.333894	1.36465e-36	2
C7ORF58	3.83289e-38	-0.231968	2.49138e-36	2
NRXN2	4.38138e-38	-0.34354	2.80408e-36	2
GDF5	7.29046e-38	-0.29248	4.5952e-36	2
SC65	8.40575e-38	-0.276117	5.21909e-36	2
ALDH1L2	1.07444e-37	-0.211996	6.57307e-36	2
POU6F1	2.13796e-37	-0.346761	1.28897e-35	2
CD96	3.53993e-37	-0.368335	2.10373e-35	2
2008-09-01	5.65385e-37	-0.335664	3.31268e-35	2
SCARF2	6.73057e-37	-0.244775	3.88878e-35	2
YTHDF2	1.2169e-36	-0.320043	6.93467e-35	2
SPSB4	1.25899e-36	-0.360113	7.07754e-35	2
FCRLB	1.28456e-36	-0.27527	7.12505e-35	2
SLC16A11	1.63222e-36	-0.171804	8.93423e-35	2
CACNG1	3.58208e-36	-0.298775	1.93525e-34	2
TCF23	3.7343e-36	-0.397595	1.98211e-34	2
C11ORF85	3.76411e-36	-0.305699	1.98211e-34	2
KCNE3	5.93622e-36	-0.305466	3.08684e-34	2
LMX1B	1.14376e-35	-0.378019	5.87413e-34	2
ZFYVE28	1.53271e-35	-0.263789	7.77572e-34	2
PLLP	2.70253e-35	-0.276106	1.35452e-33	2
LCN12	3.00549e-35	-0.333555	1.48844e-33	2
FAM101A	3.24566e-35	-0.299901	1.58846e-33	2
TCN2	3.35388e-35	-0.224475	1.62234e-33	2
DKK3	3.47968e-35	-0.35159	1.66385e-33	2
TMEM88B	3.99776e-35	-0.232609	1.88985e-33	2
GALNT5	4.37124e-35	-0.264578	2.04319e-33	2
KIF3C	6.0308e-35	-0.37974	2.78757e-33	2
DES	6.28173e-35	-0.287839	2.87165e-33	2
RGS11	1.0597e-34	-0.323427	4.79168e-33	2
ROPN1L	1.32663e-34	-0.305789	5.93419e-33	2
PBX4	1.39578e-34	-0.258614	6.17707e-33	2
NPAS3	1.5808e-34	-0.249925	6.90958e-33	2
ESYT3	1.59452e-34	-0.321461	6.90958e-33	2
CHI3L1	1.73217e-34	-0.327701	7.42869e-33	2
MKLN1	3.87574e-34	-0.292581	1.64521e-32	2
PPAP2C	4.45382e-34	-0.264908	1.8715e-32	2
MEX3A	5.27167e-34	-0.19803	2.19301e-32	2
PANX2	5.53793e-34	-0.269011	2.28097e-32	2
LOC100128239	7.39818e-34	-0.296276	3.0173e-32	2
SSH1	1.29702e-33	-0.257944	5.23845e-32	2
CPSF4L	1.32728e-33	-0.322725	5.3091e-32	2
ZNF766	1.41135e-33	-0.283553	5.59162e-32	2
NKX2-5	1.45042e-33	-0.360162	5.6922e-32	2
KIAA1609	1.51851e-33	-0.242623	5.90372e-32	2
OPRL1	1.60771e-33	-0.359717	6.19266e-32	2
MUC21	2.22833e-33	-0.366712	8.50446e-32	2
SLC16A12	2.6156e-33	-0.310253	9.89172e-32	2
EFCAB10	2.70923e-33	-0.255599	1.01535e-31	2
CT62	2.92536e-33	-0.294295	1.08656e-31	2
INHBB	3.03383e-33	-0.270333	1.11009e-31	2
ALLC	3.04207e-33	-0.350345	1.11009e-31	2
HOXC10	4.65868e-33	-0.305467	1.68523e-31	2
C1ORF14	4.93302e-33	-0.337692	1.76908e-31	2
ASB1	5.63687e-33	-0.257264	2.00422e-31	2
NOTUM	5.92324e-33	-0.267377	2.08819e-31	2
BPESC1	6.76848e-33	-0.270447	2.36612e-31	2
UBXN10	7.11404e-33	-0.160039	2.44632e-31	2
SLC30A1	7.11551e-33	-0.43457	2.44632e-31	2
PEX10	7.37719e-33	-0.3017	2.5155e-31	2
NECAB3	8.50971e-33	-0.316563	2.87808e-31	2
RASL10B	8.79648e-33	-0.27339	2.95108e-31	2
C1QL1	9.09457e-33	-0.363923	3.02667e-31	2
ANKRD52	1.04501e-32	-0.318146	3.4502e-31	2
FAM171B	1.5619e-32	-0.287123	5.11615e-31	2
CACNA2D2	1.85771e-32	-0.32365	6.03755e-31	2
STC1	2.21901e-32	-0.22933	7.15589e-31	2
CDX1	2.38767e-32	-0.241951	7.64054e-31	2
KIDINS220	2.94445e-32	-0.272719	9.35032e-31	2
RBM24	4.14465e-32	-0.383648	1.30619e-30	2
LRRC14B	4.22696e-32	-0.330443	1.32212e-30	2
UNC84A	4.79052e-32	-0.208917	1.48721e-30	2
CDR2L	5.06327e-32	-0.263907	1.56024e-30	2
RFX8	6.03417e-32	-0.305727	1.84575e-30	2
SERPINB6	6.79669e-32	-0.338275	2.06381e-30	2
MBD6	6.95701e-32	-0.301862	2.09719e-30	2
CLRN3	7.05237e-32	-0.244824	2.11064e-30	2
ESRRB	8.2411e-32	-0.283554	2.44878e-30	2
INCA1	9.13957e-32	-0.228318	2.6965e-30	2
PLXNC1	9.46625e-32	-0.335828	2.77321e-30	2
ADAMTSL2	1.40249e-31	-0.264035	4.07996e-30	2
GFOD1	1.42587e-31	-0.411916	4.11917e-30	2
PEAR1	1.55309e-31	-0.36249	4.45577e-30	2
SPOCK2	1.78276e-31	-0.248643	5.07965e-30	2
CTF1	2.23386e-31	-0.287494	6.32167e-30	2
JPH3	2.7076e-31	-0.331633	7.61054e-30	2
SVOPL	2.83227e-31	-0.380471	7.88605e-30	2
LOC84931	2.84353e-31	-0.359581	7.88605e-30	2
TMEM97	2.94033e-31	-0.360781	8.1005e-30	2
CDH17	3.60315e-31	-0.36937	9.86124e-30	2
TMEM61	4.38525e-31	-0.429598	1.19233e-29	2
KLHDC8A	4.98946e-31	-0.348038	1.3478e-29	2
SCD5	5.13582e-31	-0.308271	1.37839e-29	2
CDKN1C	5.59412e-31	-0.38614	1.49177e-29	2
LTV1	5.81552e-31	-0.385227	1.54093e-29	2
LST1	9.11258e-31	-0.334922	2.39926e-29	2
GAL3ST2	9.78845e-31	-0.33833	2.561e-29	2
ARSG	9.85561e-31	-0.253713	2.56246e-29	2
KCNQ5	1.01247e-30	-0.323424	2.61606e-29	2
CCDC8	1.18499e-30	-0.304507	3.04293e-29	2
VSTM2A	1.21529e-30	-0.328382	3.10159e-29	2
TET1	1.38544e-30	-0.242888	3.51428e-29	2
RASGRP3	1.60296e-30	-0.334025	4.03624e-29	2
IQSEC1	1.61061e-30	-0.35922	4.03624e-29	2
PDK1	1.63836e-30	-0.30296	4.08119e-29	2
CCDC151	2.23347e-30	-0.241145	5.5305e-29	2
LOC100129534	2.34822e-30	-0.312984	5.78024e-29	2
FAM54B	2.62692e-30	-0.318929	6.42823e-29	2
PLD1	2.71937e-30	-0.322556	6.61555e-29	2
PYHIN1	2.78963e-30	-0.277411	6.74702e-29	2
RAB31	3.23293e-30	-0.38494	7.77399e-29	2
PAQR3	3.27373e-30	-0.36247	7.82685e-29	2
GYG1	3.32458e-30	-0.374211	7.903e-29	2
DYRK3	3.94486e-30	-0.24924	9.32422e-29	2
HSPC157	4.1249e-30	-0.160501	9.69467e-29	2
SP7	4.42934e-30	-0.288809	1.03415e-28	2
ZBTB39	4.44983e-30	-0.388047	1.03415e-28	2
LIPH	5.5785e-30	-0.472578	1.28925e-28	2
ITPRIPL1	5.61325e-30	-0.205265	1.29012e-28	2
FERMT2	5.69017e-30	-0.289268	1.30061e-28	2
NEUROD2	6.25175e-30	-0.261871	1.42116e-28	2
PPP2R2C	6.52883e-30	-0.449992	1.47608e-28	2
MORF4L1	7.78822e-30	-0.358557	1.7513e-28	2
GUCA1A	8.76936e-30	-0.287536	1.96132e-28	2
PTPN7	9.37282e-30	-0.224325	2.08508e-28	2
HIF3A	9.53315e-30	-0.375089	2.10946e-28	2
FKBP5	1.03379e-29	-0.357174	2.27542e-28	2
IGFBP2	1.05733e-29	-0.313289	2.30885e-28	2
KCNAB1	1.06007e-29	-0.235805	2.30885e-28	2
DOK2	1.12209e-29	-0.350648	2.4312e-28	2
MEGF11	1.27983e-29	-0.322202	2.75859e-28	2
YOD1	1.28923e-29	-0.309526	2.76452e-28	2
TBC1D23	1.54513e-29	-0.360561	3.29627e-28	2
FBXO24	1.67638e-29	-0.341657	3.55803e-28	2
PTCH2	1.79865e-29	-0.335979	3.79817e-28	2
MIR212	1.86904e-29	-0.26415	3.92688e-28	2
C12ORF74	1.88155e-29	-0.3022	3.93328e-28	2
MCF2L2	1.92321e-29	-0.283327	4.00028e-28	2
VARS2	1.94351e-29	-0.203784	4.0224e-28	2
DNAJB13	2.11607e-29	-0.339954	4.35785e-28	2
TMEM183B	2.1946e-29	-0.394453	4.4973e-28	2
ERN2	2.30298e-29	-0.171235	4.69626e-28	2
CAPSL	2.42633e-29	-0.314217	4.92368e-28	2
PLA2G3	2.49617e-29	-0.271643	5.04081e-28	2
RCN1	2.53631e-29	-0.3999	5.09712e-28	2
APOD	2.55356e-29	-0.268213	5.10712e-28	2
HNF4A	3.16022e-29	-0.414205	6.2902e-28	2
IRF5	3.31287e-29	-0.42527	6.56263e-28	2
YIPF4	3.36931e-29	-0.234303	6.64281e-28	2
ZNF267	3.52491e-29	-0.331579	6.91681e-28	2
KAZALD1	3.61176e-29	-0.338851	7.05396e-28	2
MFSD7	4.54062e-29	-0.37033	8.79941e-28	2
LY6G5C	4.54777e-29	-0.301939	8.79941e-28	2
C20ORF107	4.88518e-29	-0.451167	9.40849e-28	2
C20ORF95	5.29087e-29	-0.396652	1.01429e-27	2
KLHL3	5.59348e-29	-0.226092	1.06738e-27	2
LOC283050	7.03479e-29	-0.421395	1.33629e-27	2
GTF2A1	7.23879e-29	-0.289008	1.36879e-27	2
MEI1	7.45407e-29	-0.333	1.40312e-27	2
SELENBP1	7.7793e-29	-0.311515	1.45774e-27	2
SRGN	7.89524e-29	-0.368198	1.47283e-27	2
TRIM2	8.20992e-29	-0.288918	1.5247e-27	2
SAMD14	9.16484e-29	-0.285474	1.69448e-27	2
HTA	9.83932e-29	-0.379131	1.81113e-27	2
ACACB	1.17291e-28	-0.358479	2.14947e-27	2
OLFML2B	1.29151e-28	-0.396489	2.35643e-27	2
KLHL29	1.39921e-28	-0.328921	2.54179e-27	2
RFC5	1.4841e-28	-0.383852	2.68429e-27	2
CACNA1C	1.86678e-28	-0.256564	3.36182e-27	2
GEFT	1.91116e-28	-0.202788	3.42691e-27	2
ZZEF1	2.35758e-28	-0.224117	4.20924e-27	2
KLHL21	2.62488e-28	-0.314636	4.66645e-27	2
GFAP	2.63997e-28	-0.350253	4.67331e-27	2
PLEKHA3	2.67989e-28	-0.335649	4.72388e-27	2
ZNF423	2.81193e-28	-0.258855	4.93571e-27	2
TBXAS1	2.94421e-28	-0.542059	5.14619e-27	2
SPATA13	3.001e-28	-0.282128	5.22349e-27	2
REEP6	3.0355e-28	-0.341997	5.26154e-27	2
CABP1	3.41064e-28	-0.309088	5.88725e-27	2
FABP7	3.61244e-28	-0.352742	6.20982e-27	2
TNFRSF17	3.827e-28	-0.339747	6.55157e-27	2
ADH1C	4.00309e-28	-0.233564	6.82494e-27	2
SEPP1	4.28899e-28	-0.243723	7.28253e-27	2
MUC20	4.47705e-28	-0.29886	7.57095e-27	2
TIGD3	5.37561e-28	-0.271245	9.05367e-27	2
SACS	5.45457e-28	-0.259634	9.1496e-27	2
GCKR	6.09146e-28	-0.326379	1.01769e-26	2
MPP6	6.42322e-28	-0.283162	1.06882e-26	2
CRYAA	6.61941e-28	-0.416117	1.09708e-26	2
LOC80154	7.08799e-28	-0.232802	1.17008e-26	2
TSPYL4	7.90008e-28	-0.288649	1.29899e-26	2
AUH	9.30289e-28	-0.401904	1.52362e-26	2
FGR	1.01142e-27	-0.283348	1.65e-26	2
KCNIP3	1.07666e-27	-0.359198	1.74629e-26	2
STAU2	1.07884e-27	-0.306398	1.74629e-26	2
N4BP1	1.10502e-27	-0.267483	1.78174e-26	2
HCCA2	1.13312e-27	-0.483079	1.81999e-26	2
EVC2	1.26088e-27	-0.264189	2.0174e-26	2
BAIAP2L2	1.30097e-27	-0.326838	2.07358e-26	2
MYOC	1.53089e-27	-0.335112	2.43072e-26	2
PLCB2	1.57302e-27	-0.335796	2.48812e-26	2
FXYD1	1.60904e-27	-0.415348	2.53546e-26	2
FAIM3	1.62152e-27	-0.333023	2.54548e-26	2
C8ORF42	1.68838e-27	-0.273753	2.64047e-26	2
STAT5A	1.81812e-27	-0.372708	2.83273e-26	2
ZBTB12	1.85774e-27	-0.373961	2.88366e-26	2
RDH12	1.86752e-27	-0.313367	2.88807e-26	2
TMEM71	1.88975e-27	-0.26119	2.91161e-26	2
UNC5A	1.92264e-27	-0.313609	2.95136e-26	2
GPRIN2	1.96782e-27	-0.18744	3.0096e-26	2
PPIC	2.06282e-27	-0.167934	3.14335e-26	2
CNTN2	2.31755e-27	-0.318207	3.51862e-26	2
RNF130	2.51722e-27	-0.296251	3.80787e-26	2
LRRC34	2.56816e-27	-0.264293	3.87085e-26	2
SPATA6	2.75779e-27	-0.301128	4.14166e-26	2
ERI3	2.94179e-27	-0.349803	4.4021e-26	2
CYP3A4	3.11634e-27	-0.329017	4.64658e-26	2
USP47	3.14626e-27	-0.216486	4.67444e-26	2
C14ORF70	3.38837e-27	-0.292767	5.01624e-26	2
TMEM126B	3.51519e-27	-0.282493	5.18553e-26	2
CHRNA1	3.52951e-27	-0.276726	5.18825e-26	2
SORBS1	3.94641e-27	-0.440442	5.78066e-26	2
MLLT11	3.99447e-27	-0.303529	5.83052e-26	2
LOC400804	4.23122e-27	-0.291738	6.15451e-26	2
GIMAP8	4.36435e-27	-0.316425	6.32602e-26	2
TBKBP1	4.96484e-27	-0.320564	7.17143e-26	2
CLRN1OS	5.28848e-27	-0.299451	7.61249e-26	2
C10ORF41	5.44012e-27	-0.243214	7.80376e-26	2
BACE2	5.73586e-27	-0.320586	8.19972e-26	2
GSTM2	6.47478e-27	-0.254558	9.22434e-26	2
ABR	6.79313e-27	-0.467376	9.64485e-26	2
WFIKKN2	7.31619e-27	-0.372131	1.03522e-25	2
LDB1	7.39055e-27	-0.186251	1.04219e-25	2
LOC100302640	7.49669e-27	-0.388825	1.05359e-25	2
KCNK4	7.53836e-27	-0.139747	1.05588e-25	2
GPT2	7.62802e-27	-0.255081	1.06485e-25	2
TBX6	7.96095e-27	-0.393988	1.10761e-25	2
ACR	8.35067e-27	-0.319609	1.15796e-25	2
PRND	9.37381e-27	-0.427691	1.2952e-25	2
GMPR	9.40263e-27	-0.251777	1.2952e-25	2
SLC44A2	9.47412e-27	-0.317849	1.30074e-25	2
C10ORF125	9.63034e-27	-0.29446	1.31784e-25	2
PRR5L	9.96072e-27	-0.332943	1.35858e-25	2
ADAMTSL4	1.00152e-26	-0.291433	1.36154e-25	2
RNU5E	1.01282e-26	-0.290381	1.37242e-25	2
LPIN1	1.082e-26	-0.458543	1.4614e-25	2
GPD2	1.08816e-26	-0.300315	1.46496e-25	2
BDH2	1.10915e-26	-0.29179	1.4884e-25	2
ITCH	1.13013e-26	-0.328731	1.51168e-25	2
CRISPLD2	1.14903e-26	-0.45213	1.53204e-25	2
TAGLN3	1.16388e-26	-0.295804	1.54688e-25	2
C7ORF65	1.19598e-26	-0.32121	1.58448e-25	2
FAM138D	1.32811e-26	-0.278014	1.75395e-25	2
TMEM151B	1.3813e-26	-0.175554	1.81842e-25	2
TGFB3	1.47673e-26	-0.540001	1.93792e-25	2
DYSF	1.61348e-26	-0.278609	2.11071e-25	2
GNG7	1.76651e-26	-0.250333	2.30367e-25	2
SLC5A1	1.99306e-26	-0.271654	2.59097e-25	2
C2ORF80	2.2237e-26	-0.30929	2.87776e-25	2
KRTAP10-6	2.23632e-26	-0.205258	2.87776e-25	2
PCMT1	2.2366e-26	-0.290818	2.87776e-25	2
ZNF232	2.24133e-26	-0.224533	2.87776e-25	2
GPRC5B	2.42636e-26	-0.364361	3.10574e-25	2
ASCL2	2.50259e-26	-0.327514	3.19349e-25	2
KCNC1	2.54849e-26	-0.336665	3.24212e-25	2
LYRM2	2.59586e-26	-0.371167	3.29231e-25	2
LASP1	2.88405e-26	-0.24949	3.64389e-25	2
NECAB1	2.89058e-26	-0.304821	3.64389e-25	2
KCNK3	2.91538e-26	-0.386709	3.66404e-25	2
C16ORF63	3.13509e-26	-0.374846	3.9283e-25	2
AHNAK	3.38214e-26	-0.3321	4.21366e-25	2
TXNDC6	3.38309e-26	-0.37659	4.21366e-25	2
ASNS	3.74868e-26	-0.314166	4.65507e-25	2
C4ORF51	3.77264e-26	-0.299682	4.67089e-25	2
RYK	3.91003e-26	-0.336937	4.82662e-25	2
ELFN1	3.97563e-26	-0.284433	4.89309e-25	2
CNNM4	4.05551e-26	-0.372823	4.97668e-25	2
ZNF358	4.07279e-26	-0.394377	4.98317e-25	2
CDC42BPB	4.32445e-26	-0.436975	5.27558e-25	2
SLC2A11	4.36063e-26	-0.219773	5.30416e-25	2
PNKD	4.44158e-26	-0.28582	5.38688e-25	2
SLC45A1	4.47652e-26	-0.359185	5.41347e-25	2
TFEB	4.50066e-26	-0.318698	5.42688e-25	2
AATK	4.8993e-26	-0.271091	5.89048e-25	2
CCDC86	5.07286e-26	-0.288261	6.08158e-25	2
YWHAG	5.1114e-26	-0.415861	6.11018e-25	2
SCN2B	5.16299e-26	-0.282273	6.15417e-25	2
C11ORF88	5.42639e-26	-0.334892	6.44965e-25	2
DEPDC7	5.73803e-26	-0.282056	6.80062e-25	2
SLC37A2	5.83094e-26	-0.264217	6.89112e-25	2
NR1H3	6.0087e-26	-0.264229	7.08107e-25	2
TMEM200A	6.62834e-26	-0.28495	7.78347e-25	2
CATSPER4	6.65413e-26	-0.25561	7.78347e-25	2
C11ORF46	6.66085e-26	-0.195411	7.78347e-25	2
ADCY8	6.71307e-26	-0.300537	7.82251e-25	2
DNAH6	7.13259e-26	-0.384058	8.28815e-25	2
ACCN1	7.88824e-26	-0.279704	9.1407e-25	2
NES	7.95992e-26	-0.324342	9.19813e-25	2
MFSD9	8.32794e-26	-0.283952	9.59674e-25	2
MYOF	8.79033e-26	0.255663	1.01016e-24	2
KAT2A	9.39456e-26	-0.219969	1.07571e-24	2
GALM	9.41244e-26	-0.287634	1.07571e-24	2
NCRNA00207	1.06471e-25	-0.263439	1.21348e-24	2
NR6A1	1.10735e-25	-0.22439	1.25862e-24	2
GNB4	1.28178e-25	-0.387867	1.45291e-24	2
GPER	1.29199e-25	-0.339244	1.46051e-24	2
FAM175B	1.32567e-25	-0.44585	1.49452e-24	2
LOC255167	1.36235e-25	-0.29774	1.53172e-24	2
TRABD	1.41523e-25	-0.338007	1.58689e-24	2
MS4A7	1.43586e-25	-0.241502	1.6057e-24	2
GREB1	1.44934e-25	-0.321576	1.61642e-24	2
MAP3K9	1.61744e-25	-0.282399	1.79908e-24	2
DISP2	1.69926e-25	-0.36935	1.88504e-24	2
MAPK8IP1	1.99929e-25	-0.209528	2.21197e-24	2
SERPING1	2.09827e-25	-0.370801	2.31534e-24	2
EFCAB2	2.10677e-25	-0.282008	2.31857e-24	2
CIDEA	2.21195e-25	-0.457699	2.42548e-24	2
USP13	2.21558e-25	-0.2249	2.42548e-24	2
MYO7B	2.23781e-25	-0.280082	2.44339e-24	2
LFNG	2.45122e-25	-0.369818	2.6637e-24	2
POLD2	2.4524e-25	-0.197994	2.6637e-24	2
AHSG	2.5664e-25	-0.323495	2.78027e-24	2
TSGA10IP	2.60256e-25	-0.280261	2.81211e-24	2
XBP1	2.61902e-25	-0.295294	2.82257e-24	2
MYCBPAP	2.66665e-25	-0.244357	2.86647e-24	2
IRGC	2.76957e-25	-0.338952	2.96943e-24	2
C6ORF126	2.90977e-25	-0.309713	3.11174e-24	2
TUBB6	2.93527e-25	-0.26497	3.13095e-24	2
BEST3	2.95493e-25	-0.279932	3.14386e-24	2
CPNE5	3.01745e-25	-0.256633	3.20219e-24	2
LIPC	3.03544e-25	-0.492913	3.21309e-24	2
ITGBL1	3.04371e-25	-0.365854	3.21367e-24	2
DNAJB5	3.0702e-25	-0.247031	3.23343e-24	2
CHMP4C	3.33088e-25	-0.248076	3.49911e-24	2
RGS9	3.49347e-25	-0.362032	3.66067e-24	2
FBXO47	3.92525e-25	-0.191089	4.10277e-24	2
C1ORF157	3.96382e-25	-0.236063	4.13271e-24	2
HCG22	4.45682e-25	-0.328524	4.63509e-24	2
HS3ST3B1	4.96198e-25	-0.244084	5.14759e-24	2
RTN4RL1	5.23117e-25	-0.232648	5.41335e-24	2
NRM	5.56071e-25	-0.289971	5.74009e-24	2
DCTPP1	5.68264e-25	-0.373663	5.85144e-24	2
AMBN	5.76222e-25	-0.280396	5.91873e-24	2
TNFSF13	5.93244e-25	-0.265644	6.07856e-24	2
CLDN4	6.1121e-25	-0.194088	6.24726e-24	2
FLJ46111	6.66967e-25	-0.334956	6.80045e-24	2
KIAA0427	7.0278e-25	-0.271263	7.14808e-24	2
SPDYC	7.22367e-25	-0.383897	7.32938e-24	2
PTPRE	7.95743e-25	-0.346141	8.05424e-24	2
ZNF800	8.86026e-25	-0.212779	8.94628e-24	2
CLDN10	9.71264e-25	-0.312025	9.78319e-24	2
FUZ	9.82333e-25	-0.292954	9.87079e-24	2
C7ORF30	1.04877e-24	-0.353195	1.0513e-23	2
ST18	1.11597e-24	-0.26969	1.11597e-23	2
SMAD3	1.12372e-24	-0.386197	1.12102e-23	2
SUSD2	1.13376e-24	-0.265128	1.12833e-23	2
KISS1	1.13979e-24	-0.368637	1.13163e-23	2
IGDCC3	1.2667e-24	-0.335349	1.25464e-23	2
SNORD32B	1.28808e-24	-0.282585	1.27279e-23	2
RAP1GAP	1.38074e-24	-0.389101	1.36111e-23	2
WDR67	1.41958e-24	-0.295315	1.39609e-23	2
C9ORF79	1.42601e-24	-0.329612	1.3991e-23	2
SMAP1	1.48108e-24	-0.285966	1.44972e-23	2
TRIM15	1.5085e-24	-0.29943	1.47309e-23	2
TMEM52	1.5528e-24	-0.192596	1.5128e-23	2
PRLR	1.85271e-24	-0.272105	1.80076e-23	2
MAP3K13	1.88244e-24	-0.25018	1.82539e-23	2
ABCB11	1.89836e-24	-0.342775	1.83656e-23	2
LDLRAD2	1.9973e-24	-0.159986	1.92779e-23	2
LOC151534	2.06649e-24	-0.460752	1.98995e-23	2
GLIS1	2.10413e-24	-0.277294	2.02152e-23	2
POMGNT1	2.11122e-24	-0.165915	2.02366e-23	2
BFSP2	2.39656e-24	-0.360626	2.29189e-23	2
GLI3	2.46771e-24	-0.227923	2.35451e-23	2
UTS2D	2.75906e-24	-0.439572	2.62647e-23	2
KRTAP10-4	2.80483e-24	-0.366209	2.66394e-23	2
C17ORF73	2.81445e-24	-0.449766	2.66699e-23	2
IGDCC4	2.82404e-24	-0.271704	2.67e-23	2
KLF12	2.85482e-24	-0.229561	2.68953e-23	2
PLCH1	2.85762e-24	-0.380522	2.68953e-23	2
FAM100A	3.03214e-24	-0.262439	2.84734e-23	2
PTPRB	3.06287e-24	-0.296909	2.86972e-23	2
C20ORF4	3.09593e-24	-0.412065	2.89417e-23	2
PHYHD1	3.25264e-24	-0.271646	3.03385e-23	2
PLA2G4F	3.72234e-24	-0.337103	3.46419e-23	2
RCL1	3.78359e-24	-0.356968	3.51333e-23	2
MKS1	4.1161e-24	-0.271338	3.81358e-23	2
CD5	4.19526e-24	-0.320384	3.87828e-23	2
ZFR	4.38336e-24	-0.303616	4.04319e-23	2
ZBTB4	4.86809e-24	-0.367902	4.48036e-23	2
DDN	5.07748e-24	-0.263141	4.66276e-23	2
WISP3	5.68013e-24	-0.326326	5.2047e-23	2
KBTBD11	5.72631e-24	-0.24026	5.23549e-23	2
ADIPOQ	5.7701e-24	-0.370984	5.26395e-23	2
SLC4A10	6.19091e-24	-0.285168	5.62864e-23	2
C20ORF112	6.19692e-24	-0.35698	5.62864e-23	2
XRCC5	6.30646e-24	-0.334332	5.71566e-23	2
STAB2	6.55912e-24	-0.247603	5.93173e-23	2
JAZF1	6.83795e-24	-0.293261	6.17047e-23	2
ZNF107	7.14725e-24	-0.218846	6.43562e-23	2
SRP9	7.56772e-24	-0.228632	6.79951e-23	2
SCOC	7.64015e-24	-0.340469	6.84979e-23	2
POU6F2	7.93704e-24	-0.284608	7.10067e-23	2
SMTNL2	7.99569e-24	-0.271349	7.13642e-23	2
SLC25A4	8.01132e-24	-0.383722	7.13642e-23	2
C6ORF223	8.14417e-24	-0.229732	7.23926e-23	2
TTC25	8.28848e-24	-0.39055	7.35183e-23	2
SOSTDC1	8.54553e-24	-0.213977	7.5637e-23	2
CCDC110	8.952e-24	-0.28896	7.90665e-23	2
KBTBD7	9.4001e-24	-0.32838	8.28484e-23	2
SYNPO2L	1.02572e-23	-0.288377	9.02115e-23	2
LOC100132354	1.08227e-23	-0.32326	9.49844e-23	2
ALDOA	1.11615e-23	-0.23099	9.77515e-23	2
MYOZ2	1.13245e-23	-0.328812	9.89708e-23	2
CNGA3	1.28253e-23	-0.305007	1.11852e-22	2
TCN1	1.41313e-23	-0.260783	1.22984e-22	2
CASC2	1.43056e-23	-0.299306	1.24241e-22	2
GLT25D2	1.44292e-23	-0.333706	1.25053e-22	2
GSTA4	1.4597e-23	-0.225516	1.26244e-22	2
ABCG5	1.46395e-23	-0.247146	1.2635e-22	2
IL12RB1	1.55703e-23	-0.196186	1.34105e-22	2
PDE11A	1.65427e-23	-0.319469	1.42185e-22	2
ZC3HC1	2.02336e-23	-0.315576	1.7355e-22	2
STRA6	2.08843e-23	-0.32626	1.78762e-22	2
FAM150B	2.10069e-23	-0.312463	1.79443e-22	2
PITPNA	2.20862e-23	-0.231098	1.88276e-22	2
C9ORF125	2.27619e-23	-0.272807	1.93639e-22	2
CCDC149	2.41252e-23	-0.168629	2.04818e-22	2
PDE7A	2.48331e-23	-0.262744	2.10398e-22	2
RUNX3	2.51117e-23	-0.261565	2.12043e-22	2
C2ORF54	2.51291e-23	-0.385563	2.12043e-22	2
TNR	2.53495e-23	-0.341045	2.1347e-22	2
LOC284798	2.69021e-23	-0.197667	2.26086e-22	2
C14ORF115	2.72611e-23	-0.313382	2.28641e-22	2
UMODL1	2.77656e-23	-0.397276	2.32047e-22	2
KCP	2.77787e-23	-0.385646	2.32047e-22	2
KIF25	2.87286e-23	-0.278631	2.39501e-22	2
ID3	2.9651e-23	-0.346435	2.46696e-22	2
VMO1	2.98653e-23	-0.309448	2.47983e-22	2
SLC38A2	3.10734e-23	-0.294042	2.57501e-22	2
SCML4	3.2946e-23	-0.339381	2.72476e-22	2
2010-03-01	3.42068e-23	-0.234592	2.82342e-22	2
HAT1	3.48664e-23	-0.462686	2.87216e-22	2
C1ORF228	3.62737e-23	-0.305415	2.98218e-22	2
SENP7	3.83024e-23	-0.321544	3.14276e-22	2
DHX36	4.0411e-23	-0.343097	3.30925e-22	2
ORMDL3	4.1008e-23	-0.349061	3.35154e-22	2
MAML3	4.36298e-23	-0.287998	3.55883e-22	2
PEX5	4.6564e-23	-0.500842	3.79073e-22	2
MED25	4.70603e-23	-0.26662	3.82365e-22	2
OSTN	4.82841e-23	-0.280849	3.91544e-22	2
C3ORF16	4.97549e-23	-0.311208	4.02685e-22	2
HLA-DOA	5.44214e-23	-0.212367	4.39598e-22	2
BRF2	5.66239e-23	-0.253148	4.56503e-22	2
EXOC3L2	6.20019e-23	-0.287802	4.98893e-22	2
MEG3	6.4089e-23	-0.282179	5.14692e-22	2
SERPINA1	6.51225e-23	-0.324437	5.21984e-22	2
SLC26A4	6.5318e-23	-0.170365	5.22544e-22	2
MCF2L	6.67898e-23	-0.235901	5.33293e-22	2
CXCR1	7.52622e-23	-0.321191	5.99791e-22	2
MFSD4	8.20082e-23	-0.238045	6.52302e-22	2
MT1G	9.13099e-23	-0.18638	7.24903e-22	2
RUSC2	9.19479e-23	-0.219876	7.28578e-22	2
C18ORF1	1.04242e-22	-0.305058	8.24424e-22	2
CHURC1	1.04913e-22	-0.259098	8.28152e-22	2
KSR2	1.1246e-22	-0.215401	8.86047e-22	2
LRRC32	1.12725e-22	-0.253976	8.86456e-22	2
DPF3	1.26592e-22	-0.306077	9.93625e-22	2
KIAA1543	1.31526e-22	-0.195269	1.03041e-21	2
CYP1A1	1.33403e-22	-0.327988	1.04315e-21	2
CTNNB1	1.41372e-22	-0.221946	1.10148e-21	2
RBM38	1.41392e-22	-0.348769	1.10148e-21	2
KIF19	1.42757e-22	-0.298841	1.11004e-21	2
SLC11A2	1.43698e-22	-0.290606	1.11527e-21	2
GAMT	1.56206e-22	-0.271215	1.21009e-21	2
RORA	1.80346e-22	-0.304704	1.39449e-21	2
KCTD12	1.8252e-22	-0.444982	1.40869e-21	2
LY6G6E	1.93228e-22	-0.353609	1.48857e-21	2
KLK13	1.9991e-22	-0.196044	1.5372e-21	2
SCUBE3	2.06991e-22	-0.255423	1.58871e-21	2
DNMT3L	2.21697e-22	-0.321785	1.69845e-21	2
TBC1D8	2.543e-22	-0.239169	1.94464e-21	2
CCDC74B	2.5662e-22	-0.404737	1.95879e-21	2
RP1	3.31353e-22	-0.346113	2.52459e-21	2
LOC441869	3.38094e-22	-0.248612	2.57125e-21	2
NAV1	3.47654e-22	-0.401482	2.63913e-21	2
SOCS5	3.91254e-22	-0.224225	2.96469e-21	2
LOC730755	4.10791e-22	-0.314976	3.10708e-21	2
TENC1	4.8409e-22	-0.343343	3.65483e-21	2
ACMSD	4.87992e-22	-0.27622	3.67762e-21	2
C1ORF65	5.00753e-22	-0.297231	3.76697e-21	2
IQCE	5.30856e-22	-0.452231	3.98621e-21	2
IL18RAP	5.75316e-22	-0.259225	4.31228e-21	2
CRTC1	6.06588e-22	-0.308214	4.5385e-21	2
LCE2A	6.30001e-22	-0.229234	4.70521e-21	2
PIWIL2	6.60697e-22	-0.465946	4.92563e-21	2
CDC42EP3	6.7769e-22	-0.265964	5.04328e-21	2
2012-09-01	7.21236e-22	-0.389108	5.35775e-21	2
KLRG1	7.7175e-22	-0.263347	5.72278e-21	2
LIFR	7.75307e-22	-0.328226	5.73892e-21	2
ZNF167	7.91861e-22	-0.316234	5.85105e-21	2
OR2H1	8.55534e-22	-0.269976	6.31032e-21	2
FOXH1	8.68196e-22	-0.510855	6.39238e-21	2
C1ORF170	8.72978e-22	-0.222023	6.41624e-21	2
COL24A1	9.02606e-22	-0.222488	6.62229e-21	2
ICT1	9.2971e-22	-0.357569	6.80914e-21	2
WFDC1	9.59534e-22	-0.396672	7.01522e-21	2
TRIM17	9.90243e-22	-0.255853	7.22704e-21	2
MAP6D1	1.00941e-21	-0.268429	7.35404e-21	2
ATP6V1G3	1.01922e-21	-0.33263	7.41248e-21	2
FAM180A	1.03863e-21	-0.273482	7.54047e-21	2
ARHGAP15	1.06582e-21	-0.299787	7.72439e-21	2
TSPAN32	1.06953e-21	-0.289198	7.7378e-21	2
LOC441204	1.13335e-21	-0.318197	8.18529e-21	2
FAM57B	1.13861e-21	-0.27728	8.20907e-21	2
G3BP2	1.18803e-21	-0.316747	8.55056e-21	2
KIAA0748	1.2909e-21	-0.28208	9.27483e-21	2
SLC43A3	1.4272e-21	0.257877	1.02365e-20	2
SLAMF6	1.4889e-21	-0.197367	1.06606e-20	2
ANO4	1.53823e-21	-0.258532	1.09949e-20	2
KRTAP3-1	1.55523e-21	-0.275932	1.10973e-20	2
RBPMS	1.56412e-21	-0.261226	1.11417e-20	2
DEPDC6	1.64994e-21	-0.252051	1.17329e-20	2
GJD3	1.78793e-21	-0.480057	1.26925e-20	2
KLK14	1.79788e-21	-0.339879	1.27413e-20	2
CYGB	1.80301e-21	-0.179614	1.2756e-20	2
MIR654	1.81438e-21	-0.19835	1.28146e-20	2
CD247	1.86987e-21	-0.342853	1.31841e-20	2
TOX	1.90186e-21	-0.239926	1.3387e-20	2
ANK2	1.90677e-21	-0.269286	1.33989e-20	2
DOK4	1.98215e-21	-0.412306	1.39051e-20	2
PPP1R14A	1.99057e-21	-0.327663	1.39407e-20	2
SALL2	2.02444e-21	-0.180069	1.41541e-20	2
COL8A1	2.03938e-21	-0.291893	1.42346e-20	2
BATF	2.10672e-21	-0.354891	1.468e-20	2
ZPBP2	2.15169e-21	-0.294363	1.49683e-20	2
FMO9P	2.26358e-21	-0.296883	1.57203e-20	2
FAM20B	2.36138e-21	-0.397769	1.63723e-20	2
SYNE1	2.60539e-21	-0.249841	1.8034e-20	2
A2M	2.69674e-21	-0.254022	1.86353e-20	2
CALR3	2.75686e-21	-0.231467	1.90192e-20	2
CLEC1A	2.77575e-21	-0.232518	1.91177e-20	2
MBNL2	2.88219e-21	-0.281409	1.9818e-20	2
C16ORF86	2.94707e-21	-0.21463	2.02307e-20	2
RASIP1	3.14548e-21	-0.345955	2.15572e-20	2
GPR37L1	3.25543e-21	-0.435828	2.2274e-20	2
CLDN8	3.59475e-21	-0.292864	2.45553e-20	2
GSTA1	3.66833e-21	-0.283309	2.50168e-20	2
SGEF	3.76456e-21	-0.203297	2.5631e-20	2
XYLT1	3.8682e-21	-0.253583	2.62937e-20	2
PIK3CG	3.93407e-21	-0.283966	2.66978e-20	2
FUT1	3.99948e-21	-0.228872	2.70975e-20	2
HSPB2	4.0157e-21	-0.350354	2.71631e-20	2
SPON1	4.4309e-21	-0.292632	2.9923e-20	2
SLC44A4	4.44824e-21	-0.278216	2.99913e-20	2
LIMS2	4.53951e-21	-0.395515	3.05573e-20	2
EBF3	4.73018e-21	-0.360964	3.17893e-20	2
ODZ4	4.79175e-21	-0.279999	3.21511e-20	2
DDAH1	4.89524e-21	-0.203067	3.27926e-20	2
SIRPB1	4.91971e-21	-0.291328	3.29035e-20	2
CCDC88B	4.94011e-21	-0.36806	3.29869e-20	2
HIGD1A	5.059e-21	-0.353085	3.37267e-20	2
TIMP3	5.5394e-21	-0.345204	3.68702e-20	2
GAA	5.63801e-21	-0.331846	3.74666e-20	2
EPN2	5.72781e-21	-0.202375	3.80027e-20	2
CYP3A43	5.82157e-21	-0.269977	3.85633e-20	2
FRMD4A	6.28822e-21	-0.277436	4.15883e-20	2
SLN	7.03476e-21	-0.273569	4.64517e-20	2
NUDT4P1	7.26713e-21	-0.362597	4.79101e-20	2
PPP2R5A	7.33627e-21	-0.225717	4.82894e-20	2
CDKN2C	7.36191e-21	-0.240777	4.83816e-20	2
FAM164A	7.40638e-21	-0.232697	4.8597e-20	2
LRRC43	7.92409e-21	-0.235046	5.19122e-20	2
DLGAP2	8.74414e-21	-0.289506	5.71944e-20	2
SPNS1	8.83131e-21	-0.273738	5.76739e-20	2
CDH15	8.86908e-21	-0.222842	5.78298e-20	2
MFSD2B	9.56136e-21	-0.326385	6.22461e-20	2
CC2D2A	9.79037e-21	-0.214023	6.36374e-20	2
IL16	9.87203e-21	-0.293936	6.40681e-20	2
ATP13A4	1.003e-20	-0.344801	6.4992e-20	2
C17ORF28	1.02318e-20	-0.276697	6.61965e-20	2
VAMP2	1.05163e-20	-0.299269	6.79314e-20	2
KIAA0513	1.10077e-20	-0.243317	7.09956e-20	2
SYTL3	1.18257e-20	-0.315577	7.61531e-20	2
ZNF518A	1.18901e-20	-0.30391	7.64493e-20	2
PKD2L2	1.21529e-20	-0.257172	7.80188e-20	2
MRGPRF	1.23245e-20	-0.417404	7.89986e-20	2
SFXN3	1.31245e-20	-0.323159	8.39967e-20	2
SERPINB13	1.31592e-20	-0.362754	8.40898e-20	2
FUT2	1.40331e-20	-0.299151	8.95362e-20	2
CST8	1.47859e-20	-0.300472	9.4195e-20	2
RWDD3	1.5611e-20	-0.362808	9.92993e-20	2
CACNB4	1.63229e-20	-0.270746	1.03669e-19	2
FOXF2	1.68713e-20	-0.309846	1.06989e-19	2
MSX1	1.72767e-20	-0.199871	1.09393e-19	2
SPRY4	1.83319e-20	-0.142262	1.15898e-19	2
ZHX2	1.93641e-20	-0.242148	1.22238e-19	2
TCEA2	1.99348e-20	-0.29585	1.2565e-19	2
FAS	2.00573e-20	-0.184069	1.26231e-19	2
COPZ1	2.08608e-20	-0.376094	1.31089e-19	2
CLMN	2.12055e-20	-0.210401	1.33054e-19	2
ZBTB22	2.14767e-20	-0.253212	1.34553e-19	2
EHD1	2.22008e-20	-0.450267	1.3888e-19	2
KLF6	2.34967e-20	0.296068	1.46766e-19	2
MYOM1	2.44843e-20	-0.39638	1.52601e-19	2
FARSA	2.45043e-20	-0.270276	1.52601e-19	2
IDO2	2.651e-20	-0.277561	1.64846e-19	2
LOC728743	2.75268e-20	-0.156318	1.70913e-19	2
TRIM31	2.8738e-20	-0.310911	1.78167e-19	2
BTNL2	2.9115e-20	-0.231528	1.80236e-19	2
SLC9A2	3.02817e-20	-0.232442	1.8718e-19	2
HMGCL	3.04061e-20	-0.195931	1.8767e-19	2
LRRC26	3.11172e-20	-0.214716	1.91774e-19	2
ZNF644	3.23603e-20	-0.296729	1.99141e-19	2
SALL4	3.33864e-20	-0.37091	2.05151e-19	2
TNFRSF1B	3.38541e-20	-0.23302	2.07718e-19	2
GSTP1	3.3992e-20	-0.200409	2.08257e-19	2
FMN1	3.52485e-20	-0.279591	2.15638e-19	2
PHLDB1	3.56536e-20	-0.368374	2.17796e-19	2
TGM6	3.63967e-20	-0.361476	2.22009e-19	2
KDM2B	3.66121e-20	-0.318158	2.22996e-19	2
ATAD3C	3.68338e-20	-0.304861	2.24019e-19	2
CHRD	3.849e-20	-0.31367	2.3375e-19	2
RAPGEF4	4.11372e-20	-0.302323	2.49462e-19	2
SLCO1A2	4.22582e-20	-0.309197	2.55887e-19	2
IFT140	4.24373e-20	-0.394023	2.56598e-19	2
C17ORF50	4.36103e-20	-0.224203	2.63307e-19	2
PLSCR4	4.38341e-20	-0.212057	2.64275e-19	2
OPRM1	4.49406e-20	-0.331136	2.70554e-19	2
CCDC40	4.70457e-20	-0.230891	2.82818e-19	2
FN1	4.74947e-20	-0.268786	2.85105e-19	2
EML1	5.10228e-20	-0.287892	3.05843e-19	2
DLX2	5.22146e-20	-0.209745	3.12536e-19	2
KCNH3	5.26797e-20	-0.206048	3.14867e-19	2
SYCN	5.43296e-20	-0.246186	3.24263e-19	2
TSGA13	5.46109e-20	-0.308928	3.25475e-19	2
CDH18	5.4739e-20	-0.293317	3.25772e-19	2
LTA	5.53393e-20	-0.377854	3.28874e-19	2
FAM178B	5.57495e-20	-0.311672	3.30839e-19	2
WIBG	5.6034e-20	-0.308718	3.31847e-19	2
RASGEF1C	5.6079e-20	-0.24329	3.31847e-19	2
GPT	5.87286e-20	-0.387459	3.47032e-19	2
PIP5K1C	5.92533e-20	-0.330648	3.49637e-19	2
LPHN1	6.07866e-20	-0.250197	3.58176e-19	2
TTC24	6.08985e-20	-0.395474	3.58328e-19	2
ELF5	6.61094e-20	-0.368865	3.8844e-19	2
C19ORF46	7.22259e-20	-0.268387	4.23323e-19	2
KNG1	7.22499e-20	-0.282541	4.23323e-19	2
TLR1	7.80422e-20	-0.315001	4.56618e-19	2
ATP2B2	8.00267e-20	-0.248671	4.67572e-19	2
SHC3	8.02437e-20	-0.277883	4.68182e-19	2
BTBD9	8.07896e-20	-0.38775	4.70707e-19	2
KCNH2	8.36449e-20	-0.263916	4.86661e-19	2
MUC13	8.51299e-20	-0.271728	4.94609e-19	2
OLFML3	9.13525e-20	-0.300297	5.30023e-19	2
EIF3K	9.37368e-20	-0.334026	5.43099e-19	2
CGNL1	9.88737e-20	-0.279884	5.72065e-19	2
BCL2L14	1.01915e-19	-0.364721	5.88844e-19	2
HORMAD2	1.02311e-19	-0.257831	5.90312e-19	2
CD74	1.17999e-19	-0.179378	6.79884e-19	2
GRIA1	1.25485e-19	-0.252282	7.22016e-19	2
COPS7A	1.26241e-19	-0.250474	7.25361e-19	2
C1ORF86	1.3692e-19	-0.228061	7.85636e-19	2
FAM118A	1.38664e-19	-0.21477	7.94549e-19	2
LOC100132215	1.57151e-19	-0.187459	8.99241e-19	2
DYDC2	1.60272e-19	-0.160025	9.15838e-19	2
ADPRHL1	1.66679e-19	-0.364354	9.51143e-19	2
ANGPT1	1.79193e-19	-0.324889	1.02115e-18	2
SCIN	1.92445e-19	-0.239517	1.09518e-18	2
FAM83C	1.97832e-19	-0.251348	1.12429e-18	2
FAM173B	2.07419e-19	-0.207882	1.17717e-18	2
DACT2	2.17585e-19	-0.257289	1.23318e-18	2
SLA2	2.25901e-19	-0.384732	1.27857e-18	2
KLHL24	2.35664e-19	-0.296244	1.33201e-18	2
ADAM11	2.41819e-19	-0.252458	1.36495e-18	2
KIFC2	2.45202e-19	-0.309329	1.38217e-18	2
TINAG	2.51111e-19	-0.231339	1.41356e-18	2
ANKRD33B	2.52087e-19	-0.250463	1.41714e-18	2
PNPLA7	2.55841e-19	-0.333301	1.4363e-18	2
TRPM1	2.58725e-19	-0.329751	1.45053e-18	2
CPVL	2.61943e-19	-0.298859	1.4666e-18	2
LASS4	2.63078e-19	-0.185083	1.47097e-18	2
GRM8	2.72732e-19	-0.243495	1.52291e-18	2
FGF11	2.78362e-19	-0.223046	1.55226e-18	2
ANKRD55	2.85516e-19	-0.248037	1.59002e-18	2
CP	3.01937e-19	-0.276205	1.67922e-18	2
MED21	3.18089e-19	-0.256258	1.76669e-18	2
LRRC33	3.19863e-19	-0.31736	1.77418e-18	2
FAM81A	3.22705e-19	-0.164184	1.78755e-18	2
TGM2	3.23707e-19	-0.128569	1.79072e-18	2
AKR1D1	3.2682e-19	-0.238998	1.80554e-18	2
SLC13A5	3.32083e-19	-0.217901	1.83218e-18	2
DOC2A	3.39296e-19	-0.299067	1.8695e-18	2
VNN1	3.47349e-19	-0.208679	1.91134e-18	2
PELI2	3.81794e-19	-0.21577	2.0981e-18	2
IFLTD1	3.85375e-19	-0.269885	2.11498e-18	2
IDO1	4.08098e-19	-0.263302	2.23674e-18	2
EIF2AK4	4.15301e-19	-0.222311	2.27323e-18	2
ANGPTL6	4.20382e-19	-0.202133	2.29801e-18	2
CELA2A	4.4288e-19	-0.199507	2.41782e-18	2
RBPMS2	4.45173e-19	-0.330932	2.42716e-18	2
ADCY9	4.6155e-19	-0.327666	2.51315e-18	2
TSHR	4.77468e-19	-0.205448	2.59643e-18	2
WNT3	4.90614e-19	-0.225185	2.66443e-18	2
CCDC17	5.07244e-19	-0.257517	2.75116e-18	2
GRAP2	5.17025e-19	-0.198334	2.80055e-18	2
PDE4DIP	5.18341e-19	-0.29358	2.80403e-18	2
F2	5.24128e-19	-0.27242	2.83014e-18	2
KLRC1	5.24528e-19	-0.296155	2.83014e-18	2
SLC7A14	5.59943e-19	-0.266641	3.01731e-18	2
MCAT	5.64986e-19	-0.325713	3.04054e-18	2
MYLK4	5.97646e-19	-0.302531	3.20943e-18	2
CABC1	5.98436e-19	-0.262595	3.20943e-18	2
CATSPER1	5.98683e-19	-0.311984	3.20943e-18	2
SLC13A4	6.22072e-19	-0.315166	3.33053e-18	2
SLC29A1	6.68539e-19	-0.155493	3.57471e-18	2
B4GALNT3	7.39098e-19	-0.241696	3.94692e-18	2
FAM160B1	7.43808e-19	-0.364806	3.96698e-18	2
NEIL3	7.76874e-19	-0.216415	4.13802e-18	2
RSPH6A	8.10499e-19	-0.437219	4.31161e-18	2
ABLIM1	9.38954e-19	-0.223198	4.98857e-18	2
ECHDC2	9.82479e-19	-0.19281	5.21315e-18	2
ROR1	9.93045e-19	-0.304818	5.26251e-18	2
C7ORF50	1.0822e-18	-0.464206	5.72767e-18	2
CYB5A	1.15545e-18	-0.166057	6.10759e-18	2
SIRPA	1.21523e-18	-0.290474	6.41544e-18	2
SGCG	1.30839e-18	-0.226327	6.89851e-18	2
DNAH11	1.32099e-18	-0.209407	6.95608e-18	2
GRK7	1.41485e-18	-0.384591	7.44093e-18	2
C20ORF186	1.50096e-18	-0.221956	7.88385e-18	2
KDM5B	1.61218e-18	-0.422496	8.45732e-18	2
OPA3	1.6364e-18	-0.38179	8.57357e-18	2
MIR1185-1	1.78726e-18	-0.230147	9.35219e-18	2
DNAJC5B	1.90469e-18	-0.296113	9.95414e-18	2
COL4A1	2.10359e-18	-0.215486	1.09798e-17	2
PRDM16	2.11436e-18	-0.247101	1.10222e-17	2
FAM124B	2.15855e-18	-0.299466	1.12385e-17	2
PI16	2.16584e-18	-0.327269	1.12624e-17	2
LOC285419	2.28698e-18	-0.282588	1.18774e-17	2
TGIF1	2.33631e-18	-0.36623	1.21185e-17	2
DAB2	2.41425e-18	-0.340785	1.25072e-17	2
SLC47A1	2.50431e-18	-0.197819	1.29576e-17	2
ACVRL1	2.50969e-18	-0.204891	1.29693e-17	2
COMMD2	2.53257e-18	-0.274093	1.30713e-17	2
ZNF398	2.55754e-18	-0.242753	1.31839e-17	2
BCAR4	2.57952e-18	-0.294004	1.32807e-17	2
ART3	2.64439e-18	-0.280119	1.35979e-17	2
OSTALPHA	2.68864e-18	-0.297461	1.38083e-17	2
FOXN3	2.70837e-18	-0.236537	1.38925e-17	2
SERPINA6	2.74243e-18	-0.257645	1.40499e-17	2
SLC6A18	2.78377e-18	-0.207688	1.42442e-17	2
BNC2	2.93177e-18	-0.219451	1.4983e-17	2
NEO1	3.09007e-18	-0.253364	1.57727e-17	2
HECW1	3.12625e-18	-0.281742	1.59378e-17	2
MUC15	3.13827e-18	-0.230441	1.59794e-17	2
HFE2	3.18263e-18	-0.254077	1.61855e-17	2
SH3RF3	3.38446e-18	-0.312319	1.71909e-17	2
CCL7	3.44958e-18	-0.27876	1.75003e-17	2
PTPRU	3.65883e-18	-0.250757	1.85393e-17	2
GNAT3	3.69091e-18	-0.297476	1.86791e-17	2
THPO	3.70577e-18	-0.229029	1.87315e-17	2
MC2R	3.81994e-18	-0.270129	1.92851e-17	2
PRICKLE1	3.84417e-18	-0.395558	1.93839e-17	2
LMLN	3.8669e-18	-0.195639	1.9475e-17	2
CDKN1B	3.8999e-18	-0.196157	1.96174e-17	2
RPAP1	4.01608e-18	-0.274923	2.01774e-17	2
ZFPM1	4.05516e-18	-0.274858	2.03492e-17	2
FILIP1	4.15771e-18	-0.2858	2.08387e-17	2
GRASP	4.26686e-18	-0.309795	2.136e-17	2
KLHDC7B	4.44411e-18	-0.358314	2.22206e-17	2
LOC100134259	4.50742e-18	-0.26528	2.251e-17	2
GLYAT	4.71517e-18	-0.240883	2.35193e-17	2
MIR548D2	4.82909e-18	-0.257747	2.40587e-17	2
ZMYND15	5.28766e-18	-0.33942	2.63118e-17	2
TSPAN5	5.57442e-18	-0.200906	2.77056e-17	2
COL20A1	5.83083e-18	-0.241984	2.89454e-17	2
PACSIN1	5.99067e-18	-0.212621	2.97034e-17	2
DDX6	6.01006e-18	-0.190348	2.97641e-17	2
TRPM5	6.14171e-18	-0.202251	3.03799e-17	2
P2RX1	6.54695e-18	-0.195566	3.2346e-17	2
GLRX	6.64189e-18	-0.216319	3.27761e-17	2
CPT1C	6.91529e-18	-0.201861	3.40848e-17	2
SPTBN1	7.08552e-18	-0.227638	3.48738e-17	2
B4GALT6	7.09213e-18	-0.225933	3.48738e-17	2
HIGD1C	7.74396e-18	-0.288445	3.80341e-17	2
BFSP1	7.80934e-18	-0.213619	3.831e-17	2
HDAC9	8.17562e-18	-0.228326	4.00596e-17	2
KCNMB3	8.25607e-18	-0.231274	4.04062e-17	2
ABCA6	8.70044e-18	-0.201797	4.25309e-17	2
ABCA4	8.7901e-18	-0.321843	4.29188e-17	2
ADAMTSL1	8.99626e-18	-0.282929	4.38739e-17	2
RPL24	9.09048e-18	-0.18804	4.42815e-17	2
COL13A1	9.14253e-18	-0.285108	4.44829e-17	2
KRT3	9.25487e-18	-0.192989	4.49769e-17	2
VWA3B	9.63334e-18	-0.300992	4.67616e-17	2
C1ORF51	9.89307e-18	-0.22958	4.79664e-17	2
DNTT	9.96925e-18	-0.272032	4.82795e-17	2
C13ORF26	1.00505e-17	-0.318942	4.85862e-17	2
MYBPH	1.00559e-17	-0.258916	4.85862e-17	2
C6ORF227	1.0158e-17	-0.260139	4.90222e-17	2
CTNND1	1.02922e-17	0.202213	4.96126e-17	2
NR1I2	1.07409e-17	-0.179178	5.17154e-17	2
FLJ39609	1.12093e-17	-0.204076	5.39083e-17	2
MEOX1	1.15768e-17	-0.306535	5.56113e-17	2
ADCY10	1.18443e-17	-0.296603	5.68309e-17	2
CXXC5	1.20522e-17	-0.277451	5.77619e-17	2
TTC9	1.23509e-17	-0.23075	5.91249e-17	2
LOC100292680	1.24279e-17	-0.293082	5.94252e-17	2
C15ORF41	1.27341e-17	-0.225771	6.08139e-17	2
NKAIN4	1.27475e-17	-0.329539	6.08139e-17	2
CCDC81	1.28376e-17	-0.264583	6.11736e-17	2
PRDM11	1.32458e-17	-0.306352	6.30461e-17	2
ABCB5	1.36714e-17	-0.293864	6.49977e-17	2
PKDCC	1.39417e-17	-0.308595	6.62072e-17	2
SLC6A4	1.48665e-17	-0.251666	7.05184e-17	2
IRF8	1.48978e-17	-0.300839	7.05863e-17	2
HLA-C	1.5302e-17	-0.287997	7.24192e-17	2
PALM3	1.64139e-17	-0.230653	7.75567e-17	2
SPTLC3	1.64249e-17	-0.241511	7.75567e-17	2
RIMS3	1.6889e-17	-0.294081	7.96449e-17	2
GGPS1	1.69054e-17	0.156263	7.96449e-17	2
RFTN2	1.6938e-17	-0.267364	7.97081e-17	2
SYT7	1.72804e-17	-0.32399	8.12275e-17	2
SEL1L2	1.76709e-17	-0.216295	8.29694e-17	2
LOC283663	1.93151e-17	-0.304638	9.05871e-17	2
SLC39A1	1.94314e-17	-0.304215	9.10301e-17	2
DIP2C	1.95445e-17	-0.258797	9.1457e-17	2
ABCC13	2.01151e-17	-0.235535	9.40213e-17	2
PRSS3	2.05809e-17	-0.170341	9.60903e-17	2
C10ORF114	2.14114e-17	-0.313435	9.98559e-17	2
USP43	2.36747e-17	-0.217217	1.10288e-16	2
PET117	2.37262e-17	-0.20483	1.10404e-16	2
CCDC90B	2.39169e-17	-0.25334	1.11167e-16	2
CATSPERB	2.44878e-17	-0.196657	1.13693e-16	2
ZPLD1	2.47263e-17	-0.251045	1.14673e-16	2
MOG	2.60218e-17	-0.352456	1.20547e-16	2
PSTPIP2	2.6667e-17	-0.199206	1.23398e-16	2
BNIPL	2.70898e-17	-0.284045	1.25215e-16	2
C9ORF122	2.78755e-17	-0.31428	1.28704e-16	2
CPA2	2.87046e-17	-0.272118	1.32385e-16	2
RAI1	2.88428e-17	-0.301337	1.32875e-16	2
DAP	2.96004e-17	-0.226667	1.36214e-16	2
ZNF233	3.02759e-17	-0.229507	1.39169e-16	2
SPAG16	3.12892e-17	-0.225024	1.43668e-16	2
COBL	3.1964e-17	-0.185566	1.46604e-16	2
TSPAN8	3.24423e-17	-0.24085	1.48634e-16	2
WNT9B	3.40194e-17	-0.269141	1.55688e-16	2
LBH	3.71312e-17	-0.297322	1.69743e-16	2
NME5	3.82863e-17	-0.249341	1.74831e-16	2
LYZL1	4.22518e-17	-0.243257	1.92728e-16	2
NCKAP1L	4.61184e-17	-0.209003	2.10134e-16	2
NT5DC2	4.80678e-17	-0.203068	2.18777e-16	2
SLC9A10	4.90314e-17	-0.210789	2.22919e-16	2
GPR84	5.16965e-17	-0.243084	2.34779e-16	2
ZNF572	5.57359e-17	-0.157527	2.52848e-16	2
MIR668	5.65601e-17	-0.245595	2.56307e-16	2
KDM4A	6.12922e-17	-0.214394	2.77449e-16	2
PSKH2	6.16158e-17	-0.243197	2.78611e-16	2
PCGEM1	6.22697e-17	-0.238311	2.8118e-16	2
APOBEC3F	6.23193e-17	-0.229644	2.8118e-16	2
TACR1	6.38243e-17	-0.272533	2.87659e-16	2
MT1M	6.42935e-17	-0.245092	2.8946e-16	2
PODN	6.44843e-17	-0.234391	2.90005e-16	2
ZBTB44	6.49957e-17	-0.154104	2.91989e-16	2
LOC149620	6.82025e-17	-0.238179	3.06065e-16	2
OR2M3	6.98522e-17	-0.179923	3.1313e-16	2
PPP2R3A	7.23559e-17	-0.203328	3.24005e-16	2
MSMB	7.24447e-17	-0.363871	3.24054e-16	2
NDRG4	7.63426e-17	-0.16895	3.41123e-16	2
TIAM2	7.67186e-17	-0.281608	3.42435e-16	2
SETMAR	7.88478e-17	-0.348278	3.51561e-16	2
PNMAL1	8.11269e-17	-0.246422	3.61336e-16	2
ICAM2	8.17177e-17	-0.220839	3.63578e-16	2
OTUB2	8.60421e-17	-0.28521	3.82172e-16	2
CLDN1	8.60805e-17	-0.240308	3.82172e-16	2
COL5A1	8.6919e-17	-0.26716	3.85483e-16	2
IVD	9.41066e-17	-0.135841	4.16915e-16	2
HOXB3	9.46259e-17	-0.290325	4.1877e-16	2
RLTPR	9.72626e-17	-0.14707	4.29981e-16	2
FYB	9.79531e-17	-0.201513	4.32574e-16	2
RAB40B	1.00676e-16	-0.337262	4.44128e-16	2
CEP70	1.02764e-16	-0.285804	4.5286e-16	2
RARRES2	1.11142e-16	-0.207227	4.8926e-16	2
PLEKHG6	1.14265e-16	-0.151958	5.02475e-16	2
KLF17	1.18418e-16	-0.296227	5.2019e-16	2
WIPF3	1.20135e-16	-0.217376	5.27175e-16	2
KCNK13	1.24757e-16	-0.275971	5.46878e-16	2
AIFM3	1.33923e-16	-0.164912	5.86444e-16	2
LGR4	1.39845e-16	-0.367857	6.1173e-16	2
FAM149A	1.4354e-16	-0.331987	6.27234e-16	2
NCRNA00028	1.57086e-16	-0.24264	6.85705e-16	2
CCL24	1.60951e-16	-0.198008	7.01841e-16	2
KIAA1462	1.67213e-16	-0.207949	7.28383e-16	2
RGS6	1.77194e-16	-0.257094	7.71055e-16	2
ANKRD1	1.92452e-16	-0.201326	8.36572e-16	2
SNORD114-8	1.95038e-16	-0.221288	8.46929e-16	2
WNK2	1.95334e-16	-0.359476	8.47332e-16	2
FMNL1	2.04659e-16	-0.165692	8.86857e-16	2
LOC402644	2.05472e-16	-0.269621	8.8945e-16	2
CHN2	2.25159e-16	-0.224882	9.72684e-16	2
PYGO2	2.25167e-16	-0.265067	9.72684e-16	2
KRT2	2.2898e-16	-0.266688	9.88128e-16	2
ARL4A	2.31829e-16	-0.204383	9.99385e-16	2
CD48	2.32955e-16	-0.298231	1.0032e-15	2
HLA-DPA1	2.5258e-16	-0.244498	1.08659e-15	2
LEKR1	2.56841e-16	-0.279541	1.10378e-15	2
SH3BP2	2.69181e-16	-0.28751	1.15562e-15	2
PLEK2	2.69518e-16	-0.25701	1.15587e-15	2
P4HTM	2.71625e-16	-0.225583	1.16371e-15	2
MLC1	2.72445e-16	-0.24459	1.16602e-15	2
COX4I2	2.75548e-16	-0.258147	1.17809e-15	2
VPS13C	2.80792e-16	-0.216629	1.19928e-15	2
CALML5	2.84163e-16	-0.292689	1.21243e-15	2
CAPN2	2.89104e-16	-0.191174	1.23225e-15	2
PADI2	2.92743e-16	-0.325105	1.24648e-15	2
TWIST2	2.93197e-16	-0.273482	1.24714e-15	2
ZNF234	2.98986e-16	-0.241415	1.27046e-15	2
IL12A	3.0004e-16	-0.258415	1.27364e-15	2
RNF150	3.05224e-16	-0.231598	1.29432e-15	2
FAM65B	3.1121e-16	-0.267896	1.31836e-15	2
PAG1	3.1409e-16	-0.303756	1.32921e-15	2
C13ORF39	3.29416e-16	-0.321063	1.39265e-15	2
SHANK2	3.30711e-16	-0.255501	1.39671e-15	2
FAM26D	3.5609e-16	-0.218437	1.50237e-15	2
IL20RA	3.59071e-16	-0.239928	1.51341e-15	2
STYK1	3.60528e-16	-0.24114	1.51801e-15	2
CACNA1H	3.63039e-16	-0.230112	1.52704e-15	2
GPR110	3.79411e-16	-0.254679	1.59429e-15	2
GP5	3.9027e-16	-0.255588	1.63827e-15	2
ACCN2	4.02153e-16	-0.282022	1.68645e-15	2
C19ORF35	4.13822e-16	-0.27	1.73364e-15	2
C3ORF55	4.18856e-16	-0.235026	1.75296e-15	2
PCBP3	4.27604e-16	-0.329909	1.78777e-15	2
MKRN2	4.2958e-16	-0.208746	1.79423e-15	2
BOC	4.35134e-16	-0.249759	1.81561e-15	2
MERTK	4.40738e-16	-0.204237	1.83714e-15	2
ICAM4	4.42726e-16	-0.246969	1.84358e-15	2
RASGEF1A	4.60808e-16	-0.141831	1.91696e-15	2
RAD54B	4.80889e-16	-0.242507	1.9985e-15	2
VTCN1	4.95326e-16	-0.212565	2.05644e-15	2
ADAP1	5.44719e-16	-0.244835	2.25925e-15	2
GFI1B	5.45362e-16	-0.229962	2.25967e-15	2
ALB	5.84544e-16	-0.203778	2.41961e-15	2
RNF170	6.32825e-16	-0.232837	2.61685e-15	2
C7	6.35657e-16	-0.232579	2.62595e-15	2
PRRX1	6.62586e-16	-0.273373	2.73448e-15	2
MARS	6.68002e-16	-0.275894	2.7541e-15	2
PTH2	6.81855e-16	-0.219203	2.80843e-15	2
BDH1	6.90483e-16	-0.276581	2.84116e-15	2
CDYL	6.91901e-16	-0.128462	2.84418e-15	2
IL2RA	7.38165e-16	-0.214605	3.03136e-15	2
TSNARE1	7.50043e-16	-0.250981	3.0771e-15	2
ANPEP	7.6244e-16	-0.376918	3.12488e-15	2
RAB7A	8.02823e-16	0.219186	3.28715e-15	2
GPR162	8.19588e-16	-0.210138	3.35249e-15	2
PKHD1	8.57505e-16	-0.158945	3.50414e-15	2
ADSSL1	8.72497e-16	-0.324519	3.56191e-15	2
MYH7	9.14147e-16	-0.225212	3.72828e-15	2
RNLS	9.46042e-16	-0.256025	3.85459e-15	2
SLFN12L	1.03069e-15	-0.329166	4.19538e-15	2
FAM20C	1.03998e-15	-0.354433	4.22904e-15	2
LOC339524	1.13501e-15	-0.241822	4.61099e-15	2
SP9	1.1566e-15	-0.243923	4.6941e-15	2
NAALADL2	1.26238e-15	-0.219802	5.11844e-15	2
CASZ1	1.29375e-15	-0.255395	5.24051e-15	2
MAP2K2	1.33332e-15	0.213346	5.39555e-15	2
PACRG	1.3435e-15	-0.2234	5.43145e-15	2
OTOP1	1.52279e-15	-0.198922	6.15031e-15	2
LGALS8	1.54482e-15	-0.186234	6.23321e-15	2
HLCS	1.55652e-15	-0.128363	6.27433e-15	2
KIF26A	1.60283e-15	-0.298156	6.45476e-15	2
LAMB4	1.71254e-15	-0.211769	6.8899e-15	2
KRT19	1.77541e-15	-0.189499	7.13595e-15	2
SDR16C6	1.78441e-15	-0.244908	7.1652e-15	2
ARHGEF17	1.8141e-15	-0.153917	7.2774e-15	2
CHGB	1.84771e-15	-0.238209	7.40507e-15	2
BCL6	1.89897e-15	-0.203324	7.6032e-15	2
C15ORF60	2.02924e-15	-0.202233	8.11694e-15	2
PREX1	2.0323e-15	-0.259725	8.1214e-15	2
LAMC3	2.07162e-15	-0.242839	8.27057e-15	2
C12ORF23	2.10418e-15	-0.218008	8.39253e-15	2
CLCN1	2.12639e-15	-0.140784	8.47297e-15	2
CSGALNACT1	2.17047e-15	-0.270093	8.64034e-15	2
CLPTM1L	2.22791e-15	-0.214582	8.86051e-15	2
DNAH5	2.24068e-15	-0.268061	8.90281e-15	2
BCL2L15	2.32777e-15	-0.283983	9.24001e-15	2
WWOX	2.41946e-15	-0.359163	9.59481e-15	2
LRRC30	2.61856e-15	-0.220019	1.03745e-14	2
PRKAR1B	2.6556e-15	-0.331431	1.05112e-14	2
C1ORF55	2.72145e-15	-0.363227	1.07616e-14	2
PTGIS	2.81702e-15	-0.292391	1.1129e-14	2
BMPER	2.83093e-15	-0.231366	1.11733e-14	2
NTN4	2.89613e-15	-0.235883	1.14198e-14	2
EXOC7	2.90322e-15	-0.218284	1.14369e-14	2
PPBPL2	2.97462e-15	-0.292341	1.17071e-14	2
SLC22A3	3.00775e-15	-0.231256	1.18263e-14	2
TYK2	3.03205e-15	-0.269208	1.19106e-14	2
TAGAP	3.09127e-15	-0.212827	1.21318e-14	2
SLC25A21	3.11821e-15	-0.222365	1.2226e-14	2
RCCD1	3.24337e-15	-0.235396	1.27047e-14	2
DNAJC15	3.35515e-15	-0.276589	1.31302e-14	2
IER5	3.36079e-15	-0.231141	1.31399e-14	2
ETV7	3.41272e-15	-0.244088	1.33305e-14	2
CLDN6	3.51098e-15	-0.227095	1.37014e-14	2
C2ORF69	3.69124e-15	-0.273676	1.43914e-14	2
BCAT1	3.71818e-15	0.176338	1.44828e-14	2
SRCIN1	4.02189e-15	-0.191994	1.56511e-14	2
HSPA12B	4.3499e-15	-0.118306	1.69118e-14	2
GTF2F2	4.38808e-15	-0.143196	1.70443e-14	2
ZEB2	4.61602e-15	-0.307241	1.79129e-14	2
VWA5B2	4.79898e-15	-0.228435	1.86056e-14	2
PPP1R1B	4.82072e-15	-0.21252	1.86724e-14	2
SLC22A10	4.99265e-15	-0.246966	1.93204e-14	2
KRT77	5.11019e-15	-0.244626	1.97569e-14	2
GPR160	5.53353e-15	-0.210429	2.13737e-14	2
NTNG2	5.56364e-15	-0.212385	2.14701e-14	2
CYP24A1	5.59843e-15	-0.183776	2.15843e-14	2
C16ORF62	5.7027e-15	-0.265037	2.19659e-14	2
ITGB7	5.84864e-15	-0.190456	2.25073e-14	2
DKK4	6.17622e-15	-0.341249	2.37459e-14	2
SLC23A1	6.25774e-15	-0.272868	2.40371e-14	2
ABCA7	6.30048e-15	-0.342836	2.4179e-14	2
BICD1	6.72129e-15	-0.2318	2.57701e-14	2
LCE3A	6.97144e-15	-0.218687	2.67046e-14	2
CCDC36	7.03439e-15	-0.21164	2.69209e-14	2
MAN1C1	7.18332e-15	-0.306716	2.74656e-14	2
CYTL1	7.33676e-15	-0.183083	2.80266e-14	2
TNFRSF10C	7.51003e-15	-0.159154	2.86622e-14	2
SCD	7.53195e-15	-0.157949	2.87195e-14	2
LOC100128554	7.77131e-15	-0.216686	2.9605e-14	2
C9	7.80823e-15	-0.280969	2.97184e-14	2
LOC100133612	8.03646e-15	-0.205614	3.05591e-14	2
HEY1	8.91959e-15	-0.211088	3.38863e-14	2
INPP5A	9.04834e-15	-0.279898	3.43441e-14	2
GAL3ST3	9.06329e-15	-0.330924	3.43694e-14	2
SLC8A3	9.54039e-15	-0.288027	3.61457e-14	2
CCL11	9.62174e-15	-0.300635	3.64208e-14	2
PLEKHA6	1.05605e-14	-0.302027	3.99381e-14	2
MAMSTR	1.06343e-14	-0.171723	4.01806e-14	2
TFAP2E	1.11366e-14	-0.170887	4.20402e-14	2
PTPRC	1.15219e-14	-0.272028	4.34554e-14	2
PRDM12	1.16658e-14	-0.189413	4.39582e-14	2
SPARC	1.18777e-14	-0.222671	4.47161e-14	2
GPR81	1.19025e-14	-0.305173	4.4769e-14	2
RGS12	1.25278e-14	-0.358214	4.70785e-14	2
ICMT	1.28615e-14	-0.198549	4.82886e-14	2
OR2AK2	1.30255e-14	-0.242193	4.88604e-14	2
BRUNOL6	1.30646e-14	-0.122667	4.89626e-14	2
KCNS3	1.35603e-14	-0.222765	5.07413e-14	2
DENND2A	1.35635e-14	-0.185684	5.07413e-14	2
LCN1	1.41881e-14	-0.195962	5.30299e-14	2
CNTD2	1.49522e-14	-0.15484	5.58359e-14	2
NOXA1	1.59844e-14	-0.281729	5.96369e-14	2
PGCP	1.62595e-14	-0.184044	6.06089e-14	2
FUCA1	1.64079e-14	-0.181509	6.11073e-14	2
MIR494	1.68777e-14	-0.202143	6.28009e-14	2
KCNIP2	1.73002e-14	-0.280035	6.43154e-14	2
MRAP2	1.74006e-14	-0.225529	6.46309e-14	2
CD9	1.77803e-14	-0.185214	6.59821e-14	2
OR2L8	1.79629e-14	-0.211931	6.66003e-14	2
TNFAIP6	1.81343e-14	-0.252417	6.7176e-14	2
CHAD	1.82483e-14	-0.283219	6.75382e-14	2
LOC285796	1.8865e-14	-0.266573	6.97586e-14	2
COQ3	1.97844e-14	-0.168965	7.30491e-14	2
SGOL2	1.979e-14	-0.213808	7.30491e-14	2
ALOX15B	2.07803e-14	-0.238331	7.66365e-14	2
FAIM2	2.18313e-14	-0.148651	8.04414e-14	2
EML2	2.20328e-14	-0.245539	8.11119e-14	2
ECE2	2.2302e-14	-0.195459	8.20302e-14	2
FZD10	2.31468e-14	-0.23411	8.50623e-14	2
SIDT1	2.41015e-14	-0.240493	8.84929e-14	2
SPTB	2.44959e-14	-0.179226	8.98617e-14	2
PRKAR2B	2.48643e-14	-0.24833	9.11325e-14	2
TIE1	2.64897e-14	-0.252495	9.70045e-14	2
PDGFRA	2.70753e-14	-0.243135	9.90617e-14	2
VTRNA1-2	2.73369e-14	-0.200038	9.9931e-14	2
PPP1R16B	2.80301e-14	-0.306123	1.02375e-13	2
HHLA2	2.96502e-14	-0.271432	1.08197e-13	2
RAB11FIP4	3.23383e-14	-0.200615	1.17903e-13	2
DPEP1	3.35154e-14	-0.181274	1.2203e-13	2
IFIT1	3.3529e-14	-0.180085	1.2203e-13	2
VAPA	3.4573e-14	-0.233306	1.2572e-13	2
LASS2	3.54899e-14	-0.280164	1.28941e-13	2
ARHGEF7	3.56552e-14	-0.237104	1.29429e-13	2
CBX2	3.91393e-14	-0.259196	1.41953e-13	2
TRIM46	4.03972e-14	-0.313294	1.46387e-13	2
PAX7	4.06448e-14	-0.265635	1.47156e-13	2
KIAA1549	4.28026e-14	-0.270941	1.54834e-13	2
ARHGAP10	4.54455e-14	-0.198932	1.64251e-13	2
C11ORF34	4.57318e-14	-0.208899	1.65143e-13	2
ROBO4	5.08455e-14	-0.186223	1.8345e-13	2
INSL3	5.40372e-14	-0.293896	1.94796e-13	2
TFAP2A	6.07203e-14	-0.198407	2.18698e-13	2
C8ORF45	6.5037e-14	-0.241804	2.34043e-13	2
SEC14L5	6.6166e-14	-0.183638	2.379e-13	2
GJB6	6.87146e-14	-0.218329	2.46851e-13	2
HCK	7.15052e-14	-0.314546	2.56654e-13	2
SNORD114-26	7.87319e-14	-0.197042	2.82349e-13	2
KIAA0907	7.93331e-14	-0.235655	2.8426e-13	2
HOXD1	8.01019e-14	-0.160863	2.86768e-13	2
PLEKHG7	8.30123e-14	-0.198534	2.96931e-13	2
C6ORF191	8.72694e-14	-0.196859	3.11891e-13	2
RADIL	8.88222e-14	-0.223305	3.17168e-13	2
WDR64	9.06905e-14	-0.144926	3.23561e-13	2
PPP1R3C	9.23075e-14	-0.174723	3.29048e-13	2
THY1	9.25353e-14	-0.248685	3.29578e-13	2
ADD2	9.39866e-14	-0.230784	3.3446e-13	2
AEBP1	9.97267e-14	-0.241058	3.54584e-13	2
RGS4	1.01584e-13	-0.180963	3.60881e-13	2
C11ORF75	1.08028e-13	-0.285871	3.83444e-13	2
C4ORF50	1.14674e-13	-0.240433	4.06674e-13	2
HLA-DMB	1.14768e-13	-0.224402	4.06674e-13	2
ZNF395	1.18384e-13	0.230571	4.19128e-13	2
SELV	1.2242e-13	-0.160872	4.33052e-13	2
COL1A2	1.26426e-13	-0.207481	4.4684e-13	2
EPHX1	1.27439e-13	-0.199483	4.50038e-13	2
FARP1	1.27752e-13	-0.19077	4.50761e-13	2
LOC283867	1.34418e-13	-0.2451	4.73881e-13	2
HLA-B	1.35055e-13	0.168763	4.75724e-13	2
SP6	1.37964e-13	-0.211721	4.85559e-13	2
TM7SF4	1.39417e-13	-0.189984	4.90257e-13	2
CACHD1	1.39739e-13	-0.182278	4.90974e-13	2
BASP1	1.40945e-13	-0.248451	4.94796e-13	2
HPCAL4	1.44315e-13	-0.196522	5.06196e-13	2
ZNF491	1.45179e-13	-0.177194	5.08801e-13	2
SAMD13	1.45775e-13	-0.266957	5.10458e-13	2
DLEC1	1.49338e-13	-0.181394	5.22496e-13	2
NFATC4	1.53987e-13	-0.157915	5.38307e-13	2
MIR211	1.67719e-13	-0.198494	5.8582e-13	2
LOC642852	1.69961e-13	-0.313221	5.93153e-13	2
IGSF9B	1.74111e-13	-0.262857	6.07126e-13	2
SLC38A4	1.76265e-13	-0.294975	6.14123e-13	2
GUCY2D	1.77503e-13	-0.196479	6.17917e-13	2
AMICA1	1.91496e-13	-0.207147	6.66073e-13	2
RPL13AP17	2.01114e-13	-0.227442	6.98942e-13	2
OBSL1	2.02083e-13	-0.170955	7.01724e-13	2
NPTN	2.05701e-13	-0.239265	7.13692e-13	2
RBMS1	2.20194e-13	-0.323488	7.63339e-13	2
NCALD	2.28688e-13	-0.280898	7.92124e-13	2
SAMD12	2.32358e-13	-0.2208	8.04167e-13	2
NMNAT1	2.33562e-13	-0.308711	8.07662e-13	2
ALDH1A3	2.50926e-13	-0.223318	8.66986e-13	2
FADS2	2.58257e-13	-0.191656	8.91577e-13	2
KTN1	2.63601e-13	-0.158546	9.09271e-13	2
LOC647309	2.65207e-13	-0.238618	9.14054e-13	2
CPA5	2.67207e-13	-0.204855	9.20184e-13	2
ST5	2.76082e-13	-0.221377	9.4996e-13	2
NAALAD2	2.78084e-13	-0.170438	9.56059e-13	2
TMPRSS2	2.83586e-13	-0.215473	9.74169e-13	2
LQK1	2.97251e-13	-0.237535	1.02027e-12	2
BMP6	3.0337e-13	-0.180799	1.04041e-12	2
2010-09-01	3.17125e-13	0.233377	1.08669e-12	2
GOT1L1	3.27113e-13	-0.174478	1.11999e-12	2
TNFAIP8L1	3.33338e-13	-0.232143	1.14037e-12	2
NEFM	3.43639e-13	0.203917	1.17464e-12	2
CASP14	3.51028e-13	-0.203113	1.19891e-12	2
HCG27	3.66473e-13	-0.193711	1.25064e-12	2
LOC728661	3.67653e-13	-0.329551	1.25364e-12	2
SOX6	3.69454e-13	-0.235166	1.25875e-12	2
RPL23P8	3.77479e-13	-0.209372	1.28504e-12	2
SIRPD	3.89577e-13	-0.2162	1.32513e-12	2
GPRC5A	3.99357e-13	-0.235305	1.35729e-12	2
OR2T11	4.08344e-13	-0.256233	1.3867e-12	2
C11ORF36	4.08897e-13	-0.187092	1.38745e-12	2
SLC38A11	4.13336e-13	-0.263158	1.40131e-12	2
SH3GL3	4.13655e-13	-0.213472	1.40131e-12	2
NTM	4.25773e-13	-0.221465	1.44118e-12	2
LOC154822	4.57562e-13	-0.171272	1.54694e-12	2
C16ORF54	4.57761e-13	-0.188106	1.54694e-12	2
SUNC1	4.59889e-13	-0.15931	1.55287e-12	2
DOK7	4.61059e-13	-0.225157	1.55556e-12	2
ICA1	4.68924e-13	-0.215923	1.58081e-12	2
AMACR	4.7857e-13	-0.269793	1.61203e-12	2
BRDT	4.81298e-13	-0.272104	1.6199e-12	2
LOC404266	4.85574e-13	-0.273283	1.63297e-12	2
TULP1	5.09226e-13	-0.294	1.71021e-12	2
ITGB2	5.09364e-13	-0.253114	1.71021e-12	2
GALNTL2	5.59186e-13	-0.195348	1.87598e-12	2
ATP5G2	5.66064e-13	-0.266551	1.89752e-12	2
FBXO39	5.697e-13	-0.157437	1.90818e-12	2
MEG8	5.70985e-13	-0.2673	1.91094e-12	2
C13ORF16	6.00124e-13	-0.246123	2.00685e-12	2
KCNB2	6.20443e-13	-0.218862	2.07313e-12	2
TNNC2	6.28007e-13	-0.137445	2.09672e-12	2
KIF13A	6.32085e-13	-0.158699	2.10864e-12	2
DAAM2	6.40118e-13	-0.183335	2.13373e-12	2
C6ORF145	6.44428e-13	-0.260634	2.14637e-12	2
OR2M2	6.45131e-13	-0.181472	2.147e-12	2
CYP4B1	6.48897e-13	-0.238724	2.1578e-12	2
ADD3	6.72399e-13	-0.225025	2.23417e-12	2
KCNJ1	6.74516e-13	-0.205067	2.23942e-12	2
FZD5	7.01077e-13	-0.308431	2.32574e-12	2
OR13A1	7.07729e-13	-0.189912	2.34594e-12	2
SNORD123	7.25465e-13	-0.253772	2.40282e-12	2
THSD7B	7.36738e-13	-0.193828	2.43821e-12	2
ENPP2	7.59497e-13	-0.169121	2.51153e-12	2
MGC27382	7.68992e-13	-0.192314	2.54091e-12	2
ITGA5	8.05084e-13	-0.165469	2.65806e-12	2
RSPH9	8.21034e-13	-0.208931	2.70856e-12	2
CA13	8.28749e-13	-0.165705	2.73185e-12	2
ADCY4	8.36331e-13	-0.271533	2.75466e-12	2
BRE	8.7349e-13	-0.235068	2.87478e-12	2
AGBL1	9.38339e-13	-0.195619	3.08576e-12	2
SNTB1	9.80668e-13	-0.167013	3.22242e-12	2
PLA2G10	1.00044e-12	-0.208014	3.28479e-12	2
TMPRSS12	1.04977e-12	-0.168345	3.44403e-12	2
PHACTR1	1.11536e-12	-0.199363	3.65353e-12	2
SYNGR3	1.11538e-12	-0.25102	3.65353e-12	2
CASQ2	1.14269e-12	-0.175946	3.74003e-12	2
MEST	1.15664e-12	-0.199501	3.78273e-12	2
ENDOD1	1.16264e-12	-0.164378	3.79934e-12	2
PRAC	1.20677e-12	-0.24867	3.94048e-12	2
ADORA3	1.20838e-12	-0.233731	3.94262e-12	2
TFAP2B	1.20993e-12	-0.189124	3.94459e-12	2
FBLN2	1.24475e-12	-0.185784	4.05493e-12	2
LY96	1.26379e-12	-0.225939	4.11376e-12	2
WWC2	1.65386e-12	-0.221796	5.37924e-12	2
C9ORF98	1.72516e-12	-0.240248	5.60677e-12	2
DPYS	1.7307e-12	-0.198304	5.62039e-12	2
GIMAP5	1.74884e-12	-0.247136	5.67486e-12	2
OSR1	1.88379e-12	-0.268224	6.10799e-12	2
MMP20	1.89383e-12	-0.19057	6.13579e-12	2
CLYBL	1.93499e-12	-0.240805	6.26424e-12	2
LRRC27	1.94051e-12	-0.298333	6.27722e-12	2
SYMPK	2.02819e-12	-0.239929	6.55578e-12	2
CHD5	2.05688e-12	-0.220022	6.64332e-12	2
HLA-G	2.08829e-12	-0.257871	6.73955e-12	2
OR2M4	2.09437e-12	-0.194866	6.75393e-12	2
MYCT1	2.12554e-12	-0.214548	6.84915e-12	2
SCARA5	2.21932e-12	-0.21718	7.1458e-12	2
MGAT3	2.32913e-12	-0.1846	7.49355e-12	2
MAGOHB	2.42338e-12	-0.187513	7.79078e-12	2
PRRX2	2.56681e-12	-0.310968	8.24551e-12	2
RASSF1	2.62714e-12	-0.18867	8.43281e-12	2
PRR19	2.67996e-12	-0.241366	8.5957e-12	2
ATP1A4	2.70904e-12	-0.188871	8.68228e-12	2
SLC9A3	2.83633e-12	-0.26917	9.08325e-12	2
SLC41A2	2.85091e-12	-0.232802	9.1229e-12	2
OBP2A	3.02725e-12	-0.214576	9.67974e-12	2
TMEM200C	3.03824e-12	-0.221268	9.70742e-12	2
VANGL2	3.05202e-12	-0.202353	9.74398e-12	2
KRT7	3.2197e-12	-0.294321	1.02714e-11	2
COL14A1	3.24949e-12	-0.244756	1.03585e-11	2
JAKMIP1	3.26059e-12	-0.248012	1.0386e-11	2
SELP	3.30099e-12	-0.191777	1.05066e-11	2
BTBD3	3.48544e-12	-0.207399	1.10852e-11	2
GNS	3.59894e-12	-0.183403	1.14374e-11	2
INS	3.62305e-12	-0.170654	1.15053e-11	2
SPRED3	3.63771e-12	-0.189133	1.1543e-11	2
PNOC	4.03385e-12	-0.152484	1.27903e-11	2
HEPHL1	4.17318e-12	-0.237129	1.3222e-11	2
MYO15B	4.22419e-12	-0.245532	1.33734e-11	2
OR9A4	4.23346e-12	-0.1812	1.33926e-11	2
LOC100130872-SPON2	4.45243e-12	-0.335223	1.40662e-11	2
DNLZ	4.45318e-12	-0.210992	1.40662e-11	2
FLJ37453	4.48933e-12	-0.19802	1.41697e-11	2
KCTD14	4.60158e-12	-0.153505	1.45129e-11	2
LOC285370	4.72665e-12	-0.212892	1.48961e-11	2
C5ORF38	4.84422e-12	-0.293154	1.52551e-11	2
CH25H	4.88095e-12	-0.138319	1.53591e-11	2
CRNKL1	4.97128e-12	-0.245684	1.56315e-11	2
SKAP1	5.16127e-12	-0.163592	1.62167e-11	2
KCNK5	5.36124e-12	-0.236589	1.68323e-11	2
SORBS2	5.54863e-12	-0.161235	1.74075e-11	2
NFASC	5.56321e-12	-0.264419	1.74401e-11	2
NR5A2	5.59362e-12	-0.186323	1.75222e-11	2
PSORS1C1	5.74585e-12	-0.187913	1.79855e-11	2
RBMS3	5.95204e-12	-0.185992	1.86169e-11	2
C8ORF41	6.0228e-12	-0.185296	1.88241e-11	2
KCNMB2	6.08583e-12	-0.189794	1.90068e-11	2
MIR9-3	6.2307e-12	-0.149724	1.94446e-11	2
ZNF816A	6.35058e-12	-0.133186	1.98039e-11	2
PRRT3	6.42989e-12	-0.222578	2.00362e-11	2
CACNG6	6.47708e-12	-0.220947	2.01682e-11	2
HOXA2	6.77541e-12	-0.198069	2.10813e-11	2
RIMS1	7.03167e-12	-0.261494	2.18623e-11	2
IGF2BP3	7.68545e-12	-0.174735	2.38771e-11	2
TNK2	7.75889e-12	-0.202743	2.40873e-11	2
OCA2	8.1471e-12	-0.229825	2.52736e-11	2
LOC402778	8.16792e-12	-0.145363	2.53193e-11	2
PDCL2	8.21688e-12	-0.245799	2.54521e-11	2
PHLDB2	8.34323e-12	-0.174409	2.58243e-11	2
MYH14	8.49004e-12	-0.299072	2.62591e-11	2
TNFRSF13B	9.41326e-12	-0.180226	2.9093e-11	2
SLAIN1	9.42537e-12	-0.104384	2.91088e-11	2
WNT5A	9.89815e-12	-0.240511	3.05462e-11	2
IQSEC3	1.03027e-11	-0.274858	3.17711e-11	2
C5ORF36	1.05909e-11	-0.225035	3.26355e-11	2
C10ORF11	1.08254e-11	-0.215109	3.33334e-11	2
CYTH3	1.08469e-11	-0.253727	3.3375e-11	2
C11ORF49	1.22007e-11	-0.228388	3.75128e-11	2
TNFRSF1A	1.27896e-11	0.234137	3.92946e-11	2
PARP15	1.29939e-11	-0.239863	3.98926e-11	2
CHRNA4	1.37583e-11	-0.259721	4.22082e-11	2
PRICKLE2	1.38218e-11	-0.157577	4.23721e-11	2
DGKZ	1.47628e-11	-0.109698	4.52234e-11	2
TEKT2	1.49482e-11	-0.160948	4.57575e-11	2
UNC5B	1.56195e-11	-0.269251	4.77773e-11	2
ADAM12	1.76945e-11	-0.232963	5.40845e-11	2
EDAR	1.78931e-11	-0.286221	5.46516e-11	2
MOBKL2A	1.80502e-11	0.187526	5.50909e-11	2
ZNF184	1.84988e-11	-0.181532	5.64188e-11	2
SGIP1	1.96017e-11	-0.145128	5.97385e-11	2
KALRN	2.04692e-11	-0.165598	6.23367e-11	2
KCNT1	2.10742e-11	-0.18442	6.4132e-11	2
LOC149134	2.20501e-11	-0.138777	6.70528e-11	2
UNC13A	2.23665e-11	-0.158801	6.79653e-11	2
GPX2	2.47795e-11	-0.16803	7.5243e-11	2
TACC1	2.53189e-11	-0.176664	7.68247e-11	2
FHIT	2.55754e-11	-0.193774	7.75463e-11	2
DOCK5	2.75591e-11	0.198429	8.35002e-11	2
CA5A	3.15414e-11	-0.203173	9.54965e-11	2
CD6	3.25977e-11	-0.267702	9.86228e-11	2
CALCR	3.29333e-11	-0.158501	9.95659e-11	2
MBOAT2	3.43751e-11	-0.144081	1.03849e-10	2
LRRC55	3.44334e-11	-0.200147	1.0395e-10	2
MIR181B1	3.58111e-11	-0.203929	1.08031e-10	2
G0S2	3.60357e-11	-0.254167	1.08629e-10	2
SLC2A4RG	3.71676e-11	-0.187134	1.1196e-10	2
HOTAIR	3.81424e-11	-0.228745	1.14814e-10	2
DLGAP3	3.81918e-11	-0.166099	1.14879e-10	2
ABL1	4.43205e-11	-0.198609	1.33218e-10	2
EGLN3	4.47135e-11	0.242031	1.34302e-10	2
C1QTNF1	4.50033e-11	-0.169062	1.35075e-10	2
HFM1	4.51029e-11	-0.142003	1.35276e-10	2
ZAP70	4.53172e-11	-0.20153	1.35821e-10	2
CDKL2	4.62028e-11	-0.204729	1.38376e-10	2
MAST1	4.8944e-11	-0.203753	1.4648e-10	2
CD53	4.93736e-11	-0.161813	1.47659e-10	2
FOXE1	5.08516e-11	-0.160022	1.5197e-10	2
SRGAP1	5.14556e-11	-0.204891	1.53665e-10	2
FYN	5.25863e-11	-0.176887	1.56929e-10	2
PTP4A2	5.53118e-11	-0.189175	1.64944e-10	2
IGSF11	5.55842e-11	-0.269427	1.65638e-10	2
TPCN1	5.57854e-11	-0.24255	1.66118e-10	2
H2AFY	5.6102e-11	-0.303616	1.66942e-10	2
SLC29A4	5.91533e-11	-0.190755	1.75895e-10	2
ABCA3	5.95379e-11	-0.18001	1.76913e-10	2
GRIP1	6.03308e-11	-0.186237	1.79141e-10	2
HCG4P6	6.24184e-11	-0.153221	1.85207e-10	2
VSX2	6.25107e-11	-0.167954	1.85349e-10	2
ATP8A2	6.47904e-11	-0.242165	1.91972e-10	2
DPPA2	6.54197e-11	-0.18147	1.93698e-10	2
CMTM3	6.67541e-11	-0.19569	1.97508e-10	2
TANK	6.85586e-11	-0.214281	2.02703e-10	2
PIGH	8.34851e-11	-0.197141	2.46661e-10	2
MIR548H4	9.24642e-11	-0.136047	2.72996e-10	2
MYO3B	9.32238e-11	-0.21567	2.75043e-10	2
SCAMP4	9.49669e-11	-0.241826	2.79987e-10	2
B4GALNT2	9.65317e-11	-0.249006	2.84399e-10	2
ABCC2	9.82051e-11	-0.213796	2.89125e-10	2
BLID	1.00648e-10	-0.239419	2.96106e-10	2
CCNJ	1.02447e-10	-0.187414	3.01111e-10	2
PAQR8	1.02494e-10	-0.196247	3.01111e-10	2
KCTD21	1.05054e-10	-0.184446	3.08415e-10	2
EPHA3	1.05744e-10	-0.159181	3.10221e-10	2
ALOX12B	1.07413e-10	-0.150412	3.14897e-10	2
BRSK2	1.07732e-10	-0.237892	3.15609e-10	2
ANO5	1.09559e-10	-0.159064	3.20737e-10	2
SFRS7	1.09999e-10	0.153839	3.21796e-10	2
R3HDM1	1.10961e-10	-0.224251	3.24385e-10	2
C10ORF90	1.14308e-10	-0.185033	3.33934e-10	2
CDH23	1.22319e-10	-0.126012	3.57085e-10	2
RGS14	1.23512e-10	-0.189033	3.60315e-10	2
WNT16	1.23804e-10	-0.18367	3.60914e-10	2
YPEL1	1.24053e-10	-0.134484	3.61388e-10	2
IL18	1.24589e-10	-0.161368	3.62695e-10	2
LOC389458	1.31972e-10	-0.187189	3.83918e-10	2
NBEAL1	1.44647e-10	-0.180797	4.20496e-10	2
VIT	1.52793e-10	-0.18764	4.43869e-10	2
SDCCAG8	1.60196e-10	-0.229027	4.65049e-10	2
CNTD1	1.62522e-10	-0.258428	4.71473e-10	2
COL5A2	1.71547e-10	-0.218025	4.97306e-10	2
MAP4K1	1.74645e-10	-0.187635	5.05935e-10	2
KIAA0495	1.758e-10	-0.227156	5.08927e-10	2
GABRG1	1.7627e-10	-0.169078	5.09934e-10	2
CORO6	1.78623e-10	-0.18846	5.1638e-10	2
FANCC	1.8054e-10	-0.18475	5.21559e-10	2
PTPN22	1.81135e-10	-0.134163	5.22915e-10	2
TGFBR3	1.85842e-10	-0.200635	5.36132e-10	2
APBB1	1.89968e-10	-0.166548	5.47655e-10	2
FMO2	1.97268e-10	-0.200159	5.68308e-10	2
IKZF2	2.0513e-10	-0.183397	5.90548e-10	2
CNIH3	2.09462e-10	0.242773	6.02603e-10	2
PAX6	2.12076e-10	-0.210721	6.097e-10	2
CPAMD8	2.1472e-10	-0.212229	6.16874e-10	2
CLEC14A	2.17313e-10	-0.142016	6.23895e-10	2
CPNE4	2.33089e-10	-0.169394	6.68725e-10	2
ADM2	2.37849e-10	-0.163815	6.81911e-10	2
IGF2BP2	2.45629e-10	-0.225365	7.03732e-10	2
LOC339674	2.46109e-10	-0.146155	7.04621e-10	2
PARP1	2.51787e-10	-0.245083	7.20382e-10	2
ARPP-21	2.57025e-10	-0.171886	7.34608e-10	2
HHEX	2.57113e-10	-0.166362	7.34608e-10	2
LCK	2.83334e-10	-0.223585	8.0897e-10	2
SEMA3A	2.84857e-10	-0.203139	8.12761e-10	2
ANKRD45	2.94919e-10	-0.197141	8.40894e-10	2
N6AMT2	2.98753e-10	-0.208809	8.5124e-10	2
MIR496	3.06459e-10	-0.18429	8.72167e-10	2
TNIK	3.06517e-10	-0.22231	8.72167e-10	2
ID4	3.09366e-10	-0.185077	8.79673e-10	2
SDK1	3.18249e-10	-0.191431	9.04315e-10	2
PAK1	3.19166e-10	-0.224549	9.063e-10	2
ZBTB46	3.27366e-10	-0.18055	9.28952e-10	2
TTC27	3.45302e-10	-0.175931	9.79178e-10	2
RASA3	3.45704e-10	-0.213132	9.79652e-10	2
TAF3	3.48659e-10	-0.160825	9.87353e-10	2
SLC9A1	3.49194e-10	-0.180396	9.88194e-10	2
FGF2	3.61219e-10	-0.203552	1.02153e-09	2
DMGDH	3.68715e-10	-0.191521	1.04202e-09	2
C14ORF37	3.72424e-10	-0.291762	1.05179e-09	2
SP5	3.80409e-10	0.207375	1.07361e-09	2
KLB	3.8514e-10	-0.123622	1.08623e-09	2
DHRS3	3.85425e-10	-0.209961	1.08629e-09	2
SERTAD2	3.93701e-10	0.170361	1.10887e-09	2
CAB39L	3.95019e-10	-0.195271	1.11183e-09	2
OTP	4.06915e-10	-0.154202	1.14453e-09	2
DYNC1I1	4.26679e-10	-0.221367	1.19931e-09	2
EIF2AK1	4.41996e-10	-0.149987	1.24153e-09	2
C6	4.53095e-10	-0.192145	1.27166e-09	2
ST8SIA4	4.53334e-10	-0.115163	1.27166e-09	2
CLDN5	4.61656e-10	-0.13894	1.29375e-09	2
VEPH1	4.61831e-10	-0.179598	1.29375e-09	2
GRIK2	4.6258e-10	-0.177307	1.29497e-09	2
SLFN12	4.72635e-10	-0.154073	1.32223e-09	2
C5ORF49	4.93342e-10	-0.247519	1.37924e-09	2
ZNF280A	5.08334e-10	-0.173827	1.42019e-09	2
IFNG	5.32664e-10	-0.191451	1.48717e-09	2
ABI3BP	5.61623e-10	-0.182	1.56697e-09	2
PLAC9	5.96624e-10	-0.151164	1.66351e-09	2
MIR1257	5.98056e-10	-0.187418	1.66639e-09	2
LRRC17	6.0338e-10	-0.168877	1.68009e-09	2
HCG9	6.04752e-10	-0.173309	1.68279e-09	2
FLNC	6.06099e-10	-0.162791	1.68541e-09	2
C1ORF101	6.21621e-10	-0.168003	1.72742e-09	2
MZF1	6.2539e-10	-0.170454	1.73673e-09	2
C11ORF53	6.28238e-10	-0.242129	1.74348e-09	2
PIF1	6.32065e-10	0.198935	1.75293e-09	2
SLC26A5	6.44474e-10	-0.144586	1.78615e-09	2
MSI2	6.45338e-10	-0.188792	1.78736e-09	2
HMHA1	6.50276e-10	-0.2252	1.79983e-09	2
CPEB1	6.57725e-10	-0.149878	1.81924e-09	2
ANGEL2	6.66221e-10	-0.19424	1.84151e-09	2
LMO3	6.78346e-10	-0.24128	1.87378e-09	2
DPYSL5	6.8283e-10	-0.133046	1.88492e-09	2
PHOX2A	6.90286e-10	-0.189642	1.90424e-09	2
FBXO2	6.94471e-10	-0.202336	1.91451e-09	2
BAHCC1	7.04414e-10	-0.208343	1.94064e-09	2
PLSCR2	7.20087e-10	-0.165319	1.9825e-09	2
TSHZ2	7.27143e-10	-0.185947	2.0006e-09	2
SHF	7.33375e-10	-0.243319	2.01642e-09	2
WDR81	7.39032e-10	-0.192381	2.03063e-09	2
KRTCAP3	7.48046e-10	-0.134535	2.05404e-09	2
TRAPPC9	7.77108e-10	-0.187538	2.13243e-09	2
OLR1	7.79272e-10	-0.194513	2.13696e-09	2
MORN1	7.98683e-10	-0.147563	2.1878e-09	2
TSPAN4	7.98863e-10	-0.168417	2.1878e-09	2
MIR551B	8.02343e-10	-0.164858	2.19589e-09	2
SMOC2	8.04788e-10	-0.180429	2.20113e-09	2
LMTK3	8.22913e-10	-0.194522	2.24922e-09	2
LOC401463	8.30479e-10	-0.172252	2.26841e-09	2
LOC285692	8.41881e-10	-0.153696	2.29805e-09	2
LYNX1	8.72785e-10	-0.187297	2.38084e-09	2
GNPNAT1	8.76335e-10	-0.173583	2.38896e-09	2
NR2E1	9.00451e-10	-0.18113	2.45309e-09	2
EIF4G1	9.02213e-10	0.202711	2.45629e-09	2
DAXX	9.53428e-10	0.160667	2.59402e-09	2
C11ORF91	9.611e-10	-0.156945	2.61319e-09	2
CABP7	9.68362e-10	-0.222966	2.63121e-09	2
MICB	1.00941e-09	-0.158764	2.74097e-09	2
PDE6C	1.01993e-09	-0.190497	2.76771e-09	2
KIAA1908	1.02145e-09	-0.201275	2.77004e-09	2
FABP9	1.02527e-09	-0.185531	2.77858e-09	2
MT1L	1.03291e-09	-0.216049	2.79748e-09	2
TMEM177	1.04856e-09	-0.231209	2.83801e-09	2
LOC643719	1.06247e-09	-0.195954	2.87379e-09	2
ZNF268	1.10916e-09	-0.147434	2.99645e-09	2
ZNF662	1.10926e-09	-0.147658	2.99645e-09	2
ZBTB20	1.11084e-09	-0.199363	2.99876e-09	2
NOTCH3	1.12598e-09	0.234556	3.03767e-09	2
AZI1	1.14976e-09	-0.212047	3.09981e-09	2
CUL1	1.15633e-09	-0.185784	3.1155e-09	2
MYO1F	1.18188e-09	-0.198089	3.18229e-09	2
SUB1	1.20794e-09	-0.186146	3.25035e-09	2
ZNF502	1.23649e-09	-0.146018	3.32503e-09	2
ASB2	1.26314e-09	0.244822	3.39449e-09	2
DEGS2	1.29855e-09	-0.223642	3.4874e-09	2
IL21R	1.35237e-09	-0.20015	3.62959e-09	2
WWC1	1.35645e-09	0.157599	3.63818e-09	2
APBB1IP	1.38443e-09	-0.133063	3.71083e-09	2
CNST	1.39638e-09	-0.18879	3.74047e-09	2
TOX3	1.53648e-09	-0.249497	4.11241e-09	2
LOC100130015	1.53721e-09	-0.122061	4.11241e-09	2
LRRN1	1.56662e-09	-0.181042	4.18838e-09	2
CDH4	1.57068e-09	-0.195732	4.19656e-09	2
DHRS7C	1.63101e-09	-0.177465	4.35494e-09	2
OR9Q1	1.65268e-09	-0.192088	4.40999e-09	2
MGST1	1.66565e-09	-0.219346	4.44174e-09	2
BRP44L	1.66831e-09	-0.143358	4.44598e-09	2
SPATA3	1.71161e-09	-0.140873	4.55845e-09	2
RFX1	1.72652e-09	-0.206623	4.59521e-09	2
SERPINE3	1.76352e-09	-0.190181	4.68831e-09	2
C10ORF96	1.76375e-09	-0.172536	4.68831e-09	2
PAQR6	1.86899e-09	-0.17439	4.96488e-09	2
MEIS3	1.90133e-09	-0.191469	5.04755e-09	2
EHF	1.90511e-09	-0.187723	5.05438e-09	2
RNF14	2.11048e-09	-0.147787	5.59566e-09	2
JSRP1	2.23644e-09	-0.154148	5.92586e-09	2
SLC10A5	2.24427e-09	-0.185749	5.94282e-09	2
GSTTP1	2.3203e-09	-0.165739	6.14024e-09	2
EMID2	2.37752e-09	-0.202037	6.28767e-09	2
SNCAIP	2.40934e-09	-0.136571	6.36776e-09	2
RPH3AL	2.54376e-09	0.231495	6.71877e-09	2
PFKFB3	2.60048e-09	0.177579	6.8642e-09	2
TMEM147	2.63219e-09	-0.160449	6.94351e-09	2
AKAP13	2.66984e-09	-0.182328	7.03836e-09	2
LRRC6	2.73139e-09	-0.17123	7.19607e-09	2
MGP	2.80148e-09	-0.179522	7.37605e-09	2
HECW2	2.82225e-09	-0.158641	7.42604e-09	2
C2ORF40	2.83686e-09	-0.188122	7.45875e-09	2
THSD7A	2.83827e-09	-0.189175	7.45875e-09	2
CNTNAP4	2.85219e-09	-0.149126	7.49059e-09	2
OR10G2	2.98812e-09	-0.18959	7.84264e-09	2
TPD52L2	3.04943e-09	0.156275	7.99851e-09	2
MYBPC1	3.0995e-09	-0.13047	8.12472e-09	2
MACROD1	3.10527e-09	-0.234519	8.13472e-09	2
TAS2R30	3.18379e-09	-0.186847	8.33516e-09	2
ATP10A	3.24492e-09	-0.197582	8.48985e-09	2
OSGIN2	3.31761e-09	-0.228199	8.67459e-09	2
TTC23L	3.38338e-09	-0.165813	8.84099e-09	2
HOXD12	3.39143e-09	-0.185043	8.85646e-09	2
MSI1	3.44035e-09	-0.14839	8.97859e-09	2
DIO3	3.55605e-09	0.239789	9.27473e-09	2
C8ORF34	3.57266e-09	-0.176606	9.3122e-09	2
ATP8B3	3.69783e-09	-0.201379	9.63242e-09	2
GOLSYN	3.78945e-09	-0.156908	9.86489e-09	2
TSNAX-DISC1	3.85664e-09	-0.153234	1.00335e-08	2
MIR485	3.86776e-09	-0.195821	1.00562e-08	2
C12ORF68	3.90818e-09	-0.215462	1.01549e-08	2
TMEM181	3.96321e-09	-0.124718	1.02915e-08	2
OR4C12	4.11007e-09	-0.157864	1.06662e-08	2
MOBKL1B	4.27105e-09	0.182371	1.1077e-08	2
EPHA8	4.30291e-09	-0.157649	1.11527e-08	2
HMCN1	4.45753e-09	-0.185109	1.15463e-08	2
P2RY1	4.55399e-09	-0.170087	1.17888e-08	2
EDARADD	4.69783e-09	-0.129855	1.21536e-08	2
UBTF	4.78145e-09	0.155406	1.23622e-08	2
RAPGEFL1	4.92623e-09	0.15472	1.27286e-08	2
PACSIN3	4.94383e-09	-0.106262	1.27637e-08	2
FAM176A	4.94595e-09	-0.174913	1.27637e-08	2
C11ORF93	4.9926e-09	-0.153983	1.28761e-08	2
LOC100302652	5.2276e-09	-0.168951	1.34739e-08	2
HOXC6	5.24995e-09	-0.224544	1.35231e-08	2
SCUBE2	5.38186e-09	-0.158935	1.38543e-08	2
ERC1	5.41757e-09	-0.172714	1.39376e-08	2
MIR133B	5.62158e-09	-0.176379	1.44535e-08	2
CASP8	5.68856e-09	0.168109	1.46167e-08	2
DSCR6	5.95127e-09	-0.139038	1.52823e-08	2
PDIA5	6.00895e-09	-0.161023	1.54209e-08	2
VWCE	6.24801e-09	-0.237158	1.60245e-08	2
TAS2R42	6.43665e-09	-0.167857	1.64981e-08	2
SOD3	6.63381e-09	-0.196091	1.6993e-08	2
PLIN2	6.83623e-09	-0.195896	1.75008e-08	2
RPS15A	7.06489e-09	-0.209321	1.8075e-08	2
FCRL3	7.07894e-09	-0.168518	1.80998e-08	2
NKX2-1	7.09044e-09	-0.125566	1.81181e-08	2
FGF8	7.39304e-09	-0.205831	1.88797e-08	2
SPHK2	7.44704e-09	-0.184446	1.90059e-08	2
ITGB8	8.13713e-09	-0.148678	2.07544e-08	2
IL6	8.20895e-09	-0.171803	2.09248e-08	2
TTYH3	8.52646e-09	-0.203913	2.17208e-08	2
MYO1E	8.54681e-09	-0.150035	2.17593e-08	2
BDKRB1	8.61701e-09	-0.171561	2.19246e-08	2
ANXA4	9.26961e-09	-0.200062	2.35706e-08	2
TNFSF4	9.54041e-09	-0.176978	2.42444e-08	2
NPS	9.56814e-09	-0.143213	2.43e-08	2
COL22A1	9.97168e-09	-0.173247	2.53095e-08	2
MRPL33	1.04071e-08	-0.20658	2.63984e-08	2
SLC38A1	1.04585e-08	-0.202653	2.65127e-08	2
IRX3	1.06606e-08	0.209806	2.70085e-08	2
SPG7	1.09825e-08	-0.216091	2.78073e-08	2
KRT222	1.15056e-08	-0.153128	2.9114e-08	2
CECR2	1.15805e-08	-0.170835	2.92858e-08	2
SLC6A3	1.16923e-08	-0.162937	2.95503e-08	2
MSRA	1.20009e-08	-0.21798	3.03119e-08	2
NAP1L4	1.25169e-08	0.203297	3.15961e-08	2
PRKCZ	1.26641e-08	-0.149046	3.19481e-08	2
RGMA	1.27535e-08	-0.150098	3.21542e-08	2
CRP	1.28267e-08	-0.170018	3.23191e-08	2
SLC16A7	1.29912e-08	-0.232209	3.27097e-08	2
LOC283999	1.30021e-08	-0.174333	3.27097e-08	2
PRX	1.30052e-08	-0.190492	3.27097e-08	2
CSGALNACT2	1.30925e-08	0.145849	3.29093e-08	2
DLX1	1.34465e-08	-0.190768	3.37787e-08	2
CA3	1.35649e-08	-0.179032	3.40556e-08	2
CLK1	1.36096e-08	0.165519	3.41471e-08	2
KIAA0182	1.39223e-08	-0.16514	3.49106e-08	2
DSCAML1	1.47513e-08	-0.211731	3.69671e-08	2
TSPYL3	1.5112e-08	-0.152388	3.78484e-08	2
SUGT1L1	1.53428e-08	-0.238922	3.84032e-08	2
MTOR	1.53989e-08	-0.150736	3.85205e-08	2
TTPA	1.57548e-08	-0.110479	3.93871e-08	2
PRDM8	1.70909e-08	-0.139885	4.27016e-08	2
GABRD	1.78636e-08	-0.167783	4.46054e-08	2
ACACA	1.84025e-08	-0.189748	4.59235e-08	2
PCDP1	1.95123e-08	-0.148444	4.86638e-08	2
ALDH1A2	2.0837e-08	0.135786	5.19363e-08	2
HS3ST6	2.12159e-08	-0.141625	5.28491e-08	2
SQSTM1	2.17168e-08	-0.163228	5.40645e-08	2
CUX1	2.23486e-08	0.176413	5.56043e-08	2
C8ORF4	2.26305e-08	-0.182885	5.62719e-08	2
AOX1	2.26932e-08	-0.111697	5.63941e-08	2
CRADD	2.28219e-08	-0.15238	5.66801e-08	2
HIVEP3	2.3389e-08	-0.196524	5.80539e-08	2
NAT8L	2.40073e-08	-0.12804	5.9553e-08	2
MT3	2.42585e-08	-0.167238	6.01403e-08	2
CASKIN1	2.4567e-08	-0.138666	6.08688e-08	2
GNPTG	2.61348e-08	-0.214539	6.47146e-08	2
LMO1	2.61753e-08	-0.163464	6.47764e-08	2
TRAF3IP3	2.65194e-08	-0.178969	6.55891e-08	2
PRKCE	2.66527e-08	-0.143695	6.58795e-08	2
FAM115A	2.67234e-08	-0.215555	6.60151e-08	2
PAK7	2.67628e-08	-0.106293	6.60731e-08	2
FLJ43663	2.68799e-08	0.200983	6.6323e-08	2
KIF26B	2.69378e-08	-0.160559	6.64264e-08	2
TIMP2	2.72145e-08	-0.217585	6.70689e-08	2
HRK	2.72326e-08	-0.152174	6.70738e-08	2
C7ORF10	2.84708e-08	-0.155005	7.00821e-08	2
SOX2	2.93586e-08	-0.240944	7.22247e-08	2
DSCAM	3.02027e-08	-0.18569	7.42573e-08	2
ESM1	3.2254e-08	-0.192788	7.92538e-08	2
SMC4	3.26635e-08	0.149347	8.02126e-08	2
MARCKS	3.35263e-08	0.193492	8.22829e-08	2
C9ORF3	3.5825e-08	-0.184716	8.78725e-08	2
HOXA11AS	3.59761e-08	-0.121163	8.81912e-08	2
GAL	3.67283e-08	-0.205357	8.99821e-08	2
NUDT16P	3.69551e-08	-0.173032	9.04845e-08	2
LEMD1	3.8883e-08	-0.166751	9.51489e-08	2
PROCA1	3.92062e-08	-0.23037	9.58835e-08	2
EIF4E3	3.93868e-08	-0.166315	9.62686e-08	2
SERPINB9	4.07436e-08	-0.170382	9.95262e-08	2
LAMB1	4.12321e-08	0.166944	1.0066e-07	2
SORCS2	4.1716e-08	-0.163156	1.01782e-07	2
ODZ3	4.37044e-08	-0.203003	1.06571e-07	2
KCNQ2	4.49624e-08	-0.21114	1.09574e-07	2
CRISP2	4.54007e-08	-0.146721	1.10515e-07	2
CYP27A1	4.54015e-08	-0.17625	1.10515e-07	2
SEMA6B	4.54284e-08	-0.19368	1.10516e-07	2
DLX4	4.58443e-08	-0.12653	1.11462e-07	2
BARX2	4.64376e-08	-0.168097	1.12839e-07	2
HLA-L	4.69125e-08	-0.229516	1.13926e-07	2
CACNA1A	4.69977e-08	-0.180354	1.14067e-07	2
SSBP2	4.70927e-08	-0.135675	1.14231e-07	2
MAP3K5	4.89209e-08	0.156578	1.18596e-07	2
ZNF69	5.09082e-08	-0.194095	1.23342e-07	2
SYNJ2	5.34352e-08	-0.158999	1.29389e-07	2
SPIB	5.42438e-08	-0.134116	1.31271e-07	2
ESR1	5.56619e-08	-0.164416	1.34624e-07	2
NR2F2	5.59145e-08	-0.154881	1.35156e-07	2
PPP1R9A	5.76293e-08	-0.168775	1.39221e-07	2
KIAA1949	5.96342e-08	0.150768	1.43918e-07	2
GRB10	5.96431e-08	-0.172217	1.43918e-07	2
HRNBP3	6.108e-08	-0.216947	1.473e-07	2
HOXA5	6.27366e-08	-0.149528	1.51208e-07	2
NEGR1	6.37132e-08	-0.122126	1.53472e-07	2
KIRREL2	6.48277e-08	-0.148228	1.56067e-07	2
THAP11	6.56995e-08	-0.120426	1.58074e-07	2
MGAT5B	6.67067e-08	-0.157681	1.60404e-07	2
MYT1L	6.70808e-08	-0.213342	1.61211e-07	2
CUGBP2	6.87136e-08	-0.136921	1.6504e-07	2
PNMAL2	7.02883e-08	-0.170667	1.68724e-07	2
ATP4B	7.24665e-08	-0.16345	1.73853e-07	2
TMEM176B	7.33786e-08	-0.163929	1.75905e-07	2
GRLF1	7.34064e-08	-0.210797	1.75905e-07	2
MEN1	7.44453e-08	-0.16724	1.78292e-07	2
TLX1NB	7.88633e-08	-0.152423	1.88764e-07	2
PIK3R1	8.14391e-08	0.210143	1.94817e-07	2
KIAA0146	8.58702e-08	-0.126528	2.05299e-07	2
TNFRSF19	8.89099e-08	-0.126651	2.12444e-07	2
KCNN3	9.02682e-08	-0.165894	2.15566e-07	2
GIPR	9.08864e-08	-0.158735	2.16918e-07	2
PVRL3	9.24548e-08	-0.164927	2.20534e-07	2
MCL1	9.3403e-08	0.15704	2.22669e-07	2
PDE10A	9.92163e-08	-0.160049	2.36392e-07	2
CHST6	1.00623e-07	-0.138106	2.39606e-07	2
FOXD3	1.01026e-07	0.119398	2.40427e-07	2
HTRA4	1.01964e-07	-0.177408	2.42522e-07	2
ZNF528	1.03408e-07	-0.147318	2.45816e-07	2
PDE1A	1.06818e-07	-0.159429	2.53777e-07	2
CPZ	1.07095e-07	-0.126221	2.54289e-07	2
TTC28	1.07642e-07	-0.182095	2.55442e-07	2
PAX9	1.10172e-07	-0.203717	2.61297e-07	2
LHCGR	1.11826e-07	-0.129301	2.6507e-07	2
PFN2	1.14983e-07	-0.175929	2.72397e-07	2
RIMS2	1.16116e-07	-0.182293	2.74924e-07	2
LOC643387	1.1783e-07	-0.137341	2.78824e-07	2
PRDM5	1.19037e-07	-0.121829	2.8152e-07	2
BEND7	1.19946e-07	-0.149514	2.8351e-07	2
CDH11	1.2038e-07	-0.172095	2.84373e-07	2
GCA	1.24363e-07	-0.11469	2.93614e-07	2
DLG2	1.24517e-07	-0.155217	2.93811e-07	2
ZNF23	1.29808e-07	-0.123562	3.06124e-07	2
EOMES	1.30761e-07	-0.168291	3.08195e-07	2
FAM183B	1.31823e-07	-0.17914	3.10524e-07	2
ATP8B4	1.32921e-07	-0.144129	3.12933e-07	2
C1ORF162	1.34864e-07	-0.182587	3.17205e-07	2
FAM171A1	1.34888e-07	-0.154932	3.17205e-07	2
CYP4V2	1.35809e-07	-0.20598	3.19189e-07	2
ODZ2	1.37237e-07	-0.139674	3.22364e-07	2
IGFBP7	1.38863e-07	-0.164374	3.25999e-07	2
FIGNL1	1.40749e-07	-0.162734	3.3024e-07	2
MIR129-2	1.45374e-07	-0.131377	3.40899e-07	2
PIGB	1.45792e-07	-0.134366	3.41687e-07	2
MCART2	1.47644e-07	-0.188083	3.45832e-07	2
TRPC1	1.48694e-07	-0.127649	3.48096e-07	2
C3ORF72	1.49484e-07	-0.162138	3.49748e-07	2
C9ORF4	1.50292e-07	-0.163896	3.51443e-07	2
UCK2	1.53851e-07	-0.184679	3.59562e-07	2
ADCY2	1.54684e-07	-0.183877	3.61305e-07	2
THBS2	1.56578e-07	-0.183339	3.65525e-07	2
EN2	1.58629e-07	-0.166996	3.70105e-07	2
REM1	1.6067e-07	-0.131297	3.74658e-07	2
AFF3	1.63292e-07	-0.189263	3.80557e-07	2
TFPI2	1.65636e-07	-0.188685	3.85803e-07	2
MAX	1.71851e-07	0.148084	4.00057e-07	2
ZNF215	1.72725e-07	-0.149872	4.01865e-07	2
ANO1	1.78877e-07	-0.159541	4.15946e-07	2
SNTG1	1.79968e-07	-0.16838	4.1825e-07	2
C3ORF15	1.8263e-07	-0.140793	4.24199e-07	2
PCDHAC2	1.83692e-07	-0.171638	4.26427e-07	2
TCHH	1.86785e-07	0.235738	4.33366e-07	2
BCL6B	1.8815e-07	-0.126039	4.3629e-07	2
PPM1H	1.88513e-07	-0.187457	4.36889e-07	2
HOXD4	1.89187e-07	-0.179072	4.38206e-07	2
TRIM55	1.90249e-07	-0.175672	4.4042e-07	2
ADAMTS5	1.90942e-07	0.176168	4.41778e-07	2
SPATA16	1.91957e-07	-0.20882	4.43881e-07	2
C2ORF39	1.92314e-07	-0.129008	4.44459e-07	2
RFPL2	2.02336e-07	-0.206142	4.67362e-07	2
KCNMA1	2.02538e-07	0.184113	4.67567e-07	2
SH3PXD2B	2.02656e-07	0.160556	4.67581e-07	2
MC5R	2.09567e-07	-0.114817	4.83259e-07	2
FAM194B	2.25405e-07	-0.136536	5.19493e-07	2
ZNF469	2.31459e-07	-0.161501	5.33151e-07	2
LCE1C	2.32538e-07	-0.148121	5.35339e-07	2
CHST11	2.38615e-07	-0.139309	5.49025e-07	2
SNRNP27	2.45036e-07	0.163733	5.63489e-07	2
NDUFA4L2	2.45811e-07	-0.143942	5.64957e-07	2
ACCN4	2.46434e-07	-0.126325	5.66076e-07	2
MGA	2.60005e-07	0.138878	5.9692e-07	2
ZSCAN12	2.67781e-07	-0.168391	6.14435e-07	2
WDR16	2.68842e-07	-0.140815	6.16528e-07	2
GSTO2	2.70174e-07	0.215047	6.19243e-07	2
TERT	2.70737e-07	-0.140045	6.20191e-07	2
LOC100130987	2.72502e-07	-0.181488	6.23891e-07	2
CLGN	2.89167e-07	-0.150086	6.61681e-07	2
PHF11	2.91652e-07	-0.151941	6.66999e-07	2
RGL3	3.0409e-07	-0.119177	6.95062e-07	2
HDAC4	3.15501e-07	-0.17831	7.20748e-07	2
OR14J1	3.19748e-07	-0.183073	7.3005e-07	2
AACS	3.25493e-07	-0.142318	7.4276e-07	2
TMEM145	3.26707e-07	-0.181384	7.45122e-07	2
TBX1	3.28305e-07	0.185743	7.48355e-07	2
CBFA2T2	3.31254e-07	-0.148322	7.54665e-07	2
LOC415056	3.32466e-07	-0.143475	7.57011e-07	2
FGF9	3.33205e-07	-0.157804	7.58279e-07	2
PRR18	3.42115e-07	-0.154051	7.78129e-07	2
MAGEF1	3.53491e-07	-0.132782	8.03565e-07	2
PLCB1	3.61335e-07	-0.221586	8.20947e-07	2
TPPP	3.66103e-07	-0.150254	8.31326e-07	2
C1ORF173	3.69159e-07	-0.153053	8.37807e-07	2
CDH9	3.72954e-07	-0.142901	8.4596e-07	2
PRKCA	3.75176e-07	-0.158595	8.50535e-07	2
TPRG1	3.80108e-07	0.138522	8.61247e-07	2
C10ORF82	3.83516e-07	-0.155033	8.68496e-07	2
ZNF318	3.8897e-07	-0.14921	8.80368e-07	2
DGUOK	3.90485e-07	-0.122349	8.83316e-07	2
PLD3	3.96594e-07	-0.185668	8.96647e-07	2
ZNF91	3.98225e-07	-0.111362	8.99845e-07	2
LRRIQ4	4.01552e-07	-0.154151	9.06871e-07	2
SNAPC1	4.02151e-07	-0.13885	9.07732e-07	2
GAB4	4.06159e-07	-0.155647	9.16281e-07	2
SNAP91	4.08262e-07	-0.176905	9.20526e-07	2
SGCZ	4.20519e-07	-0.132208	9.47648e-07	2
SNORA80B	4.2102e-07	-0.150841	9.48263e-07	2
SFTA1P	4.28219e-07	-0.136787	9.63957e-07	2
MPDU1	4.28924e-07	0.169455	9.65022e-07	2
RABGAP1L	4.30097e-07	-0.134422	9.67138e-07	2
PLD5	4.31904e-07	-0.117509	9.70675e-07	2
AHRR	4.39714e-07	-0.220579	9.87695e-07	2
C4ORF31	4.43442e-07	0.149385	9.95532e-07	2
OTX2	4.55043e-07	-0.160721	1.02102e-06	2
CD58	4.56659e-07	0.138809	1.0241e-06	2
PXDNL	4.60641e-07	-0.172464	1.03247e-06	2
KANK4	4.79864e-07	0.196001	1.07498e-06	2
GNG3	4.8526e-07	0.194307	1.08648e-06	2
CD38	4.86765e-07	-0.161931	1.08926e-06	2
TMEM182	4.87783e-07	-0.145444	1.09096e-06	2
GABRA2	5.07473e-07	-0.197564	1.13438e-06	2
FLJ22536	5.09194e-07	-0.165979	1.13762e-06	2
UCHL1	5.13283e-07	-0.190874	1.14614e-06	2
SPO11	5.20949e-07	-0.186961	1.16263e-06	2
NDUFA10	5.28044e-07	-0.135358	1.17784e-06	2
KIAA1688	5.37768e-07	-0.131416	1.19888e-06	2
STOX2	5.52345e-07	-0.17851	1.23072e-06	2
PHACTR2	5.53768e-07	-0.146224	1.23323e-06	2
THSD4	5.63077e-07	-0.15616	1.25329e-06	2
THADA	5.82965e-07	0.159183	1.29686e-06	2
B3GNTL1	5.86364e-07	-0.191843	1.30373e-06	2
SLC38A3	5.92861e-07	-0.116691	1.31747e-06	2
BMP7	5.95665e-07	-0.153654	1.32299e-06	2
DNMT3A	5.96512e-07	-0.10121	1.32417e-06	2
APBA2	6.00236e-07	-0.178832	1.33172e-06	2
MIR184	6.0358e-07	-0.154541	1.33843e-06	2
SNED1	6.30527e-07	-0.175483	1.39744e-06	2
C17ORF64	6.33432e-07	-0.129635	1.40313e-06	2
DLL3	6.37016e-07	-0.126647	1.41032e-06	2
PLEC1	6.47129e-07	-0.158742	1.43194e-06	2
RGS5	6.54831e-07	-0.163704	1.44822e-06	2
HS3ST4	6.55894e-07	-0.110169	1.4498e-06	2
LDB2	6.56461e-07	-0.128528	1.45028e-06	2
LHFPL4	6.62684e-07	-0.127991	1.46325e-06	2
ANKS4B	6.7859e-07	-0.181575	1.49758e-06	2
FSCN2	6.82038e-07	-0.0907589	1.50439e-06	2
SLIT1	6.89654e-07	-0.119016	1.52038e-06	2
IGSF21	7.01667e-07	-0.161836	1.54605e-06	2
WEE1	7.04208e-07	0.128075	1.55082e-06	2
ST8SIA3	7.16864e-07	-0.125008	1.57786e-06	2
C6ORF10	7.24991e-07	-0.154969	1.5949e-06	2
TSGA10	7.26226e-07	-0.15076	1.59678e-06	2
AFF1	7.3261e-07	-0.140789	1.60996e-06	2
A2BP1	7.57039e-07	-0.122406	1.66277e-06	2
SERHL	7.62036e-07	-0.143642	1.67286e-06	2
TAC1	7.81843e-07	-0.0993042	1.71544e-06	2
OR2M7	7.87227e-07	-0.145471	1.72634e-06	2
PYY	8.20311e-07	-0.146326	1.79794e-06	2
RPH3A	8.21355e-07	-0.12053	1.79928e-06	2
CYP11A1	8.354e-07	-0.136667	1.82909e-06	2
NLRP3	8.56885e-07	-0.133885	1.87514e-06	2
PLOD2	8.8311e-07	-0.135052	1.93151e-06	2
OR10A6	8.85131e-07	-0.141691	1.93492e-06	2
AGBL4	8.88859e-07	-0.168374	1.94205e-06	2
KLHL14	9.14568e-07	-0.113151	1.99647e-06	2
BHLHE40	9.1476e-07	0.14222	1.99647e-06	2
ARHGAP28	9.15654e-07	-0.175169	1.99647e-06	2
SVIP	9.15687e-07	-0.156405	1.99647e-06	2
DNAH2	9.54179e-07	-0.140072	2.0793e-06	2
GCNT2	9.54901e-07	0.126622	2.07979e-06	2
COCH	9.81001e-07	-0.112081	2.13551e-06	2
GREM2	9.86008e-07	-0.0938809	2.14529e-06	2
ZNF397OS	9.91902e-07	0.144037	2.15699e-06	2
SLC30A10	9.92586e-07	-0.109461	2.15735e-06	2
IL12RB2	1.00126e-06	-0.147904	2.17505e-06	2
METT10D	1.00955e-06	-0.152627	2.19193e-06	2
MIR196A2	1.02533e-06	-0.177106	2.22503e-06	2
C3ORF34	1.03705e-06	-0.115092	2.24929e-06	2
IGF1R	1.0379e-06	0.16256	2.24995e-06	2
MMP2	1.04144e-06	-0.15394	2.25646e-06	2
CFDP1	1.04814e-06	0.145164	2.26979e-06	2
TPO	1.05596e-06	-0.203834	2.28552e-06	2
PRNT	1.07242e-06	-0.130302	2.31996e-06	2
CRISPLD1	1.07682e-06	-0.125965	2.32825e-06	2
AP2B1	1.09964e-06	-0.142979	2.37636e-06	2
PAPLN	1.10552e-06	-0.173458	2.38782e-06	2
MYO3A	1.14966e-06	-0.125762	2.48188e-06	2
FAM3B	1.15145e-06	-0.115446	2.48445e-06	2
RGS9BP	1.15812e-06	-0.120605	2.49756e-06	2
GRB2	1.16578e-06	-0.144503	2.51277e-06	2
DOCK4	1.16691e-06	-0.150039	2.5139e-06	2
ZFR2	1.19741e-06	-0.175533	2.57827e-06	2
ZSCAN23	1.23152e-06	-0.132848	2.65034e-06	2
ARHGDIB	1.24892e-06	-0.159619	2.68641e-06	2
NAV3	1.25545e-06	-0.142133	2.69906e-06	2
ATG7	1.28523e-06	-0.14807	2.76166e-06	2
MGC14436	1.30916e-06	-0.114612	2.81162e-06	2
TC2N	1.34586e-06	-0.143353	2.88896e-06	2
SHROOM1	1.34657e-06	-0.156809	2.88897e-06	2
EVX1	1.38375e-06	-0.124359	2.96721e-06	2
CHL1	1.39323e-06	-0.129212	2.98601e-06	2
ZNF738	1.39464e-06	-0.112671	2.98749e-06	2
FAM135A	1.40781e-06	-0.124771	3.01415e-06	2
MUC5B	1.41885e-06	-0.149914	3.03621e-06	2
C21ORF29	1.43494e-06	-0.157235	3.06908e-06	2
BOLL	1.47406e-06	0.123441	3.15111e-06	2
MPP3	1.55527e-06	-0.142785	3.32303e-06	2
SEMA3C	1.57986e-06	-0.139959	3.37384e-06	2
LOC727677	1.58604e-06	0.123174	3.38528e-06	2
ANKLE1	1.60574e-06	-0.108569	3.42559e-06	2
MMP16	1.62118e-06	-0.161401	3.45674e-06	2
TBL1XR1	1.68026e-06	0.14769	3.58088e-06	2
ALDH3B2	1.68813e-06	-0.133889	3.59581e-06	2
CRB2	1.69234e-06	-0.171071	3.60293e-06	2
MAP7	1.76292e-06	-0.127003	3.75128e-06	2
DRD3	1.78891e-06	-0.133033	3.80463e-06	2
TTBK1	1.84316e-06	-0.16434	3.91802e-06	2
SFMBT2	1.85636e-06	-0.119881	3.94405e-06	2
NLGN1	1.88803e-06	-0.129237	4.00929e-06	2
ELOVL5	1.89151e-06	-0.123536	4.01464e-06	2
KCNN1	1.90051e-06	-0.138652	4.03167e-06	2
SMAGP	1.976e-06	0.106658	4.18969e-06	2
ARHGAP12	1.99465e-06	-0.11982	4.22706e-06	2
CCM2	2.02923e-06	0.133694	4.29816e-06	2
MIR320C1	2.07871e-06	0.153028	4.40072e-06	2
VWDE	2.10646e-06	-0.127333	4.4572e-06	2
NKX3-2	2.15065e-06	-0.094321	4.5484e-06	2
HMGB4	2.23894e-06	-0.158148	4.73272e-06	2
NCRNA00116	2.34588e-06	0.168416	4.95625e-06	2
TMEM131	2.35822e-06	-0.134443	4.9798e-06	2
SYT3	2.41007e-06	-0.128154	5.08671e-06	2
LMF1	2.43774e-06	-0.167809	5.14249e-06	2
NFYC	2.45027e-06	-0.114835	5.16631e-06	2
PRKD1	2.45411e-06	-0.133664	5.17077e-06	2
PCNXL2	2.45487e-06	-0.141397	5.17077e-06	2
AK5	2.49016e-06	-0.124496	5.24244e-06	2
TLN1	2.51387e-06	0.156355	5.28968e-06	2
BCAS3	2.54505e-06	-0.153535	5.35259e-06	2
LHX3	2.55072e-06	-0.133977	5.36179e-06	2
TBXA2R	2.57223e-06	-0.149075	5.40428e-06	2
CNTNAP2	2.58333e-06	-0.138781	5.42485e-06	2
PPIE	2.67425e-06	0.171293	5.61296e-06	2
SHKBP1	2.67702e-06	-0.100163	5.61593e-06	2
HOXB13	2.68661e-06	-0.179691	5.63321e-06	2
CAMTA1	2.68808e-06	-0.169897	5.63345e-06	2
LAIR2	2.70758e-06	-0.159254	5.67147e-06	2
PIWIL1	2.78224e-06	0.15555	5.82491e-06	2
FBN1	2.93538e-06	-0.117566	6.14245e-06	2
ZNF229	2.94164e-06	-0.151885	6.15246e-06	2
SCGB3A1	3.12587e-06	-0.108881	6.53448e-06	2
VSTM1	3.1521e-06	-0.126506	6.586e-06	2
DNAH1	3.17861e-06	-0.172289	6.63806e-06	2
DNMBP	3.18383e-06	0.116653	6.64563e-06	2
CYP26B1	3.18719e-06	-0.146146	6.6493e-06	2
C20ORF46	3.19679e-06	-0.157727	6.66406e-06	2
CBS	3.19747e-06	-0.136203	6.66406e-06	2
LHFPL2	3.23793e-06	-0.123069	6.74502e-06	2
LRP12	3.2582e-06	-0.149217	6.78385e-06	2
[truncated: 1,163 more rows]

## Sheet: clustre 3
Hybridization REF	p	difference	q	subclass
Composite Element REF	p	difference	q	subclass
C11ORF49	2.68459e-48	0.240339	4.41236e-45	3
HLA-L	2.72939e-48	0.315457	4.41236e-45	3
ANKRD11	3.18199e-48	-0.251029	4.41236e-45	3
RGS17	2.04186e-43	0.268706	1.94389e-40	3
LOC441869	2.33641e-43	0.228576	1.94389e-40	3
SLC22A3	2.24423e-42	0.220549	1.556e-39	3
HIVEP2	5.93883e-41	-0.203484	3.52936e-38	3
CXXC5	8.96316e-41	0.200109	4.66084e-38	3
FOXN3	1.94053e-40	0.279331	8.96954e-38	3
BDKRB1	2.53083e-40	0.220301	1.05282e-37	3
LOC84931	7.66444e-40	0.275462	2.89855e-37	3
ABCB5	9.85511e-40	0.235771	3.41644e-37	3
CNR1	8.02579e-39	0.312101	2.56825e-36	3
PDE4DIP	3.30096e-38	0.193098	9.80857e-36	3
ACACB	5.41385e-38	0.213689	1.50144e-35	3
SUSD4	1.56893e-37	0.241856	4.07921e-35	3
SH3PXD2B	2.18902e-37	-0.211155	5.35665e-35	3
KIF3C	2.80374e-37	0.224219	6.19915e-35	3
LCK	2.83134e-37	0.235633	6.19915e-35	3
PAQR3	4.5498e-37	0.191029	9.46358e-35	3
SYT9	5.05686e-37	0.359064	1.00174e-34	3
FGF14	6.06074e-37	0.370181	1.14603e-34	3
ALPL	8.02783e-37	0.280303	1.45199e-34	3
METT10D	1.16198e-36	0.195927	2.0141e-34	3
C6ORF154	1.26517e-36	0.220958	2.03113e-34	3
SLC35F1	1.26946e-36	0.232489	2.03113e-34	3
RFX8	1.38061e-36	0.221656	2.12717e-34	3
PPP1R1B	2.31312e-36	0.250878	3.43664e-34	3
UCHL1	5.86169e-36	0.241003	8.40849e-34	3
ZFPM2	2.27383e-35	0.342043	3.05434e-33	3
AEBP1	2.34343e-35	0.347389	3.05434e-33	3
MACF1	2.3495e-35	0.277238	3.05434e-33	3
NCEH1	2.75145e-35	0.212833	3.46849e-33	3
TPD52	3.02499e-35	0.191825	3.53864e-33	3
CPSF4L	3.03219e-35	0.275881	3.53864e-33	3
MAP2K2	3.06228e-35	-0.221852	3.53864e-33	3
BASP1	3.6406e-35	0.205465	4.09321e-33	3
PLA2G3	7.38478e-35	0.257387	8.08439e-33	3
CUX1	8.80319e-35	-0.23161	9.39007e-33	3
C9ORF3	9.57788e-35	0.210173	9.96099e-33	3
FAM163A	1.28271e-34	0.272501	1.30149e-32	3
RIMKLA	1.64316e-34	0.323507	1.62751e-32	3
MUC15	1.74714e-34	0.217211	1.69026e-32	3
SCARF2	1.97619e-34	0.245985	1.86839e-32	3
DPY19L2	3.93963e-34	0.310593	3.64196e-32	3
LRRN1	4.05744e-34	0.314419	3.66934e-32	3
INSM1	4.69165e-34	0.292347	4.15261e-32	3
EHF	5.22736e-34	0.205927	4.53038e-32	3
EDAR	6.19457e-34	0.192437	5.25906e-32	3
MUC20	7.19164e-34	0.206876	5.98344e-32	3
ATP13A4	7.52538e-34	0.182828	6.13835e-32	3
AUH	7.71697e-34	0.16067	6.17357e-32	3
FADS2	1.49018e-33	0.332353	1.16965e-31	3
FLJ37453	1.86878e-33	0.199471	1.43965e-31	3
PHACTR2	2.21711e-33	0.194488	1.67694e-31	3
KCND3	2.2909e-33	0.246602	1.70181e-31	3
POU6F2	2.70996e-33	0.227898	1.97779e-31	3
ZHX2	3.14382e-33	0.256054	2.25487e-31	3
WWOX	3.98744e-33	0.252093	2.81148e-31	3
SFXN3	4.41955e-33	0.18026	3.06422e-31	3
FAM180A	5.46314e-33	0.228007	3.70026e-31	3
KRTAP3-1	5.51481e-33	0.199131	3.70026e-31	3
MAN1C1	5.96932e-33	0.184451	3.94164e-31	3
IL12A	9.65345e-33	0.245285	6.27475e-31	3
TMEM121	1.05662e-32	0.363695	6.76238e-31	3
MAML3	1.19584e-32	0.19632	7.53744e-31	3
RPTOR	1.46172e-32	-0.211736	9.07577e-31	3
SVIP	2.30933e-32	0.353064	1.41277e-30	3
LOC728661	4.12074e-32	0.23294	2.48439e-30	3
PDE8B	5.16484e-32	0.209413	3.06939e-30	3
BRE	5.37813e-32	0.197473	3.12191e-30	3
COL9A2	5.40331e-32	0.267152	3.12191e-30	3
DACT2	6.71443e-32	0.191681	3.82631e-30	3
C7ORF20	8.0246e-32	0.233041	4.51112e-30	3
WFDC1	9.44354e-32	0.192614	5.23802e-30	3
BEST3	9.72458e-32	0.259874	5.32293e-30	3
PRR18	9.8952e-32	0.276021	5.34598e-30	3
KCP	1.20216e-31	0.219603	6.41153e-30	3
CPEB1	1.50236e-31	0.372689	7.91114e-30	3
RBMS3	1.78605e-31	0.202004	9.28745e-30	3
CRADD	2.24085e-31	0.199901	1.15086e-29	3
2012-09-01	2.90763e-31	0.156607	1.47509e-29	3
APBB1	2.9536e-31	0.378293	1.48036e-29	3
ANKH	3.27077e-31	-0.245683	1.61981e-29	3
MYH14	3.31999e-31	0.326635	1.62484e-29	3
OPRM1	3.88885e-31	0.168211	1.88112e-29	3
GFAP	5.316e-31	0.228708	2.5419e-29	3
AFF1	6.19713e-31	0.218844	2.92955e-29	3
RNASEN	6.98053e-31	0.161033	3.26281e-29	3
CUGBP2	7.16524e-31	0.220539	3.31193e-29	3
WSB1	1.11896e-30	0.221447	5.11524e-29	3
AKAP13	1.477e-30	0.237631	6.62136e-29	3
ZBTB22	1.48026e-30	0.198663	6.62136e-29	3
CLSTN1	1.9822e-30	0.162527	8.77227e-29	3
EPHA7	2.07075e-30	0.264729	9.06771e-29	3
VDAC1	2.19465e-30	0.168593	9.51014e-29	3
ZNF518A	2.35065e-30	0.2128	1.00811e-28	3
GAL3ST2	2.41109e-30	0.174969	1.02348e-28	3
ADCY10	2.4514e-30	0.181603	1.03009e-28	3
LMTK2	2.72184e-30	0.163	1.12891e-28	3
THSD4	2.74087e-30	0.196636	1.12891e-28	3
GSTM2	2.85202e-30	0.225344	1.16318e-28	3
SNAP91	4.69253e-30	0.267735	1.89524e-28	3
CASZ1	4.98372e-30	0.207905	1.99349e-28	3
WWC2	5.15587e-30	0.209653	2.04271e-28	3
ERI3	5.32472e-30	0.244446	2.0897e-28	3
KCTD12	6.22563e-30	0.197743	2.42043e-28	3
KCNS3	1.01476e-29	0.250463	3.90872e-28	3
SLCO4C1	1.04197e-29	0.229539	3.97671e-28	3
OSR1	1.25584e-29	0.204659	4.74935e-28	3
SLC25A21	1.27902e-29	0.184552	4.79346e-28	3
SGEF	1.46352e-29	0.299852	5.43592e-28	3
CYP26A1	1.64496e-29	0.250536	6.05578e-28	3
ITPR1	1.68646e-29	-0.171982	6.14022e-28	3
CNRIP1	1.69742e-29	0.262903	6.14022e-28	3
RFX2	2.18399e-29	0.178924	7.83223e-28	3
TNFRSF17	2.23119e-29	0.177486	7.93312e-28	3
RFC5	2.81791e-29	0.229409	9.93433e-28	3
DCHS1	2.88139e-29	0.215668	1.00727e-27	3
DNAJB6	2.92804e-29	-0.217219	1.01505e-27	3
GPT	3.32046e-29	0.232341	1.14158e-27	3
SPON1	3.67034e-29	0.191436	1.25153e-27	3
C8ORF4	3.72205e-29	0.160799	1.25884e-27	3
ZFYVE21	3.84849e-29	0.221839	1.28123e-27	3
ZNF318	3.84986e-29	0.206648	1.28123e-27	3
KLF6	4.3889e-29	-0.224052	1.44903e-27	3
NAV1	4.72726e-29	0.230558	1.54846e-27	3
LOC401097	4.87463e-29	0.282413	1.58426e-27	3
RDH12	5.50421e-29	0.173061	1.775e-27	3
C12ORF74	5.59484e-29	0.1927	1.79035e-27	3
SORBS1	6.14128e-29	0.172523	1.95021e-27	3
CLGN	6.35781e-29	0.24561	1.99632e-27	3
TGM6	6.38247e-29	0.175132	1.99632e-27	3
2010-09-01	7.61557e-29	-0.217767	2.36424e-27	3
VEGFC	7.77477e-29	0.191537	2.39578e-27	3
WNT2	7.87852e-29	0.274544	2.3959e-27	3
MERTK	7.89033e-29	0.238745	2.3959e-27	3
ZNF879	8.09069e-29	0.215941	2.43893e-27	3
YWHAQ	8.55981e-29	0.177348	2.56179e-27	3
TSSK3	8.84965e-29	0.166638	2.62961e-27	3
ASNS	1.3211e-28	0.190015	3.89772e-27	3
DNAJC5B	1.39611e-28	0.219739	4.09e-27	3
RTN4	1.43303e-28	0.186351	4.16881e-27	3
COL13A1	1.5595e-28	0.211066	4.50522e-27	3
PPP1R14A	2.35487e-28	0.224856	6.75605e-27	3
TMEM178	2.51954e-28	0.315355	7.10787e-27	3
RCN1	2.52022e-28	0.179237	7.10787e-27	3
CP	2.52876e-28	0.195612	7.10787e-27	3
ITGBL1	2.65098e-28	0.220567	7.39879e-27	3
ARPC1B	2.66783e-28	0.218548	7.39879e-27	3
EGFLAM	2.91579e-28	0.2548	8.03291e-27	3
TAS2R30	3.322e-28	0.198375	9.0918e-27	3
CLDN8	3.49642e-28	0.195987	9.50662e-27	3
SRGAP1	4.5689e-28	0.21327	1.2342e-26	3
PREX2	5.11698e-28	0.28015	1.37333e-26	3
SOX6	7.42998e-28	0.160459	1.98133e-26	3
STK33	7.83603e-28	0.32298	2.0763e-26	3
DNLZ	8.14881e-28	0.199311	2.14551e-26	3
TMEFF2	8.24264e-28	0.230632	2.14884e-26	3
SLC43A3	8.26479e-28	-0.196943	2.14884e-26	3
SNX32	8.75743e-28	0.293634	2.26279e-26	3
CYTH3	9.28675e-28	0.161705	2.38475e-26	3
KIF5C	1.0487e-27	0.265482	2.67643e-26	3
MSI2	1.13305e-27	0.183058	2.87407e-26	3
MUC13	1.32485e-27	0.195343	3.34022e-26	3
EXPH5	1.41655e-27	0.212871	3.54992e-26	3
SYT1	1.547e-27	0.263351	3.85359e-26	3
PIK3AP1	1.75029e-27	0.256522	4.33406e-26	3
FGF8	1.79497e-27	0.170985	4.41839e-26	3
MIR1182	1.82368e-27	-0.173537	4.46265e-26	3
USP13	1.84762e-27	0.223304	4.4948e-26	3
SYNPO2L	1.99793e-27	0.206457	4.83219e-26	3
SCUBE3	3.12295e-27	0.305094	7.50953e-26	3
AHNAK	3.18867e-27	0.293296	7.62348e-26	3
SMAP1	3.35283e-27	0.21173	7.97015e-26	3
VWDE	3.76196e-27	0.274847	8.89189e-26	3
ATG9B	3.82783e-27	0.295936	8.99647e-26	3
TMEM90A	4.37035e-27	0.244046	1.02139e-25	3
FZD7	5.44071e-27	0.256476	1.26443e-25	3
HIGD1C	5.97449e-27	0.15537	1.38077e-25	3
C11ORF88	6.11914e-27	0.227837	1.40639e-25	3
YPEL1	6.88272e-27	0.298354	1.57319e-25	3
CDKAL1	6.96254e-27	0.190254	1.58274e-25	3
REEP6	7.08146e-27	0.158604	1.59866e-25	3
C3ORF15	7.10941e-27	0.230693	1.59866e-25	3
CHAD	7.16625e-27	0.214588	1.60277e-25	3
STAC2	7.21812e-27	0.225114	1.60574e-25	3
KRT19	7.6148e-27	0.265577	1.68498e-25	3
ELF5	7.87058e-27	0.137089	1.73236e-25	3
NRIP3	7.9654e-27	0.249829	1.744e-25	3
RNF157	8.37186e-27	0.326288	1.8234e-25	3
KCNC4	9.00998e-27	0.198153	1.95216e-25	3
IL7	1.04915e-26	0.170168	2.26138e-25	3
CLDN11	1.19912e-26	0.247328	2.57132e-25	3
GNPTG	1.33067e-26	0.213613	2.83877e-25	3
C6ORF186	1.37092e-26	0.230086	2.90971e-25	3
GEFT	2.06896e-26	0.291009	4.36898e-25	3
COL24A1	2.11324e-26	0.266271	4.43995e-25	3
SLC46A2	2.15361e-26	0.221593	4.50201e-25	3
PLXNC1	2.18399e-26	0.225026	4.5427e-25	3
GRASP	2.8001e-26	0.202732	5.77499e-25	3
SHF	2.8042e-26	0.164844	5.77499e-25	3
CCDC67	2.95348e-26	0.273711	6.05246e-25	3
SLC30A1	3.18659e-26	0.212491	6.49815e-25	3
DLGAP3	3.27909e-26	0.276574	6.65416e-25	3
HEG1	3.40698e-26	-0.192753	6.88011e-25	3
CPT1C	4.03724e-26	0.26156	8.11348e-25	3
C3ORF16	5.07187e-26	0.215682	1.01437e-24	3
PTH1R	5.52705e-26	0.256188	1.0996e-24	3
C9ORF122	5.55088e-26	0.271563	1.0996e-24	3
MAP4K1	7.23864e-26	0.238916	1.42714e-24	3
C16ORF62	7.31621e-26	0.210225	1.42902e-24	3
DACH1	7.31688e-26	0.286238	1.42902e-24	3
RASSF2	7.46799e-26	0.365253	1.45172e-24	3
MEGF10	1.05709e-25	0.277266	2.03722e-24	3
EIF4G1	1.05779e-25	-0.267406	2.03722e-24	3
MRPL33	1.06755e-25	0.212407	2.04655e-24	3
ACCN2	1.262e-25	0.191316	2.40821e-24	3
TTC9	1.27647e-25	0.210514	2.42471e-24	3
RHOBTB1	1.32409e-25	0.218323	2.49787e-24	3
WNT3	1.32699e-25	0.26854	2.49787e-24	3
RBM24	1.36471e-25	0.193643	2.55729e-24	3
APOD	1.40436e-25	0.236548	2.61979e-24	3
GSG1L	1.42172e-25	0.383616	2.64034e-24	3
VAPA	1.43855e-25	0.163965	2.65972e-24	3
R3HDM1	1.46816e-25	0.230616	2.70245e-24	3
TDRD10	1.66096e-25	0.21632	3.03234e-24	3
ZCCHC3	1.66195e-25	0.258575	3.03234e-24	3
ADCY9	1.79543e-25	0.281706	3.26157e-24	3
ENPP5	1.82242e-25	0.310877	3.29621e-24	3
MKLN1	1.90874e-25	0.214402	3.43738e-24	3
GDF6	1.94154e-25	0.266331	3.48138e-24	3
DPY19L2P4	1.98022e-25	0.311643	3.5355e-24	3
FBXL7	2.016e-25	0.287497	3.584e-24	3
CBFA2T3	2.06185e-25	0.270141	3.64991e-24	3
FLJ43663	2.07287e-25	-0.162439	3.65387e-24	3
PLLP	2.10668e-25	0.248333	3.6978e-24	3
USH1G	2.25645e-25	0.188409	3.94404e-24	3
DNAJB5	2.4932e-25	0.214106	4.33963e-24	3
RCL1	2.59487e-25	0.185672	4.49778e-24	3
MKX	2.63587e-25	0.22476	4.54988e-24	3
MT3	2.73081e-25	0.234438	4.69429e-24	3
BCL2	2.77274e-25	0.294134	4.74675e-24	3
SALL4	2.79064e-25	0.166014	4.75781e-24	3
PRRX1	2.867e-25	0.173003	4.86805e-24	3
RANBP17	2.88022e-25	0.180625	4.87062e-24	3
SLC6A4	3.22222e-25	0.162928	5.4269e-24	3
ZFR	3.76125e-25	0.173127	6.30919e-24	3
FLJ40330	3.86392e-25	0.256857	6.45539e-24	3
GFRA4	4.32542e-25	0.286203	7.1975e-24	3
ZNF644	4.49584e-25	0.168703	7.45126e-24	3
C15ORF41	4.54345e-25	0.208478	7.5003e-24	3
FLT3	4.78968e-25	0.220563	7.87552e-24	3
TMTC4	4.98682e-25	0.158418	8.1674e-24	3
WNK4	5.24288e-25	0.349897	8.5531e-24	3
PBX4	5.36955e-25	0.248163	8.72552e-24	3
ICAM5	5.49966e-25	0.220968	8.90217e-24	3
ST7OT2	6.56819e-25	0.146586	1.05906e-23	3
HCCA2	7.24506e-25	0.16911	1.16369e-23	3
KIAA0427	8.32878e-25	0.199277	1.3326e-23	3
HS6ST3	9.10462e-25	0.192509	1.45116e-23	3
GPRC5B	9.72642e-25	0.244997	1.54435e-23	3
EPHA6	1.17896e-24	0.305044	1.85838e-23	3
FLT4	1.17935e-24	0.154581	1.85838e-23	3
NKAIN3	1.37169e-24	0.265615	2.1533e-23	3
ARSG	1.38662e-24	0.196136	2.16854e-23	3
TCEA2	1.49058e-24	0.226002	2.3224e-23	3
CDC14A	1.64149e-24	0.157262	2.54799e-23	3
RUSC2	1.80552e-24	0.268114	2.79218e-23	3
DYSF	1.97005e-24	0.238679	3.03533e-23	3
GFOD1	2.22135e-24	0.210494	3.40989e-23	3
PODN	2.45054e-24	0.220588	3.74789e-23	3
C1ORF228	2.62373e-24	0.191461	3.99806e-23	3
ZNF214	2.77454e-24	0.204765	4.21165e-23	3
PLEKHG7	2.78414e-24	0.178539	4.21165e-23	3
SRRM3	3.02683e-24	0.225988	4.56218e-23	3
MLXIP	3.07228e-24	-0.154076	4.61396e-23	3
HLTF	3.09193e-24	0.153629	4.62677e-23	3
LOC285370	3.19194e-24	0.185275	4.7593e-23	3
B4GALNT3	3.65814e-24	0.18964	5.43496e-23	3
CLUAP1	3.71721e-24	0.195567	5.50306e-23	3
RIMS1	3.80648e-24	0.15592	5.61524e-23	3
DOCK5	3.93617e-24	-0.23611	5.78603e-23	3
GJA4	3.98628e-24	0.222714	5.83906e-23	3
NIN	4.01992e-24	0.185794	5.86767e-23	3
S1PR1	4.27427e-24	0.310319	6.21712e-23	3
MGAT3	4.41352e-24	0.281429	6.38264e-23	3
GNAT3	4.41875e-24	0.172664	6.38264e-23	3
FAM101A	4.72037e-24	0.278761	6.79472e-23	3
C9	4.96049e-24	0.187413	7.11574e-23	3
LMO2	5.07064e-24	0.239705	7.24875e-23	3
NMNAT1	5.20351e-24	0.156926	7.41322e-23	3
COL19A1	5.31155e-24	0.23373	7.54131e-23	3
PPP1R16B	5.85134e-24	0.180993	8.27945e-23	3
FAM173B	6.24899e-24	0.239004	8.81214e-23	3
TRIM54	6.27679e-24	0.187412	8.82143e-23	3
HORMAD2	6.42593e-24	0.183635	9.00063e-23	3
HOXB3	6.45043e-24	0.184906	9.00463e-23	3
LOC285419	6.51826e-24	0.177321	9.06889e-23	3
KAZALD1	6.56898e-24	0.269862	9.10899e-23	3
GRIA1	7.05168e-24	0.253229	9.74584e-23	3
SLC25A37	7.2965e-24	0.148769	1.00508e-22	3
SRCIN1	7.61149e-24	0.219754	1.04501e-22	3
P4HTM	7.74111e-24	0.180091	1.05931e-22	3
FUZ	8.41583e-24	0.21193	1.14786e-22	3
MOBKL2A	8.63498e-24	-0.204678	1.17391e-22	3
DHRS3	8.94869e-24	0.26167	1.21259e-22	3
ATG7	9.61096e-24	0.185816	1.2981e-22	3
KCNK9	9.80729e-24	0.240514	1.32033e-22	3
INA	1.01852e-23	0.197623	1.36679e-22	3
SC65	1.02251e-23	0.202666	1.36773e-22	3
DOCK4	1.1996e-23	0.175804	1.59947e-22	3
FILIP1	1.21835e-23	0.228566	1.61928e-22	3
HTR6	1.28843e-23	0.188973	1.70697e-22	3
NUP98	1.30447e-23	0.170079	1.72273e-22	3
SECTM1	1.45981e-23	0.162872	1.92178e-22	3
MFSD7	1.49286e-23	0.185787	1.95908e-22	3
CDX1	1.52578e-23	0.228109	1.99599e-22	3
ERC1	1.64076e-23	0.222844	2.13967e-22	3
GALNT5	1.64833e-23	0.230234	2.14284e-22	3
POU6F1	1.77499e-23	0.193501	2.30029e-22	3
PACSIN1	1.87906e-23	0.246599	2.42334e-22	3
BLOC1S1	1.88158e-23	0.296423	2.42334e-22	3
CA7	1.99783e-23	0.257074	2.56511e-22	3
KCNC3	2.02831e-23	0.286672	2.59624e-22	3
KIF19	2.14546e-23	0.28519	2.73776e-22	3
ANK1	2.90362e-23	0.231717	3.68372e-22	3
BFSP1	2.90447e-23	0.189914	3.68372e-22	3
C7ORF52	3.04801e-23	0.247612	3.85402e-22	3
SHISA3	3.11301e-23	0.186767	3.92429e-22	3
RWDD2A	3.18705e-23	0.239077	4.00548e-22	3
BEND4	3.27948e-23	0.172723	4.10923e-22	3
DEPDC7	3.48413e-23	0.205239	4.35255e-22	3
CEP70	3.80276e-23	0.198164	4.72758e-22	3
ARL4A	3.80706e-23	0.250552	4.72758e-22	3
MBD6	3.91631e-23	0.219112	4.84876e-22	3
TBX6	4.0439e-23	0.173733	4.99188e-22	3
GRB10	4.11514e-23	0.198885	5.0647e-22	3
PRDM11	4.12724e-23	0.157561	5.0647e-22	3
NPTN	4.27619e-23	0.185731	5.23204e-22	3
KRTAP10-4	4.54466e-23	0.146788	5.53531e-22	3
AGBL4	4.55066e-23	0.260815	5.53531e-22	3
IL17RE	4.881e-23	0.196486	5.91981e-22	3
LRRC27	4.90982e-23	0.144979	5.93746e-22	3
FAM26D	4.93046e-23	0.219544	5.94513e-22	3
SIRPB1	4.97749e-23	0.195144	5.9845e-22	3
C5ORF49	5.09665e-23	0.188432	6.11011e-22	3
NAV2	5.21716e-23	0.308174	6.23661e-22	3
RGS14	5.43588e-23	0.221511	6.47945e-22	3
HMX2	5.72305e-23	0.278299	6.80225e-22	3
GSTP1	5.7677e-23	0.218228	6.83579e-22	3
RNU5E	5.98407e-23	0.188813	7.07208e-22	3
G0S2	6.11245e-23	0.208171	7.20334e-22	3
LBXCOR1	6.44153e-23	0.218493	7.56971e-22	3
MYO15B	6.65372e-23	0.294737	7.79704e-22	3
SOX2	6.97504e-23	0.182291	8.1506e-22	3
CDC42BPB	7.58293e-23	0.250398	8.83613e-22	3
C11ORF93	7.64963e-23	0.224501	8.88896e-22	3
HLA-G	7.8048e-23	0.206001	9.044e-22	3
ELOVL2	8.37229e-23	0.205406	9.67464e-22	3
C10ORF107	8.41271e-23	0.29256	9.69443e-22	3
JDP2	8.95464e-23	0.211392	1.02904e-21	3
TRERF1	9.39565e-23	-0.155043	1.07675e-21	3
FAM150A	9.7538e-23	0.205798	1.11348e-21	3
SERPING1	9.76971e-23	0.150115	1.11348e-21	3
AQP11	1.01763e-22	0.25539	1.15665e-21	3
SLC10A5	1.18267e-22	0.218148	1.34057e-21	3
F7	1.24263e-22	0.203803	1.40472e-21	3
C19ORF46	1.31108e-22	0.199134	1.47807e-21	3
HMX3	1.32814e-22	0.287109	1.49326e-21	3
MTUS1	1.41964e-22	0.197004	1.59183e-21	3
SHH	1.46298e-22	0.20996	1.63602e-21	3
CDK6	1.56064e-22	0.227927	1.74055e-21	3
ETS1	1.59494e-22	-0.17447	1.77405e-21	3
PYY	1.69526e-22	0.232711	1.88061e-21	3
HOXC8	1.76977e-22	0.31106	1.95805e-21	3
FAM20B	1.83669e-22	0.138831	2.02402e-21	3
FAM181B	1.83914e-22	0.222008	2.02402e-21	3
CCDC134	1.92982e-22	0.260866	2.11822e-21	3
GPC1	1.9368e-22	0.183846	2.12029e-21	3
TMEM170B	1.96429e-22	0.251854	2.14474e-21	3
KAT2A	2.00973e-22	0.350271	2.18861e-21	3
CHST6	2.06289e-22	0.233676	2.24064e-21	3
TMEM25	2.09219e-22	0.235415	2.26654e-21	3
GJC2	2.1618e-22	0.154398	2.33587e-21	3
ZNF470	2.20602e-22	0.21536	2.37364e-21	3
NES	2.20817e-22	0.237075	2.37364e-21	3
CCNJ	2.42336e-22	0.256345	2.59824e-21	3
SUFU	2.61187e-22	-0.178669	2.79316e-21	3
GALR2	2.62555e-22	0.20703	2.80059e-21	3
SYNJ2	2.94375e-22	0.165187	3.13197e-21	3
LTV1	3.33826e-22	0.165974	3.54265e-21	3
OCA2	3.81074e-22	0.230556	4.03377e-21	3
FMNL1	3.99214e-22	0.253305	4.21505e-21	3
2008-09-01	4.09879e-22	0.299525	4.3167e-21	3
MMEL1	4.29836e-22	0.251967	4.51545e-21	3
PDE4D	4.30946e-22	0.181498	4.51571e-21	3
PAQR9	4.53757e-22	0.207802	4.74279e-21	3
OLFML2B	4.59953e-22	0.162136	4.7955e-21	3
DOCK2	5.0235e-22	0.234965	5.22444e-21	3
PIP5KL1	5.05342e-22	-0.171434	5.24245e-21	3
VPS28	5.14953e-22	-0.166361	5.32887e-21	3
MFSD2B	5.29023e-22	0.25833	5.46088e-21	3
FXYD1	5.36659e-22	0.151244	5.52103e-21	3
HEPHL1	5.37504e-22	0.153903	5.52103e-21	3
PCDP1	5.46994e-22	0.262562	5.60467e-21	3
TRIM36	5.72518e-22	0.275079	5.85178e-21	3
TLX3	6.0232e-22	0.235211	6.1413e-21	3
TNFRSF1A	6.0457e-22	-0.20615	6.14917e-21	3
PPM1E	6.1408e-22	0.228408	6.23067e-21	3
ANXA4	6.32615e-22	0.22243	6.40311e-21	3
ZFPM1	6.42369e-22	0.207073	6.48606e-21	3
HES6	6.63329e-22	0.283245	6.68147e-21	3
UTF1	7.39799e-22	0.175841	7.43373e-21	3
PEAR1	7.42701e-22	0.214392	7.4449e-21	3
CYP3A4	7.9245e-22	0.170095	7.9245e-21	3
CLDN4	8.13274e-22	0.241202	8.11324e-21	3
C1ORF101	8.35979e-22	0.247684	8.31979e-21	3
ORMDL3	8.45513e-22	0.170741	8.39459e-21	3
CPVL	9.26542e-22	0.164511	9.17717e-21	3
MLLT4	9.53855e-22	-0.207061	9.42526e-21	3
SLC41A2	9.68995e-22	0.159298	9.55218e-21	3
UNCX	9.86787e-22	0.22975	9.70457e-21	3
SLC4A4	9.94575e-22	0.219403	9.75809e-21	3
MCC	1.07423e-21	-0.163829	1.05149e-20	3
FAM123A	1.12893e-21	0.290275	1.10243e-20	3
LOC283999	1.15272e-21	0.182742	1.12303e-20	3
STMN2	1.16485e-21	0.204387	1.13219e-20	3
ANO2	1.23928e-21	0.209897	1.20082e-20	3
TBC1D17	1.24223e-21	0.137163	1.20082e-20	3
CNST	1.24412e-21	0.176715	1.20082e-20	3
ODZ3	1.29154e-21	0.166229	1.24371e-20	3
BOC	1.32244e-21	0.161873	1.27052e-20	3
CAMK2N1	1.34931e-21	0.234654	1.29334e-20	3
ANKRD45	1.37351e-21	0.181943	1.31351e-20	3
LRRC43	1.45391e-21	0.219485	1.38721e-20	3
FAM159A	1.5151e-21	0.308621	1.44229e-20	3
SYTL3	1.58088e-21	0.197057	1.50147e-20	3
EFHD2	1.61277e-21	0.148192	1.52828e-20	3
SNTG2	1.64578e-21	0.208036	1.55601e-20	3
ABCA6	1.83493e-21	0.243155	1.73091e-20	3
LIPH	1.86542e-21	0.205714	1.75569e-20	3
RPS6KA2	1.89552e-21	0.256766	1.77999e-20	3
FAM81A	2.03159e-21	0.272883	1.90347e-20	3
2009-09-01	2.04361e-21	0.202431	1.91043e-20	3
SLCO5A1	2.19876e-21	0.274281	2.05087e-20	3
GPR88	2.21511e-21	0.282276	2.06149e-20	3
TNR	2.2409e-21	0.215566	2.08083e-20	3
COL25A1	2.28644e-21	0.225807	2.1184e-20	3
SCAMP4	2.32402e-21	0.178897	2.14842e-20	3
C2ORF80	2.3402e-21	0.186376	2.15859e-20	3
CCDC37	2.36419e-21	0.169189	2.17589e-20	3
LOC100132354	2.37042e-21	0.160417	2.17681e-20	3
TMEM11	2.45712e-21	0.184958	2.25146e-20	3
SLC46A3	2.55434e-21	0.265566	2.33539e-20	3
C17ORF73	2.57242e-21	0.118431	2.34677e-20	3
FAM54B	2.67098e-21	0.187211	2.43135e-20	3
FRMD3	2.71464e-21	0.247001	2.4657e-20	3
SPOCK2	2.74623e-21	0.252769	2.48356e-20	3
RASAL3	2.74624e-21	0.214223	2.48356e-20	3
FREM3	2.85482e-21	0.151961	2.57615e-20	3
SLIT2	2.89077e-21	0.20955	2.60295e-20	3
ABCC2	2.94213e-21	0.186173	2.64347e-20	3
MYRIP	3.02149e-21	0.263101	2.70892e-20	3
KCNMB3	3.15825e-21	0.214689	2.82544e-20	3
SLITRK5	3.23538e-21	0.286367	2.88824e-20	3
KCNH5	3.33989e-21	0.236088	2.97515e-20	3
TRPM1	3.37638e-21	0.164639	3.00123e-20	3
LRRC14B	3.48405e-21	0.191891	3.09033e-20	3
NUDT4P1	3.50624e-21	0.137973	3.10339e-20	3
LRRC36	4.01914e-21	0.273558	3.54982e-20	3
PPIC	5.14474e-21	0.259089	4.53434e-20	3
SLC39A1	5.2248e-21	0.259779	4.59517e-20	3
BCL11A	5.57487e-21	0.156197	4.89271e-20	3
KLHL24	5.60321e-21	0.159291	4.90723e-20	3
FAM171B	6.81421e-21	0.20253	5.95527e-20	3
WRB	7.38901e-21	-0.186496	6.44409e-20	3
KCNE3	7.43752e-21	0.195786	6.47282e-20	3
GPR135	7.85685e-21	0.243975	6.82349e-20	3
PNMAL1	8.15298e-21	0.179986	7.05487e-20	3
TM6SF2	8.15719e-21	0.208077	7.05487e-20	3
C5ORF52	8.22128e-21	0.260296	7.08408e-20	3
PTCD2	8.22503e-21	-0.193965	7.08408e-20	3
THSD7A	8.28249e-21	0.226071	7.10491e-20	3
ADAMTSL1	8.28337e-21	0.205	7.10491e-20	3
PLIN2	8.40551e-21	0.198013	7.19484e-20	3
IKZF2	9.07037e-21	0.182117	7.74799e-20	3
FRAS1	9.11011e-21	0.299162	7.766e-20	3
RGS20	9.63404e-21	0.149118	8.19538e-20	3
ASCL1	9.65321e-21	0.235777	8.19538e-20	3
CBFA2T2	1.03602e-20	0.184647	8.77766e-20	3
C9ORF4	1.13291e-20	0.295456	9.57911e-20	3
LOC146336	1.19266e-20	0.294613	1.00638e-19	3
PLD5	1.21515e-20	0.276944	1.02328e-19	3
LONRF2	1.24601e-20	0.231116	1.04715e-19	3
SLC9A2	1.29537e-20	0.197218	1.08644e-19	3
HFM1	1.34913e-20	0.273106	1.12925e-19	3
UCP1	1.38134e-20	0.300876	1.15389e-19	3
LPPR4	1.39916e-20	0.232407	1.16643e-19	3
C17ORF104	1.41638e-20	0.181026	1.17843e-19	3
CHST13	1.46687e-20	0.257225	1.218e-19	3
CHST8	1.61473e-20	0.294705	1.33811e-19	3
WDR17	1.62581e-20	0.177177	1.34461e-19	3
RIPPLY2	1.69862e-20	0.248229	1.40203e-19	3
C1ORF173	1.70264e-20	0.246212	1.40257e-19	3
RGS7BP	1.80605e-20	0.280805	1.48481e-19	3
MICB	1.81282e-20	0.227277	1.48744e-19	3
LOC100302640	1.88786e-20	0.168059	1.54596e-19	3
TRIM2	1.98525e-20	0.224347	1.62252e-19	3
OR2L8	2.05575e-20	0.23636	1.67426e-19	3
DNAH6	2.05661e-20	0.163771	1.67426e-19	3
MYEF2	2.21161e-20	0.219103	1.7944e-19	3
MSRA	2.21781e-20	0.169889	1.7944e-19	3
C12ORF23	2.21914e-20	0.17849	1.7944e-19	3
C5ORF36	2.22144e-20	0.188027	1.7944e-19	3
CYTH2	2.27138e-20	0.282821	1.83119e-19	3
TXNDC6	2.30647e-20	0.157184	1.85589e-19	3
TLN1	2.34826e-20	-0.205376	1.88586e-19	3
ZBED3	2.57122e-20	0.216956	2.05813e-19	3
SOCS5	2.57266e-20	0.262741	2.05813e-19	3
SMC5	2.6449e-20	0.149483	2.11186e-19	3
TTBK1	2.67838e-20	0.340273	2.1345e-19	3
SLC23A2	2.69766e-20	0.23175	2.14575e-19	3
C20ORF46	2.71568e-20	0.158657	2.15596e-19	3
TINAG	2.87051e-20	0.196961	2.27454e-19	3
SHD	3.54862e-20	0.311445	2.80651e-19	3
MZF1	3.60106e-20	0.187661	2.84259e-19	3
ADAMTS19	3.70174e-20	0.269513	2.91652e-19	3
CARTPT	3.75624e-20	0.16406	2.95387e-19	3
FAM110B	3.87308e-20	0.203235	3.04e-19	3
C17ORF28	3.90142e-20	0.21444	3.05648e-19	3
ABCG5	3.96849e-20	0.19671	3.10318e-19	3
IL12RB2	3.99747e-20	0.198683	3.11998e-19	3
SHISA9	4.64713e-20	0.297763	3.62024e-19	3
GPC5	4.75297e-20	0.238375	3.69577e-19	3
MAPK8IP1	4.81041e-20	0.300287	3.73345e-19	3
ROR1	5.05045e-20	0.156982	3.91245e-19	3
CRYGS	5.49808e-20	0.147496	4.2513e-19	3
ZNF395	5.61284e-20	-0.143835	4.33199e-19	3
KCNN2	5.90079e-20	0.254202	4.54579e-19	3
SPRED3	6.12899e-20	0.236589	4.71286e-19	3
GABBR2	6.27431e-20	0.254441	4.8157e-19	3
DGKI	6.31234e-20	0.200502	4.83597e-19	3
SIPA1L1	6.3803e-20	0.138566	4.87905e-19	3
SCRT1	6.69159e-20	0.250318	5.10771e-19	3
CRYM	6.92874e-20	0.225056	5.27904e-19	3
SLC26A5	7.206e-20	0.252282	5.48025e-19	3
FAT4	7.4929e-20	0.222764	5.68804e-19	3
TATDN2	7.568e-20	0.21869	5.73459e-19	3
SEMA6B	7.65645e-20	0.13938	5.79106e-19	3
RASL10B	7.81992e-20	0.17411	5.90397e-19	3
SPTBN4	8.15162e-20	0.244762	6.14325e-19	3
CDC42EP5	8.61001e-20	0.197685	6.46842e-19	3
GUCY1B3	8.6142e-20	0.241511	6.46842e-19	3
GALM	8.91354e-20	0.202955	6.68114e-19	3
FLNC	9.11872e-20	0.232662	6.82264e-19	3
C7ORF30	9.79775e-20	0.176872	7.31753e-19	3
SND1	1.03067e-19	0.278357	7.68381e-19	3
CLDN10	1.05963e-19	0.223952	7.88561e-19	3
EPN2	1.0664e-19	0.223776	7.92184e-19	3
PRDM12	1.08924e-19	0.196366	8.07408e-19	3
SLC17A7	1.09078e-19	0.169793	8.07408e-19	3
ZNF721	1.10701e-19	0.153209	8.17965e-19	3
AK5	1.13929e-19	0.263887	8.40328e-19	3
KCNA7	1.16641e-19	0.182151	8.58806e-19	3
WDR86	1.20472e-19	0.28607	8.85449e-19	3
IDO1	1.2512e-19	0.168862	9.17987e-19	3
KCNQ1	1.30194e-19	0.253092	9.53535e-19	3
KIDINS220	1.32434e-19	0.265303	9.68234e-19	3
TMEM97	1.34001e-19	0.214605	9.77974e-19	3
SCD5	1.49434e-19	0.292071	1.08869e-18	3
USP44	1.52355e-19	0.186629	1.10803e-18	3
ANPEP	1.53087e-19	0.123273	1.11141e-18	3
TIMP2	1.5571e-19	0.204315	1.12782e-18	3
RAB39	1.55889e-19	0.21389	1.12782e-18	3
SLC6A20	1.58845e-19	0.247346	1.14722e-18	3
ATXN7L1	1.62511e-19	0.175333	1.17165e-18	3
LFNG	1.66212e-19	0.170076	1.19627e-18	3
C20ORF4	1.70976e-19	0.146372	1.22843e-18	3
DKK3	1.74157e-19	0.211992	1.24912e-18	3
PRDM8	1.7564e-19	0.250848	1.2576e-18	3
HCRTR2	1.78734e-19	0.207437	1.27755e-18	3
VWC2	1.90101e-19	0.325434	1.35647e-18	3
FAM150B	1.96036e-19	0.224678	1.39642e-18	3
WNK2	2.08642e-19	0.2266	1.48368e-18	3
SOSTDC1	2.17898e-19	0.256583	1.54686e-18	3
KCNK12	2.31313e-19	0.254609	1.63929e-18	3
ADRB3	2.76534e-19	0.246039	1.95643e-18	3
PTPN22	2.77674e-19	-0.161007	1.96116e-18	3
BAIAP2L1	2.84547e-19	0.148952	2.0063e-18	3
SEZ6	2.93019e-19	0.260929	2.06254e-18	3
GPR150	2.95667e-19	0.283507	2.07766e-18	3
PDK4	2.99488e-19	0.196415	2.10096e-18	3
SNORD12	3.08663e-19	-0.190197	2.16168e-18	3
MAP3K5	3.23225e-19	-0.175999	2.25986e-18	3
GDA	3.2652e-19	0.263611	2.27907e-18	3
RAI1	3.294e-19	0.259661	2.29532e-18	3
MACC1	3.34513e-19	0.1746	2.32705e-18	3
MYO7A	3.40414e-19	0.202252	2.36414e-18	3
MMD2	3.63463e-19	0.209571	2.52001e-18	3
C8ORF56	3.6456e-19	0.268918	2.52341e-18	3
FABP7	3.65633e-19	0.139183	2.52663e-18	3
ADAM11	3.67528e-19	0.207181	2.53552e-18	3
PRSS3	3.77334e-19	0.251954	2.59886e-18	3
SHANK2	3.8352e-19	0.252898	2.6371e-18	3
ZBTB16	3.86264e-19	0.25441	2.65158e-18	3
CNNM4	3.93243e-19	0.157338	2.69505e-18	3
CIDEA	3.93954e-19	0.117451	2.69548e-18	3
BMP7	4.03037e-19	0.159992	2.75309e-18	3
FRZB	4.21754e-19	0.179892	2.87623e-18	3
C20ORF107	4.26646e-19	0.153642	2.90482e-18	3
DPYSL5	4.31414e-19	0.282967	2.93249e-18	3
GLIS3	4.37885e-19	0.269146	2.97162e-18	3
VGLL4	4.46904e-19	0.221631	3.02788e-18	3
ABLIM1	4.70935e-19	0.202492	3.18551e-18	3
COX4I2	4.89675e-19	0.188414	3.30689e-18	3
OSTN	5.06063e-19	0.1918	3.41203e-18	3
NFATC2	5.72046e-19	0.231574	3.85067e-18	3
B4GALNT1	5.78239e-19	0.269329	3.88607e-18	3
PCNXL2	5.81675e-19	0.146753	3.90285e-18	3
CELSR1	6.02684e-19	0.174549	4.03731e-18	3
ABCA13	6.07735e-19	-0.177503	4.0646e-18	3
LRP1B	6.21689e-19	0.26165	4.15125e-18	3
MARS	6.38083e-19	0.145852	4.25389e-18	3
CHST10	7.03239e-19	0.33797	4.68076e-18	3
APLP1	7.0729e-19	0.2471	4.7002e-18	3
RIMS3	7.09418e-19	0.147064	4.70683e-18	3
KIAA0802	7.24658e-19	-0.175032	4.80028e-18	3
CNIH3	7.27595e-19	0.250205	4.81208e-18	3
CLYBL	7.36236e-19	0.203563	4.8615e-18	3
PYGO1	7.57473e-19	0.287321	4.9938e-18	3
ICAM4	7.60422e-19	0.168308	5.00531e-18	3
PDE7A	7.90875e-19	0.188379	5.19753e-18	3
CUX2	7.97422e-19	0.251569	5.23229e-18	3
TMEM196	8.72627e-19	0.297725	5.71674e-18	3
BMP4	8.80862e-19	0.180245	5.76161e-18	3
B3GNT9	9.14248e-19	0.211166	5.9706e-18	3
WBSCR17	9.42909e-19	0.184363	6.14812e-18	3
GOLSYN	9.99213e-19	0.261885	6.50505e-18	3
ATP6V1B2	1.05434e-18	0.282843	6.85319e-18	3
GRIN1	1.07874e-18	0.260531	7.00085e-18	3
VANGL2	1.1688e-18	0.265831	7.57356e-18	3
GTF2A1	1.17605e-18	0.223018	7.60866e-18	3
SELENBP1	1.18497e-18	0.202716	7.65449e-18	3
GYPC	1.20455e-18	0.21101	7.76886e-18	3
ATP6V1G3	1.20834e-18	0.19244	7.78126e-18	3
XKR7	1.24158e-18	0.189187	7.98298e-18	3
LRCH1	1.24567e-18	-0.219507	7.99688e-18	3
TCN2	1.2513e-18	0.222794	8.02064e-18	3
NFIL3	1.27072e-18	0.209854	8.13258e-18	3
HS3ST6	1.27323e-18	0.291574	8.13618e-18	3
SFRP2	1.31452e-18	0.243547	8.38713e-18	3
NIT2	1.3596e-18	0.176071	8.66145e-18	3
SETMAR	1.37056e-18	0.178928	8.71793e-18	3
SYT7	1.44135e-18	0.172436	9.15424e-18	3
KBTBD11	1.46019e-18	0.265812	9.25973e-18	3
PPP1R9A	1.47146e-18	0.205804	9.31703e-18	3
AP2B1	1.48672e-18	0.173527	9.3993e-18	3
ABCF3	1.50697e-18	0.217156	9.51287e-18	3
PTGER3	1.58768e-18	0.258842	1.00072e-17	3
EPHX3	1.59041e-18	0.282307	1.00093e-17	3
GREB1	1.65017e-18	0.188546	1.03696e-17	3
UGT1A9	1.65721e-18	0.15965	1.03982e-17	3
CD63	1.68724e-18	0.253879	1.0559e-17	3
TMEM229A	1.68791e-18	0.228615	1.0559e-17	3
BEND5	1.74572e-18	0.288192	1.09042e-17	3
FARP1	1.80551e-18	0.23699	1.12607e-17	3
KIAA1543	1.84268e-18	0.270528	1.14754e-17	3
PRRT1	1.84625e-18	0.267082	1.14804e-17	3
H1F0	1.87206e-18	0.241173	1.16235e-17	3
BNIPL	1.88339e-18	0.166095	1.16765e-17	3
BAIAP3	2.07825e-18	0.167481	1.28654e-17	3
C8ORF42	2.10685e-18	0.192813	1.3023e-17	3
HECW1	2.12692e-18	0.142802	1.31276e-17	3
SCIN	2.14131e-18	0.17991	1.31968e-17	3
ESRRG	2.19288e-18	0.225154	1.34946e-17	3
MEN1	2.23499e-18	0.161831	1.37335e-17	3
CA4	2.26373e-18	0.239007	1.38895e-17	3
NRG3	2.29539e-18	0.224041	1.40631e-17	3
LMX1B	2.55782e-18	0.234169	1.56478e-17	3
NFIA	2.5867e-18	0.217698	1.58013e-17	3
TMEM145	2.66086e-18	0.169452	1.62305e-17	3
RAB3C	2.80232e-18	0.235427	1.70683e-17	3
MAP9	2.84289e-18	0.219968	1.72901e-17	3
ALDOA	3.10078e-18	0.247625	1.8831e-17	3
CCDC74B	3.30815e-18	0.137783	2.00442e-17	3
RNLS	3.31018e-18	0.153515	2.00442e-17	3
BST2	3.4755e-18	-0.134257	2.10146e-17	3
SLC22A16	3.61297e-18	0.195792	2.18142e-17	3
UNC84A	3.66201e-18	0.224356	2.20782e-17	3
LOC100128811	3.76707e-18	0.180205	2.26788e-17	3
HAT1	3.91446e-18	0.122689	2.3532e-17	3
KCNH4	4.14314e-18	0.244743	2.48708e-17	3
CD247	4.18781e-18	0.134236	2.51027e-17	3
BSX	4.25264e-18	0.173126	2.54547e-17	3
LOC100302652	4.26748e-18	0.176392	2.55068e-17	3
IRF5	4.46118e-18	0.151355	2.66263e-17	3
ZNF800	4.73604e-18	0.217671	2.82262e-17	3
RPL23	4.81406e-18	-0.2311	2.86502e-17	3
TCF23	5.01288e-18	0.185423	2.97908e-17	3
COL11A2	5.21762e-18	0.225123	3.09633e-17	3
KCNAB3	5.27497e-18	0.25002	3.12591e-17	3
SMAD3	5.34385e-18	0.190257	3.16222e-17	3
CALR3	5.41644e-18	0.182796	3.20063e-17	3
ZNF804A	5.70322e-18	0.20567	3.3653e-17	3
NMU	5.91782e-18	0.254702	3.48699e-17	3
SLC45A1	6.03549e-18	0.158846	3.55129e-17	3
GSX1	6.23958e-18	0.218755	3.66619e-17	3
PEX5	6.36561e-18	0.11938	3.73497e-17	3
CD1D	6.41475e-18	0.200617	3.7585e-17	3
RPL31	6.71247e-18	0.162453	3.92555e-17	3
TPD52L2	6.71873e-18	-0.1812	3.92555e-17	3
NEFH	7.13817e-18	0.209867	4.16477e-17	3
KAAG1	7.32496e-18	0.203667	4.26777e-17	3
SYCN	7.40042e-18	0.177269	4.3057e-17	3
TMEM132E	7.49073e-18	0.267468	4.34978e-17	3
ACTN2	7.4971e-18	0.209043	4.34978e-17	3
RSPO4	7.54549e-18	0.186866	4.37176e-17	3
FLJ42875	7.64138e-18	0.259416	4.42116e-17	3
CRISPLD1	7.70708e-18	0.262129	4.45298e-17	3
CR2	7.87595e-18	0.219673	4.54424e-17	3
CCDC90B	7.99051e-18	0.159608	4.60395e-17	3
ITPKB	8.11508e-18	0.154274	4.66926e-17	3
IGSF22	8.45793e-18	0.153268	4.8598e-17	3
C1ORF51	8.93147e-18	0.228056	5.12482e-17	3
ADAM32	9.36636e-18	0.237171	5.36695e-17	3
PTPRT	9.59505e-18	0.308757	5.49043e-17	3
KLF12	1.00896e-17	0.225754	5.76548e-17	3
ZNF238	1.06307e-17	0.200595	6.06637e-17	3
TSGA13	1.0775e-17	0.14767	6.13388e-17	3
ZNF521	1.07785e-17	0.241648	6.13388e-17	3
FAM115A	1.09225e-17	0.255155	6.20731e-17	3
USH1C	1.1229e-17	0.165016	6.37282e-17	3
KCTD8	1.14212e-17	0.162598	6.47303e-17	3
LPHN1	1.1574e-17	0.244213	6.55072e-17	3
FERMT2	1.19982e-17	0.220171	6.78159e-17	3
RGS9BP	1.21731e-17	0.220321	6.86955e-17	3
LYNX1	1.21869e-17	0.285709	6.86955e-17	3
SPEG	1.26797e-17	0.157169	7.13771e-17	3
NKX2-4	1.26991e-17	0.186778	7.13893e-17	3
CPNE5	1.28279e-17	0.243314	7.20161e-17	3
PPARA	1.30463e-17	0.168598	7.31439e-17	3
CLDN9	1.31189e-17	0.235878	7.33728e-17	3
C14ORF70	1.31224e-17	0.159486	7.33728e-17	3
PRKG1	1.33919e-17	0.271911	7.47787e-17	3
SENP7	1.44516e-17	0.152067	8.05879e-17	3
LQK1	1.45899e-17	0.15037	8.12501e-17	3
C10ORF82	1.47268e-17	0.165291	8.19032e-17	3
KCND2	1.5464e-17	0.211602	8.58882e-17	3
IHH	1.57806e-17	0.184244	8.75295e-17	3
STOX2	1.59196e-17	0.164888	8.81831e-17	3
LXN	1.59955e-17	0.220709	8.84858e-17	3
IQSEC1	1.63109e-17	0.152799	9.01108e-17	3
SMPD3	1.63687e-17	0.184407	9.03098e-17	3
PTPRE	1.67033e-17	0.154524	9.20338e-17	3
FOXI2	1.68933e-17	0.226157	9.29579e-17	3
KRT7	1.75691e-17	0.177632	9.65489e-17	3
OR2AK2	1.76419e-17	0.181044	9.6821e-17	3
DRD2	1.82202e-17	0.191102	9.98628e-17	3
ZNF280A	1.85907e-17	0.15277	1.0173e-16	3
THY1	1.86098e-17	0.196615	1.0173e-16	3
TMEM61	1.87766e-17	0.145535	1.02507e-16	3
CTNNB1	2.02425e-17	0.194899	1.10365e-16	3
BAI1	2.17578e-17	0.209614	1.18472e-16	3
MPDU1	2.19503e-17	0.210965	1.19364e-16	3
FOXA1	2.20197e-17	0.200486	1.19585e-16	3
TGFB3	2.20941e-17	0.162672	1.19833e-16	3
GSC	2.31975e-17	0.215658	1.25653e-16	3
ABCB4	2.33561e-17	0.240118	1.26348e-16	3
SERHL	2.40073e-17	0.175467	1.29702e-16	3
MATK	2.44495e-17	0.210043	1.3192e-16	3
LRRC32	2.51358e-17	0.173656	1.35447e-16	3
SERP2	2.68768e-17	0.177385	1.44641e-16	3
ST6GAL2	2.69492e-17	0.203207	1.44843e-16	3
ATP6V0A1	2.70419e-17	0.153411	1.45154e-16	3
RSPO3	2.7118e-17	0.258758	1.45375e-16	3
FLJ46111	2.86232e-17	0.142483	1.53246e-16	3
ZYG11A	2.97753e-17	0.174453	1.5921e-16	3
AUTS2	3.10879e-17	0.293887	1.66015e-16	3
CLDN5	3.1876e-17	0.219973	1.70006e-16	3
TIMP3	3.23568e-17	0.162478	1.72349e-16	3
BDH1	3.33514e-17	0.17005	1.77419e-16	3
TTC27	3.39733e-17	0.170779	1.80497e-16	3
DOK4	3.40602e-17	0.113314	1.80728e-16	3
ACADL	3.47769e-17	0.248019	1.84295e-16	3
TRPM2	3.48508e-17	0.190614	1.84452e-16	3
VCAN	3.74361e-17	0.257553	1.97883e-16	3
KCNH8	3.78855e-17	0.21136	2.00005e-16	3
ASB1	3.86264e-17	0.191647	2.03657e-16	3
NLRP6	4.03886e-17	0.198108	2.12679e-16	3
GULP1	4.12216e-17	0.318574	2.16791e-16	3
ZMYND15	4.26867e-17	0.201905	2.24213e-16	3
TNFAIP8L3	4.52121e-17	0.217932	2.37178e-16	3
HMGCLL1	4.70317e-17	0.203203	2.46413e-16	3
CD96	4.9155e-17	0.166051	2.56919e-16	3
RP1	4.91604e-17	0.155954	2.56919e-16	3
NKX6-2	5.12325e-17	0.282119	2.67412e-16	3
KCNA3	5.15659e-17	0.141343	2.68815e-16	3
SLC12A5	5.24644e-17	0.251608	2.73157e-16	3
NLGN1	5.35892e-17	0.268837	2.78664e-16	3
CCDC48	5.38275e-17	0.258161	2.79554e-16	3
DLG4	5.44609e-17	0.174743	2.8249e-16	3
GPX7	5.53698e-17	0.234213	2.86847e-16	3
NAALAD2	5.55115e-17	0.192952	2.87224e-16	3
SYT3	5.78173e-17	0.259455	2.98782e-16	3
RNF180	5.94439e-17	0.283118	3.06807e-16	3
GPRIN2	6.07209e-17	0.226983	3.1301e-16	3
NBEAL1	6.49975e-17	0.181063	3.3464e-16	3
CASP8	6.59239e-17	-0.230845	3.3899e-16	3
LOC283050	6.9782e-17	0.174107	3.58386e-16	3
PACRG	6.99958e-17	0.192281	3.59042e-16	3
COCH	7.0089e-17	0.29143	3.59076e-16	3
CHD5	7.08146e-17	0.197407	3.62348e-16	3
MRAP2	7.25993e-17	0.155235	3.71023e-16	3
MAP6D1	7.29703e-17	0.180819	3.72462e-16	3
MYO3A	7.348e-17	0.24684	3.74604e-16	3
ABCA7	7.52277e-17	0.123259	3.83045e-16	3
GCK	7.55501e-17	0.212958	3.84215e-16	3
VTCN1	7.94318e-17	0.167397	4.03463e-16	3
LGR4	8.00631e-17	0.115271	4.06174e-16	3
DOK5	8.46284e-17	0.226316	4.28811e-16	3
ST18	8.7506e-17	0.220646	4.42853e-16	3
DBX2	8.9688e-17	0.280461	4.53344e-16	3
CCDC13	9.28593e-17	0.218106	4.68804e-16	3
CAMK2A	9.60954e-17	0.183111	4.84554e-16	3
CHMP6	1.00824e-16	0.127239	5.07784e-16	3
BCAS3	1.03206e-16	0.148927	5.19152e-16	3
NPY1R	1.07996e-16	0.183833	5.42589e-16	3
PTCH2	1.16616e-16	0.192089	5.85188e-16	3
SVEP1	1.23081e-16	0.220427	6.16151e-16	3
ZNF790	1.23082e-16	0.24364	6.16151e-16	3
SEC14L5	1.24808e-16	0.185502	6.24038e-16	3
SH3GL2	1.28479e-16	0.228464	6.41236e-16	3
NECAB3	1.28622e-16	0.17793	6.41236e-16	3
CPAMD8	1.2871e-16	0.258339	6.41236e-16	3
TACR1	1.30027e-16	0.171529	6.46446e-16	3
MTMR7	1.30066e-16	0.152397	6.46446e-16	3
XKR4	1.3047e-16	0.213473	6.47679e-16	3
PPARG	1.31088e-16	0.248093	6.4997e-16	3
ATP1A4	1.35479e-16	0.148387	6.70942e-16	3
GRM7	1.3579e-16	0.147664	6.71683e-16	3
ESR1	1.39015e-16	0.219678	6.86819e-16	3
ACACA	1.47014e-16	0.191727	7.2548e-16	3
NEUROD2	1.4919e-16	0.220261	7.35342e-16	3
RPRM	1.53169e-16	0.259294	7.54061e-16	3
TNFSF13	1.54552e-16	0.178716	7.59971e-16	3
XBP1	1.62428e-16	0.158392	7.97757e-16	3
CPZ	1.63141e-16	0.17674	8.00315e-16	3
HHEX	1.65884e-16	0.173725	8.12813e-16	3
DNAH5	1.67428e-16	0.177949	8.19415e-16	3
RSPH6A	1.72546e-16	0.109294	8.43467e-16	3
B3GAT1	1.7669e-16	0.190539	8.62711e-16	3
USP4	1.89408e-16	0.233834	9.23177e-16	3
HNF4A	1.89518e-16	0.126821	9.23177e-16	3
ABCA4	1.91119e-16	0.128787	9.29887e-16	3
SPDYA	1.91537e-16	0.250836	9.30834e-16	3
SDC2	1.93852e-16	0.271695	9.40986e-16	3
TTPA	1.94551e-16	0.265687	9.43277e-16	3
NRXN2	1.96622e-16	0.189382	9.52207e-16	3
FGF19	2.00711e-16	0.230588	9.70881e-16	3
STAG3	2.02017e-16	0.190032	9.76063e-16	3
CHRNE	2.0248e-16	0.284538	9.77163e-16	3
FSD1	2.07914e-16	0.156677	1.00223e-15	3
ST6GALNAC3	2.08604e-16	0.209305	1.00439e-15	3
NOXA1	2.13544e-16	0.133391	1.02699e-15	3
CD72	2.18254e-16	0.23156	1.04843e-15	3
ALX1	2.21861e-16	0.196317	1.06452e-15	3
MYLK	2.29851e-16	0.213821	1.10159e-15	3
KCNQ3	2.31008e-16	0.281664	1.10586e-15	3
SLAIN1	2.39606e-16	0.295476	1.1457e-15	3
IGF2BP3	2.48268e-16	0.274258	1.18576e-15	3
RWDD3	2.54989e-16	0.127707	1.21646e-15	3
RIC3	2.61184e-16	0.167254	1.24459e-15	3
C6ORF136	2.7528e-16	0.2013	1.31026e-15	3
GEMIN7	2.87e-16	0.168713	1.36313e-15	3
SCG3	2.87043e-16	0.171349	1.36313e-15	3
ACTN3	2.95237e-16	0.190583	1.40044e-15	3
PELI2	2.99003e-16	0.240744	1.41669e-15	3
CACNA1B	3.03254e-16	0.232772	1.4352e-15	3
KIAA0907	3.09026e-16	0.165044	1.46085e-15	3
COL12A1	3.13152e-16	0.145327	1.47868e-15	3
NPY5R	3.19224e-16	0.199543	1.50563e-15	3
KIFC2	3.21413e-16	0.237616	1.51424e-15	3
CPT1A	3.33057e-16	0.230589	1.56732e-15	3
NR3C2	3.34127e-16	0.204368	1.57058e-15	3
TRIM72	3.5079e-16	0.180618	1.64705e-15	3
CPA2	3.54657e-16	0.162224	1.66322e-15	3
BIVM	3.55034e-16	-0.165733	1.66322e-15	3
PHYHD1	3.64068e-16	0.157999	1.70363e-15	3
CHGB	3.70519e-16	0.143935	1.73187e-15	3
SLC24A4	3.71231e-16	0.158389	1.73325e-15	3
PKIG	3.81178e-16	0.155885	1.77769e-15	3
DEPDC6	3.83188e-16	0.183149	1.78506e-15	3
ACMSD	4.01734e-16	0.152685	1.86937e-15	3
RAP1GAP	4.03027e-16	0.146844	1.87329e-15	3
DLL3	4.07718e-16	0.256809	1.89298e-15	3
LPIN1	4.10432e-16	0.124795	1.90345e-15	3
KLRC1	4.12318e-16	0.133151	1.91007e-15	3
MIR1253	4.19764e-16	0.221988	1.9424e-15	3
CABP7	4.22861e-16	0.164151	1.95456e-15	3
CPLX2	4.2771e-16	0.22516	1.97478e-15	3
NAALADL2	4.40623e-16	0.190053	2.03214e-15	3
CCDC8	4.45332e-16	0.187012	2.05158e-15	3
PPP1R16A	4.63134e-16	0.16971	2.13124e-15	3
MKS1	4.66663e-16	0.185691	2.1451e-15	3
B3GALT4	4.68569e-16	0.160956	2.15149e-15	3
WWC1	4.693e-16	-0.216731	2.15247e-15	3
C20ORF112	4.7192e-16	0.124585	2.1621e-15	3
MRC2	4.76176e-16	0.249774	2.1792e-15	3
MRGPRF	4.87408e-16	0.131051	2.22815e-15	3
APBB2	4.99488e-16	0.251996	2.28087e-15	3
TMEM151B	5.08369e-16	0.241612	2.31888e-15	3
PPP2R2C	5.09878e-16	0.173624	2.32321e-15	3
CDH18	5.10469e-16	0.197686	2.32336e-15	3
DKK4	5.13245e-16	0.130511	2.33344e-15	3
MIR548H4	5.39876e-16	0.215385	2.45184e-15	3
ELK3	5.49464e-16	-0.138956	2.49266e-15	3
FAM84A	5.54423e-16	0.17855	2.51242e-15	3
PSMB9	5.55116e-16	-0.170848	2.51282e-15	3
FHAD1	5.70882e-16	0.178374	2.58138e-15	3
TSC2	5.72976e-16	0.16372	2.58803e-15	3
RPH3AL	6.0702e-16	-0.203918	2.73883e-15	3
MLPH	6.12532e-16	0.194827	2.76071e-15	3
ZNF331	6.24747e-16	0.223686	2.81271e-15	3
SSBP2	6.30359e-16	0.209909	2.83491e-15	3
OPA3	6.61833e-16	0.134787	2.97153e-15	3
SYMPK	6.62166e-16	0.162563	2.97153e-15	3
JAK3	7.04476e-16	0.189807	3.158e-15	3
GIMAP5	7.19399e-16	0.147007	3.22142e-15	3
ACTA1	7.40201e-16	0.242382	3.31101e-15	3
CT62	7.49315e-16	0.184365	3.34818e-15	3
AXIN2	7.75406e-16	0.156295	3.46104e-15	3
KCNE1	7.92897e-16	0.164496	3.53532e-15	3
FANCC	7.95135e-16	0.184145	3.5415e-15	3
YTHDF2	8.26683e-16	0.168313	3.67808e-15	3
WNT5B	8.57501e-16	0.168442	3.81111e-15	3
C1ORF70	8.84748e-16	0.132523	3.92802e-15	3
COMMD2	8.91041e-16	0.150507	3.95174e-15	3
CACHD1	9.24195e-16	0.171208	4.09441e-15	3
ZNF358	9.99815e-16	0.137833	4.42471e-15	3
GPX5	1.00822e-15	-0.165179	4.45718e-15	3
ZNF583	1.01852e-15	0.180744	4.49794e-15	3
CDH23	1.02115e-15	0.239154	4.50477e-15	3
FOXF1	1.03491e-15	0.228866	4.56062e-15	3
GFI1B	1.04678e-15	0.16333	4.60807e-15	3
C11ORF40	1.07357e-15	-0.16301	4.72096e-15	3
TDRD5	1.08524e-15	0.161396	4.76725e-15	3
TYK2	1.11162e-15	0.148832	4.878e-15	3
TGFBR3	1.13965e-15	0.190258	4.99574e-15	3
LHX4	1.20211e-15	0.19257	5.26397e-15	3
BMP3	1.22989e-15	0.244443	5.37996e-15	3
ZFP28	1.25914e-15	0.169016	5.50212e-15	3
DDIT4L	1.28737e-15	0.240952	5.61956e-15	3
TBXAS1	1.29105e-15	0.162548	5.62972e-15	3
NEO1	1.31279e-15	0.161355	5.71855e-15	3
MYOD1	1.3294e-15	0.191684	5.78485e-15	3
KCNIP2	1.34797e-15	0.178584	5.85949e-15	3
KCNG1	1.3568e-15	0.19301	5.89174e-15	3
WDR24	1.36152e-15	0.160215	5.90608e-15	3
LHX1	1.41207e-15	0.167026	6.11489e-15	3
FUT2	1.4126e-15	0.15377	6.11489e-15	3
PRX	1.43958e-15	0.174793	6.22521e-15	3
FAM135A	1.48286e-15	0.217288	6.40571e-15	3
EPDR1	1.61479e-15	0.191174	6.9684e-15	3
PCDH20	1.62405e-15	0.239797	7.00109e-15	3
DNER	1.63283e-15	0.254124	7.03164e-15	3
SLC18A2	1.6456e-15	0.197723	7.07933e-15	3
PLEKHG6	1.64937e-15	0.276051	7.08822e-15	3
AP2A2	1.77524e-15	0.171675	7.62125e-15	3
C1QL3	1.79591e-15	0.139118	7.70203e-15	3
C9ORF125	1.82799e-15	0.169263	7.83156e-15	3
MIR1180	1.83391e-15	0.132416	7.84884e-15	3
RCCD1	1.87731e-15	0.160019	8.02631e-15	3
PTH2	1.97338e-15	0.170933	8.4284e-15	3
FAM162B	2.02835e-15	0.225133	8.65428e-15	3
LEKR1	2.04143e-15	0.141607	8.70116e-15	3
KLHDC8A	2.06689e-15	0.175752	8.80067e-15	3
BARHL1	2.08529e-15	0.315497	8.86995e-15	3
CSGALNACT2	2.12533e-15	-0.189342	9.03101e-15	3
TMEM163	2.13372e-15	0.255663	9.05743e-15	3
LOC100133991	2.16425e-15	0.180122	9.17764e-15	3
GALNT9	2.19315e-15	0.203181	9.29074e-15	3
CALML5	2.24766e-15	0.148743	9.51195e-15	3
CCK	2.26384e-15	0.22901	9.57073e-15	3
CDK5R2	2.37702e-15	0.225398	1.0039e-14	3
LYN	2.39666e-15	-0.157463	1.01117e-14	3
HHIP	2.50678e-15	0.220927	1.05656e-14	3
MACROD2	2.53059e-15	0.248155	1.06551e-14	3
SOX8	2.56105e-15	0.268162	1.07725e-14	3
GDF10	2.58434e-15	0.230744	1.08595e-14	3
FLT1	2.60351e-15	0.189607	1.0929e-14	3
LOC389634	2.71529e-15	0.216294	1.13867e-14	3
DNAJB13	2.7671e-15	0.16694	1.15923e-14	3
GNG4	2.77534e-15	0.152607	1.16151e-14	3
RASL12	2.82645e-15	0.232298	1.18171e-14	3
NKAIN4	2.8334e-15	0.17576	1.18343e-14	3
PNMA2	2.96753e-15	0.17616	1.23821e-14	3
TC2N	2.9815e-15	0.181686	1.24279e-14	3
C18ORF34	3.00734e-15	0.188848	1.25231e-14	3
LOC100129534	3.09812e-15	0.16288	1.28882e-14	3
NAV3	3.1227e-15	0.163953	1.29775e-14	3
VGF	3.24785e-15	0.185871	1.34841e-14	3
COX6A2	3.30158e-15	0.128963	1.36935e-14	3
ATP2B2	3.32408e-15	0.159244	1.37731e-14	3
GNAL	3.4204e-15	0.218878	1.41581e-14	3
MYO1F	3.45948e-15	0.161766	1.43056e-14	3
TMEM51	3.55618e-15	0.116781	1.46909e-14	3
FBXL21	3.69221e-15	0.134872	1.52377e-14	3
GPR123	3.76658e-15	0.260807	1.55292e-14	3
INSC	3.88909e-15	0.188245	1.60184e-14	3
FBLN2	4.03443e-15	0.276676	1.66006e-14	3
PHOSPHO1	4.16706e-15	0.213716	1.71138e-14	3
MLLT6	4.16736e-15	0.133349	1.71138e-14	3
LRRC17	4.22686e-15	0.223652	1.7341e-14	3
TRIM61	4.35546e-15	0.202124	1.7851e-14	3
FTH1	4.421e-15	0.188967	1.81017e-14	3
UPB1	4.46541e-15	0.150724	1.82656e-14	3
CYP26C1	4.72523e-15	0.191676	1.93094e-14	3
ABCB11	4.92535e-15	0.141749	2.01074e-14	3
MFSD4	5.13343e-15	0.201103	2.09364e-14	3
SLC27A6	5.15616e-15	0.215705	2.10085e-14	3
C4ORF19	5.26885e-15	0.263084	2.14466e-14	3
DYDC2	5.2969e-15	0.229114	2.15397e-14	3
P2RX2	5.30726e-15	0.225948	2.15608e-14	3
ANGPTL6	5.4237e-15	0.229328	2.20123e-14	3
MAST3	5.44337e-15	0.183782	2.20706e-14	3
C17ORF75	5.5972e-15	0.204592	2.26722e-14	3
TMEM108	5.74903e-15	0.203208	2.32646e-14	3
DNAH1	5.79755e-15	0.183148	2.34381e-14	3
FAM3B	5.82356e-15	0.205026	2.35204e-14	3
COL2A1	5.911e-15	0.139431	2.38504e-14	3
SSTR4	5.91846e-15	0.175835	2.38574e-14	3
C6ORF126	5.95941e-15	0.148318	2.39992e-14	3
VAV2	6.15634e-15	0.128851	2.47683e-14	3
SLC2A4RG	6.18726e-15	0.21429	2.48686e-14	3
PRKAR1B	6.57665e-15	0.173329	2.64082e-14	3
CNTN2	6.77305e-15	0.137246	2.71706e-14	3
RDH10	6.84012e-15	0.201258	2.74132e-14	3
HOTAIR	6.94371e-15	0.156561	2.78016e-14	3
NHSL1	7.01486e-15	0.202646	2.80594e-14	3
FAM164A	7.10784e-15	0.206084	2.8404e-14	3
TDRKH	7.227e-15	0.247209	2.88525e-14	3
NBLA00301	7.28207e-15	0.176053	2.90445e-14	3
C4ORF22	7.38675e-15	0.198396	2.94114e-14	3
HSPB6	7.3882e-15	0.269312	2.94114e-14	3
BCL2L15	7.75062e-15	0.147621	3.08247e-14	3
NAT8L	8.33812e-15	0.228996	3.31295e-14	3
SYN2	8.36559e-15	0.173843	3.32069e-14	3
FAM175B	8.63752e-15	0.110395	3.42536e-14	3
STX1B	9.343e-15	0.256529	3.70161e-14	3
CA13	9.4937e-15	0.190276	3.75773e-14	3
FGF4	9.5985e-15	0.253953	3.7956e-14	3
NTRK3	9.9614e-15	0.226038	3.93537e-14	3
ZACN	1.0324e-14	0.159938	4.07475e-14	3
TMEM233	1.07282e-14	0.216287	4.23028e-14	3
GPM6A	1.07632e-14	0.178544	4.24004e-14	3
TFEB	1.1209e-14	0.138214	4.4115e-14	3
CORO6	1.13654e-14	0.13683	4.46882e-14	3
CYGB	1.18759e-14	0.263595	4.66514e-14	3
PHOX2A	1.19074e-14	0.210217	4.6731e-14	3
SHKBP1	1.20573e-14	0.218279	4.72608e-14	3
MED12L	1.20651e-14	-0.163517	4.72608e-14	3
DERL3	1.2311e-14	0.181775	4.81783e-14	3
EBF1	1.27205e-14	0.25279	4.97342e-14	3
PRICKLE1	1.31029e-14	0.11824	5.11732e-14	3
CAB39L	1.31131e-14	0.187455	5.11732e-14	3
SRRM4	1.31945e-14	0.176609	5.14425e-14	3
FOXH1	1.35938e-14	0.110363	5.29497e-14	3
UNC5A	1.36872e-14	0.160256	5.32636e-14	3
ACTL6B	1.41339e-14	0.15855	5.49506e-14	3
SHC3	1.42957e-14	0.175791	5.55275e-14	3
DISP2	1.4558e-14	0.152921	5.64938e-14	3
C1QL1	1.4659e-14	0.155341	5.68328e-14	3
GCA	1.50568e-14	0.244072	5.82903e-14	3
HIGD1A	1.5063e-14	0.112867	5.82903e-14	3
KIAA1609	1.56804e-14	0.231095	6.06231e-14	3
RAD54B	1.62442e-14	0.143937	6.27444e-14	3
HHIPL1	1.65959e-14	0.202635	6.40435e-14	3
B4GALT6	1.67066e-14	0.156085	6.44112e-14	3
LYRM2	1.70152e-14	0.135836	6.55399e-14	3
PCOLCE2	1.87247e-14	0.159248	7.20582e-14	3
CXCR1	1.89692e-14	0.142557	7.29313e-14	3
STAMBPL1	1.95191e-14	-0.205487	7.49579e-14	3
RGS7	1.95323e-14	0.18039	7.49579e-14	3
C7ORF65	1.99311e-14	0.135661	7.64179e-14	3
OBSL1	2.01989e-14	0.196021	7.73734e-14	3
GREB1L	2.02252e-14	0.149113	7.74028e-14	3
DRD1	2.03754e-14	0.179764	7.7906e-14	3
APBB1IP	2.04044e-14	0.215549	7.79452e-14	3
MCF2L2	2.07469e-14	0.195571	7.91808e-14	3
RAPGEF4	2.08784e-14	0.167919	7.96095e-14	3
SLC4A10	2.12515e-14	0.157453	8.09579e-14	3
CASKIN1	2.1789e-14	0.190315	8.29299e-14	3
OSBPL6	2.30105e-14	0.166162	8.74988e-14	3
FGF2	2.33761e-14	0.154182	8.87598e-14	3
CFDP1	2.33848e-14	-0.185951	8.87598e-14	3
NUDT16P	2.36418e-14	0.181971	8.96536e-14	3
ANAPC11	2.36667e-14	-0.181154	8.96661e-14	3
PUS3	2.37303e-14	0.143086	8.97966e-14	3
PTPN5	2.37443e-14	0.227573	8.97966e-14	3
REM1	2.46698e-14	0.207404	9.32119e-14	3
GABBR1	2.47633e-14	0.172845	9.34803e-14	3
C11ORF75	2.50141e-14	0.182156	9.43414e-14	3
ETV1	2.50589e-14	0.282432	9.44249e-14	3
NRCAM	2.52052e-14	0.155246	9.48901e-14	3
TNXB	2.54446e-14	0.181955	9.57046e-14	3
SPOCK1	2.60117e-14	0.243878	9.77493e-14	3
GAMT	2.61698e-14	0.218392	9.82549e-14	3
ZC3HC1	2.62155e-14	0.164107	9.83378e-14	3
NOL10	2.6274e-14	0.206435	9.84682e-14	3
POU4F1	2.69666e-14	0.204215	1.00973e-13	3
LOC415056	2.70601e-14	0.193657	1.01232e-13	3
CNTN5	2.81862e-14	0.236743	1.0535e-13	3
SPAG16	2.99542e-14	0.16163	1.11858e-13	3
FBXO10	3.06475e-14	0.212969	1.14344e-13	3
MLKL	3.28621e-14	0.20669	1.22497e-13	3
NFASC	3.39819e-14	0.137882	1.26557e-13	3
OSBPL5	3.54038e-14	0.251333	1.31735e-13	3
SV2C	3.68705e-14	0.205671	1.3707e-13	3
C1ORF92	3.86627e-14	0.204634	1.43604e-13	3
CPM	3.91885e-14	0.146972	1.45427e-13	3
MIR320C1	3.93564e-14	-0.160832	1.4592e-13	3
ZNF528	4.09538e-14	0.209267	1.51708e-13	3
C9ORF79	4.10873e-14	0.132565	1.52067e-13	3
GSTA1	4.13331e-14	0.170813	1.52841e-13	3
SCNN1B	4.16134e-14	0.211903	1.53741e-13	3
VAT1L	4.28596e-14	0.223595	1.58204e-13	3
KLHL21	4.31646e-14	0.168588	1.59189e-13	3
THSD7B	4.34111e-14	0.18338	1.59956e-13	3
RCSD1	4.36304e-14	0.231831	1.60622e-13	3
ARTN	4.38641e-14	0.177929	1.61339e-13	3
CALY	4.58503e-14	0.243141	1.68496e-13	3
IKZF1	4.59435e-14	0.261505	1.68689e-13	3
C10ORF137	4.70585e-14	0.219897	1.72631e-13	3
ZNF569	4.71214e-14	0.207008	1.72709e-13	3
FREQ	4.78039e-14	0.14482	1.75056e-13	3
FHIT	4.80429e-14	0.173167	1.75777e-13	3
PCMT1	4.88134e-14	0.147423	1.78439e-13	3
SLC16A11	5.14093e-14	0.2475	1.87764e-13	3
LRGUK	5.15861e-14	0.186627	1.88244e-13	3
RNF130	5.36163e-14	0.173338	1.95481e-13	3
SLC38A3	5.37548e-14	0.175991	1.95814e-13	3
KCNS2	5.47561e-14	0.16102	1.99287e-13	3
CLEC2L	5.85058e-14	0.22348	2.12748e-13	3
SERPINB6	6.08636e-14	0.140195	2.21081e-13	3
LOC151534	6.09035e-14	0.112154	2.21081e-13	3
NMNAT2	6.35049e-14	0.187089	2.30323e-13	3
CLSTN2	6.41166e-14	0.165382	2.32339e-13	3
FEV	6.69339e-14	0.18775	2.42337e-13	3
AMACR	6.77351e-14	0.12228	2.45024e-13	3
GABRA2	6.78945e-14	0.186676	2.45388e-13	3
ELANE	7.00101e-14	0.13036	2.52814e-13	3
PTPRN2	7.26513e-14	0.203794	2.62124e-13	3
CCDC17	7.38393e-14	0.15599	2.6618e-13	3
HELT	7.49435e-14	0.226526	2.69926e-13	3
ASCL2	7.77358e-14	0.171874	2.79741e-13	3
SPTLC3	7.91197e-14	0.161274	2.84475e-13	3
PEX5L	8.08252e-14	0.172032	2.90357e-13	3
MEGF11	8.15751e-14	0.141796	2.92798e-13	3
ITGB8	8.22877e-14	0.158472	2.94928e-13	3
GPER	8.23105e-14	0.143013	2.94928e-13	3
C11ORF85	8.26121e-14	0.15072	2.95754e-13	3
MAP3K9	8.26834e-14	0.160389	2.95755e-13	3
DCTPP1	8.35669e-14	0.173222	2.98658e-13	3
NID1	8.51792e-14	0.242812	3.04159e-13	3
FAM19A5	8.60389e-14	0.183112	3.06965e-13	3
CD37	8.62039e-14	0.139082	3.07291e-13	3
ZNF793	9.17161e-14	0.210778	3.2666e-13	3
KCNS1	9.2071e-14	0.155516	3.27643e-13	3
HSF4	9.38544e-14	0.121106	3.33503e-13	3
MYOF	9.3878e-14	-0.204746	3.33503e-13	3
EFCAB10	9.83006e-14	0.165263	3.48917e-13	3
TMEM177	9.93471e-14	0.198273	3.52331e-13	3
DLGAP1	1.01933e-13	0.223029	3.60898e-13	3
DAB1	1.01936e-13	0.203145	3.60898e-13	3
KCNV1	1.06555e-13	0.198994	3.76929e-13	3
SH3RF3	1.07568e-13	0.151618	3.8019e-13	3
CCDC110	1.11472e-13	0.193565	3.93655e-13	3
MYO3B	1.13688e-13	0.158843	4.01138e-13	3
NT5DC2	1.22983e-13	0.177032	4.33565e-13	3
MARK3	1.23858e-13	-0.160705	4.36281e-13	3
ADORA3	1.25825e-13	0.131647	4.42836e-13	3
ELFN2	1.26697e-13	0.209985	4.45528e-13	3
DNAH11	1.29087e-13	0.170975	4.53548e-13	3
MIR548D2	1.33466e-13	0.156538	4.68537e-13	3
LTB4R	1.36188e-13	0.147881	4.77691e-13	3
FBXO47	1.39761e-13	0.245026	4.8981e-13	3
PAK6	1.42045e-13	0.24301	4.97396e-13	3
C14ORF37	1.42411e-13	0.14171	4.9826e-13	3
CPXM1	1.45551e-13	0.203613	5.08815e-13	3
KDR	1.46877e-13	0.230506	5.13021e-13	3
C21ORF88	1.47671e-13	0.208137	5.15361e-13	3
C7ORF50	1.54137e-13	0.115834	5.37476e-13	3
ZNF385A	1.55566e-13	0.126381	5.42006e-13	3
KCNK17	1.57856e-13	0.152937	5.49524e-13	3
TRPC4	1.58731e-13	0.174525	5.52108e-13	3
SCGB3A1	1.62924e-13	0.235236	5.6622e-13	3
LHX6	1.66195e-13	0.145657	5.77106e-13	3
GRIN2A	1.67374e-13	0.23482	5.80713e-13	3
RGS12	1.68483e-13	0.10405	5.84074e-13	3
SNORD114-26	1.74276e-13	0.149633	6.03652e-13	3
ZNF43	1.83013e-13	0.160425	6.3339e-13	3
TRIM67	1.83529e-13	0.190598	6.34646e-13	3
TSPYL4	1.8752e-13	0.156996	6.4791e-13	3
EPHX1	1.88379e-13	0.181493	6.50339e-13	3
BLID	1.88932e-13	0.150354	6.51706e-13	3
LAMB4	1.906e-13	0.159297	6.56916e-13	3
FIGNL1	1.94109e-13	0.152913	6.68454e-13	3
ZNF423	1.9822e-13	0.206124	6.82048e-13	3
PHYHIPL	2.01491e-13	0.165233	6.92282e-13	3
ZNF232	2.01527e-13	0.170808	6.92282e-13	3
STRA6	2.14256e-13	0.140129	7.354e-13	3
CC2D1A	2.16151e-13	0.23279	7.41294e-13	3
TJP2	2.19477e-13	-0.15416	7.52078e-13	3
NRG1	2.22406e-13	0.224099	7.61488e-13	3
ANK3	2.24434e-13	-0.187652	7.67772e-13	3
TLX1	2.2461e-13	0.172732	7.67772e-13	3
GPT2	2.25291e-13	0.209434	7.69465e-13	3
RFTN2	2.27774e-13	0.148236	7.77308e-13	3
KIAA0513	2.28104e-13	0.211927	7.77796e-13	3
GYG1	2.34128e-13	0.132249	7.97683e-13	3
MYCBPAP	2.37054e-13	0.165474	8.06992e-13	3
SYT13	2.46009e-13	0.203675	8.36793e-13	3
SALL2	2.54523e-13	0.211009	8.65047e-13	3
NKX2-3	2.55906e-13	0.21648	8.69037e-13	3
ZNF471	2.74414e-13	0.126404	9.31128e-13	3
ANKRD52	2.75016e-13	0.149932	9.32408e-13	3
CLRN3	2.78532e-13	0.178124	9.43562e-13	3
TTYH3	2.81976e-13	0.17466	9.5445e-13	3
C17ORF102	2.85844e-13	0.166986	9.66758e-13	3
DPYSL4	2.99915e-13	0.186	1.01352e-12	3
F2	3.01485e-13	0.140527	1.018e-12	3
ZNF469	3.05146e-13	0.17279	1.02953e-12	3
MUC2	3.07127e-13	0.127563	1.03537e-12	3
PCDHAC2	3.18568e-13	0.208427	1.07307e-12	3
IRGC	3.24862e-13	0.121511	1.09339e-12	3
THRB	3.29609e-13	0.208043	1.10847e-12	3
ID3	3.31046e-13	0.119072	1.1124e-12	3
SPHK2	3.40903e-13	0.23426	1.1446e-12	3
CRTC1	3.4293e-13	0.128623	1.15048e-12	3
EMP3	3.43484e-13	0.169993	1.1514e-12	3
SSH2	3.55888e-13	0.16384	1.19202e-12	3
ANO3	3.6961e-13	0.218957	1.23699e-12	3
KCNA1	3.71433e-13	0.16141	1.24209e-12	3
RBP4	3.77769e-13	0.204861	1.26161e-12	3
CREG1	3.77876e-13	0.155163	1.26161e-12	3
PHLDB1	3.89359e-13	0.121781	1.29891e-12	3
LY6G5C	3.97182e-13	0.209482	1.32394e-12	3
ZSCAN18	3.98552e-13	0.166477	1.32744e-12	3
ZNF420	4.0156e-13	0.24947	1.33639e-12	3
C20ORF95	4.16294e-13	0.15628	1.38432e-12	3
ZNF444	4.2807e-13	0.188271	1.42234e-12	3
NOX4	4.43155e-13	0.124532	1.47129e-12	3
FAM100A	4.48863e-13	0.181646	1.48905e-12	3
MAFA	4.56613e-13	0.217462	1.51355e-12	3
MFSD9	4.59935e-13	0.172417	1.52335e-12	3
TMEM181	4.7019e-13	0.230853	1.55608e-12	3
C10ORF93	4.71724e-13	0.163421	1.55992e-12	3
PDIA5	4.75575e-13	0.153913	1.5714e-12	3
TMPRSS12	4.81576e-13	0.165768	1.58997e-12	3
SHC2	4.91984e-13	0.211629	1.62304e-12	3
SDK1	5.0062e-13	0.173927	1.65022e-12	3
CD34	5.02733e-13	0.239105	1.65588e-12	3
ZNF570	5.04961e-13	0.183193	1.66059e-12	3
WDR37	5.04965e-13	-0.169766	1.66059e-12	3
ZNF783	5.08991e-13	0.201554	1.67251e-12	3
PPP2R5A	5.13176e-13	0.158215	1.68439e-12	3
PODXL2	5.13415e-13	0.215553	1.68439e-12	3
COL8A1	5.34196e-13	0.142031	1.75119e-12	3
LVRN	5.39026e-13	0.167739	1.76563e-12	3
OR2M2	5.45307e-13	0.165908	1.7848e-12	3
PLCB1	5.57609e-13	0.224407	1.82362e-12	3
KCNA6	5.58046e-13	0.149472	1.82362e-12	3
PRKCB	5.5986e-13	0.200315	1.82811e-12	3
RUNX1	5.69922e-13	-0.190685	1.85951e-12	3
GSTA4	5.71373e-13	0.174559	1.86278e-12	3
GNAO1	5.83359e-13	0.218898	1.90037e-12	3
COMP	5.85395e-13	0.228633	1.90551e-12	3
GPR37L1	6.05105e-13	0.105792	1.96813e-12	3
RRBP1	6.10652e-13	0.170568	1.98462e-12	3
DAP	6.32338e-13	0.152303	2.05349e-12	3
VPS13C	6.39061e-13	0.171059	2.07371e-12	3
TRIO	6.4998e-13	-0.205374	2.1075e-12	3
NUAK1	6.7678e-13	0.21487	2.19268e-12	3
GDF5	7.10442e-13	0.179583	2.29995e-12	3
HEY1	7.13094e-13	0.161215	2.30674e-12	3
EPHA4	7.2002e-13	0.194678	2.32734e-12	3
TSPAN8	7.26369e-13	0.131444	2.34604e-12	3
ARID1B	7.2946e-13	0.171205	2.35419e-12	3
FAM159B	7.33773e-13	0.206869	2.36467e-12	3
CLEC1A	7.33843e-13	0.163624	2.36467e-12	3
THAP4	7.34519e-13	0.127502	2.36501e-12	3
C1QTNF1	7.57558e-13	0.16781	2.43731e-12	3
SGK1	7.62911e-13	0.169251	2.45264e-12	3
GPR160	7.67618e-13	0.152864	2.46586e-12	3
NBEA	7.76554e-13	0.226587	2.49264e-12	3
RNF123	7.79485e-13	0.186835	2.50012e-12	3
ID4	7.93758e-13	0.172056	2.54394e-12	3
HOXA10	8.08152e-13	0.21649	2.58808e-12	3
MPPED2	8.32469e-13	0.231284	2.6639e-12	3
C4ORF31	8.42593e-13	0.181254	2.69422e-12	3
LRRFIP1	8.55789e-13	0.213167	2.73432e-12	3
CYP1A1	8.59206e-13	0.174189	2.74313e-12	3
IVD	8.83825e-13	0.255905	2.81956e-12	3
MIR124-3	9.06307e-13	0.166738	2.88907e-12	3
TRIM9	9.10504e-13	0.211485	2.90023e-12	3
GLT25D2	9.3074e-13	0.189089	2.96242e-12	3
SLC32A1	9.40953e-13	0.159315	2.99263e-12	3
VENTX	9.4928e-13	0.235715	3.01681e-12	3
PHACTR1	9.59937e-13	0.166416	3.04835e-12	3
GRID2	9.68682e-13	0.211915	3.0735e-12	3
VMO1	9.69335e-13	0.142886	3.0735e-12	3
ACCN1	9.74307e-13	0.182921	3.08691e-12	3
ENPP4	9.76588e-13	0.150179	3.09178e-12	3
CDH17	9.78989e-13	0.118747	3.09703e-12	3
LIPC	1.00784e-12	0.105395	3.18588e-12	3
FOXD3	1.01361e-12	0.119321	3.20167e-12	3
ASPG	1.03421e-12	0.152446	3.26429e-12	3
HRK	1.05731e-12	0.204591	3.33464e-12	3
SH3BP2	1.07763e-12	0.140063	3.39616e-12	3
TFPI2	1.09601e-12	0.225044	3.45147e-12	3
PIK3R5	1.10802e-12	0.175748	3.48665e-12	3
TBX21	1.14934e-12	0.238197	3.61396e-12	3
SOX14	1.18472e-12	0.177953	3.72237e-12	3
SULT4A1	1.23478e-12	0.201268	3.87674e-12	3
SORBS2	1.24505e-12	0.209179	3.90604e-12	3
SLC17A9	1.26964e-12	0.196389	3.98019e-12	3
C8ORF73	1.29625e-12	0.157464	4.06054e-12	3
MMP23B	1.30778e-12	0.181134	4.09359e-12	3
KIAA1949	1.3125e-12	-0.151437	4.10526e-12	3
LHFPL2	1.32323e-12	0.151917	4.13573e-12	3
DDX6	1.40423e-12	0.220576	4.38557e-12	3
SPRY2	1.40863e-12	0.149857	4.39602e-12	3
SUGT1L1	1.41627e-12	0.115998	4.41657e-12	3
RUNDC3B	1.42664e-12	0.205853	4.44556e-12	3
HNRNPM	1.49614e-12	0.163986	4.65863e-12	3
FAM38B	1.49802e-12	0.162542	4.66102e-12	3
BNIP3	1.51264e-12	0.154897	4.70297e-12	3
GIPC3	1.52519e-12	0.159423	4.73844e-12	3
RAX	1.57421e-12	0.172389	4.88709e-12	3
C17ORF50	1.58086e-12	0.233982	4.90408e-12	3
TRPA1	1.59805e-12	0.186542	4.95373e-12	3
RASIP1	1.62335e-12	0.151661	5.02839e-12	3
CXCL6	1.67977e-12	0.142927	5.19928e-12	3
MOS	1.69325e-12	0.167396	5.23711e-12	3
TM6SF1	1.73317e-12	0.259818	5.35659e-12	3
CCDC63	1.754e-12	0.201706	5.41397e-12	3
BRUNOL5	1.75433e-12	0.215797	5.41397e-12	3
PDZRN4	1.76979e-12	0.121052	5.45761e-12	3
ELMO1	1.77181e-12	0.162112	5.45979e-12	3
NALCN	1.77593e-12	0.19263	5.46845e-12	3
KCNC2	1.78159e-12	0.224249	5.48181e-12	3
BTG2	1.84244e-12	0.168702	5.66486e-12	3
CACNG8	1.87046e-12	0.198034	5.74675e-12	3
MTNR1A	1.95171e-12	0.205583	5.99197e-12	3
RPS15A	1.96531e-12	0.205933	6.02925e-12	3
SPTBN1	2.00828e-12	0.156693	6.15654e-12	3
RAB40B	2.01112e-12	0.159616	6.16072e-12	3
HPDL	2.03172e-12	0.236007	6.21924e-12	3
EYA4	2.06399e-12	0.155382	6.31338e-12	3
MLLT11	2.11679e-12	0.217243	6.47012e-12	3
RNASEH2A	2.17718e-12	0.149519	6.64983e-12	3
SSPO	2.18304e-12	0.174071	6.66284e-12	3
MUM1	2.20153e-12	0.137376	6.71433e-12	3
ZBTB8B	2.20613e-12	0.212046	6.72344e-12	3
EPHA5	2.20966e-12	0.178025	6.72926e-12	3
LHCGR	2.21554e-12	0.153939	6.74225e-12	3
ZHX1	2.24146e-12	-0.157411	6.81613e-12	3
STXBP5L	2.25009e-12	0.233372	6.8374e-12	3
EMID2	2.30777e-12	0.119906	7.00753e-12	3
ZBTB4	2.32237e-12	0.124966	7.04673e-12	3
CGREF1	2.33334e-12	0.229498	7.07486e-12	3
TSGA10IP	2.34053e-12	0.15753	7.08821e-12	3
C6ORF223	2.34115e-12	0.158388	7.08821e-12	3
FARSA	2.34947e-12	0.15612	7.10821e-12	3
SLC47A1	2.36196e-12	0.190131	7.1408e-12	3
TSPAN9	2.37163e-12	0.100048	7.16484e-12	3
ARHGEF17	2.38342e-12	0.225109	7.19522e-12	3
AFF3	2.3987e-12	0.193913	7.2361e-12	3
PARP1	2.47764e-12	0.124492	7.46882e-12	3
ODC1	2.53019e-12	0.136828	7.62172e-12	3
USP47	2.54769e-12	0.182427	7.66888e-12	3
ABO	2.65935e-12	0.17253	7.99421e-12	3
NEUROG1	2.65961e-12	0.119323	7.99421e-12	3
ADCY1	2.68874e-12	0.113912	8.07593e-12	3
LOC730755	2.73702e-12	0.156924	8.21501e-12	3
DOT1L	2.85992e-12	0.176538	8.57771e-12	3
ZFP36L2	2.87023e-12	-0.0994881	8.60242e-12	3
FAIM2	2.92668e-12	0.222997	8.76528e-12	3
BRUNOL6	3.05301e-12	0.235085	9.13706e-12	3
AGPAT6	3.18444e-12	0.146944	9.52357e-12	3
C21ORF29	3.20564e-12	0.118118	9.58007e-12	3
VARS2	3.33206e-12	0.204109	9.95074e-12	3
TCN1	3.43923e-12	0.149612	1.02634e-11	3
HSPA12B	3.50501e-12	0.222504	1.04522e-11	3
MBNL2	3.60885e-12	0.162548	1.07542e-11	3
SAMD13	3.68329e-12	0.127967	1.09681e-11	3
GPR149	3.68738e-12	0.138107	1.09725e-11	3
DBX1	3.7643e-12	0.169493	1.11933e-11	3
PAX1	3.79416e-12	0.148816	1.12741e-11	3
OSGIN2	3.85925e-12	0.208414	1.14593e-11	3
ZNF710	3.89624e-12	-0.118077	1.15609e-11	3
SLC13A5	3.93227e-12	0.225192	1.16595e-11	3
ANKRD53	4.12895e-12	0.140176	1.22339e-11	3
MFAP3L	4.18062e-12	0.22849	1.23782e-11	3
GPX2	4.24188e-12	0.168529	1.25507e-11	3
GRB2	4.28963e-12	0.128683	1.26829e-11	3
NLRP3	4.45326e-12	0.180292	1.31573e-11	3
TTC25	4.4853e-12	0.109462	1.32426e-11	3
B4GALNT2	4.64547e-12	0.20345	1.37058e-11	3
GRIP1	4.69457e-12	0.141462	1.38408e-11	3
RGMA	4.7127e-12	0.187554	1.38845e-11	3
ZNF766	4.74156e-12	0.155888	1.39596e-11	3
GFRA1	4.79169e-12	0.199312	1.40972e-11	3
PRKCDBP	4.80006e-12	-0.117671	1.41074e-11	3
GFRA2	4.80196e-12	0.184908	1.41074e-11	3
STK38L	4.82836e-12	0.146512	1.4175e-11	3
DPYSL3	4.86682e-12	0.186643	1.42778e-11	3
DPF1	4.87968e-12	0.247131	1.43055e-11	3
TMEM52	4.93676e-12	0.193696	1.44626e-11	3
BEGAIN	5.05869e-12	0.182154	1.48094e-11	3
IL16	5.17414e-12	0.125132	1.51367e-11	3
FOXF2	5.20494e-12	0.10702	1.52161e-11	3
CBX2	5.27797e-12	0.124621	1.54097e-11	3
GRM8	5.27855e-12	0.147341	1.54097e-11	3
C17ORF57	5.3528e-12	0.194625	1.56155e-11	3
FOXE1	5.37813e-12	0.160645	1.56784e-11	3
NSMCE2	5.402e-12	0.136758	1.57369e-11	3
ABCC8	5.56173e-12	0.179494	1.61909e-11	3
IL20RA	5.62082e-12	0.233867	1.6345e-11	3
LRP12	5.62251e-12	0.187371	1.6345e-11	3
RASGRF1	5.68492e-12	0.174166	1.65149e-11	3
NTN4	5.73255e-12	0.133971	1.66416e-11	3
RSPO2	5.76093e-12	0.184418	1.67123e-11	3
ZNF215	5.77395e-12	0.150585	1.67384e-11	3
ICT1	5.92579e-12	0.135175	1.71666e-11	3
FAM194B	6.10575e-12	0.172957	1.76756e-11	3
CADM2	6.16854e-12	0.1852	1.7845e-11	3
MPV17L	6.24427e-12	0.204617	1.80515e-11	3
MAGI2	6.31047e-12	0.222848	1.82302e-11	3
SCN4A	6.35812e-12	0.199536	1.83552e-11	3
FEZF1	6.44348e-12	0.20539	1.85887e-11	3
VGLL2	6.49041e-12	0.156383	1.87111e-11	3
RALYL	6.5612e-12	0.164616	1.89021e-11	3
LDB1	6.67465e-12	0.17745	1.92156e-11	3
BDNF	6.76021e-12	0.191183	1.94485e-11	3
PHACTR3	6.89074e-12	0.166569	1.98103e-11	3
FOXK1	6.91311e-12	0.15596	1.98609e-11	3
C16ORF63	6.9297e-12	0.125446	1.98948e-11	3
PDE1B	7.07626e-12	0.156718	2.03015e-11	3
AIFM3	7.1769e-12	0.189141	2.05761e-11	3
PITPNA	7.25165e-12	0.207807	2.07761e-11	3
NEGR1	7.60728e-12	0.199262	2.178e-11	3
T	7.70467e-12	0.17622	2.20436e-11	3
NCOR2	7.74415e-12	-0.141078	2.21414e-11	3
MYCNOS	8.3626e-12	0.193066	2.38931e-11	3
NTF3	8.59419e-12	-0.145942	2.4538e-11	3
GRIA4	8.80548e-12	0.150538	2.5124e-11	3
FAM183A	8.86741e-12	0.242274	2.52834e-11	3
NID2	8.90122e-12	0.144297	2.53624e-11	3
SNORA80B	8.99844e-12	0.14821	2.56218e-11	3
PANX2	9.0511e-12	0.152296	2.57507e-11	3
ARHGAP20	9.05608e-12	0.182167	2.57507e-11	3
DYRK1B	9.10121e-12	0.192992	2.58614e-11	3
RPL24	9.57235e-12	0.193078	2.71816e-11	3
WTIP	9.83963e-12	0.11849	2.79215e-11	3
ZNF234	9.9353e-12	0.155864	2.81737e-11	3
LRRIQ4	1.03049e-11	0.154565	2.92019e-11	3
MLNR	1.03772e-11	0.194947	2.93869e-11	3
VWA5B1	1.05106e-11	0.168605	2.97442e-11	3
TMEM179	1.07098e-11	0.118208	3.02874e-11	3
FGGY	1.07738e-11	-0.144626	3.04477e-11	3
BHLHE23	1.08611e-11	0.128508	3.06736e-11	3
ACRBP	1.08806e-11	0.171882	3.07079e-11	3
ZMIZ1	1.09836e-11	0.188395	3.09776e-11	3
CNIH2	1.12933e-11	0.239306	3.18137e-11	3
WIPF3	1.12954e-11	0.155639	3.18137e-11	3
TNS3	1.15272e-11	-0.160451	3.24447e-11	3
ZNF71	1.16325e-11	0.194375	3.27189e-11	3
IRS2	1.18844e-11	0.179292	3.34048e-11	3
LOC100130987	1.1938e-11	0.152331	3.35329e-11	3
TMEM200A	1.19795e-11	0.158979	3.36266e-11	3
TSPYL3	1.21393e-11	0.169671	3.40521e-11	3
HYDIN	1.22067e-11	0.190079	3.42184e-11	3
KIF17	1.2628e-11	0.22598	3.53754e-11	3
LRRC3B	1.28259e-11	0.172032	3.58937e-11	3
PAX5	1.28303e-11	0.221805	3.58937e-11	3
MEST	1.28822e-11	0.154491	3.60147e-11	3
SIAH3	1.30118e-11	0.178605	3.63525e-11	3
VIT	1.30611e-11	0.150409	3.64659e-11	3
GAD2	1.30848e-11	0.185368	3.65075e-11	3
FAM184B	1.34409e-11	0.127748	3.74759e-11	3
C6ORF227	1.3524e-11	0.153237	3.76824e-11	3
SPATA6	1.3573e-11	0.149599	3.77937e-11	3
PCBP3	1.39483e-11	0.128658	3.88128e-11	3
PDGFD	1.40851e-11	0.153727	3.91671e-11	3
NELL1	1.41806e-11	0.18167	3.94064e-11	3
GALNTL2	1.42595e-11	0.135892	3.95992e-11	3
SYCP2	1.44093e-11	0.115092	3.99885e-11	3
GOT1L1	1.44215e-11	0.149945	3.99957e-11	3
TFPT	1.48155e-11	0.162532	4.1061e-11	3
CCDC106	1.51347e-11	0.198671	4.19178e-11	3
RARRES2	1.52517e-11	0.173768	4.22136e-11	3
SLIT3	1.61078e-11	0.181099	4.45535e-11	3
ZNF606	1.64661e-11	0.219786	4.55142e-11	3
SLC26A4	1.65477e-11	0.206487	4.57094e-11	3
IQCE	1.6665e-11	0.117659	4.60028e-11	3
RAB7A	1.67823e-11	-0.190711	4.6296e-11	3
HTA	1.6888e-11	0.137943	4.65567e-11	3
HIF3A	1.69361e-11	0.163826	4.66585e-11	3
ALDH1A2	1.73259e-11	0.116966	4.77007e-11	3
INCA1	1.73685e-11	0.169698	4.77865e-11	3
OXT	1.75469e-11	0.221889	4.82453e-11	3
PSORS1C1	1.77955e-11	0.155282	4.88964e-11	3
FGF12	1.7958e-11	0.223492	4.93105e-11	3
ADK	1.80743e-11	0.170448	4.95969e-11	3
ZNF808	1.92811e-11	0.197717	5.28736e-11	3
IGF2BP2	1.93636e-11	0.133644	5.30649e-11	3
GDAP1	1.97e-11	0.128167	5.39514e-11	3
SLC8A3	1.98112e-11	0.133945	5.422e-11	3
LTBP3	1.98468e-11	0.153822	5.42819e-11	3
GJD3	2.03997e-11	0.108192	5.57573e-11	3
TSHR	2.05284e-11	0.16348	5.60724e-11	3
GDF7	2.08837e-11	0.173377	5.70054e-11	3
TRPC6	2.10894e-11	0.186888	5.7529e-11	3
CDR2L	2.15263e-11	0.139422	5.86824e-11	3
KDM5B	2.16229e-11	0.106402	5.89072e-11	3
LOC149620	2.17526e-11	0.141313	5.92217e-11	3
SSBP4	2.25453e-11	0.149155	6.13397e-11	3
CD38	2.27108e-11	0.212052	6.17496e-11	3
LGALS8	2.36288e-11	0.160695	6.41741e-11	3
EPB41L3	2.36334e-11	0.244404	6.41741e-11	3
IFT140	2.3663e-11	0.130194	6.42127e-11	3
RPAP1	2.3795e-11	0.129599	6.45288e-11	3
GNB4	2.39554e-11	0.12492	6.49214e-11	3
CNDP2	2.41449e-11	-0.124864	6.53717e-11	3
CDYL	2.4153e-11	0.245663	6.53717e-11	3
CTF1	2.59334e-11	0.151094	7.0145e-11	3
FAM131C	2.63557e-11	0.193484	7.12408e-11	3
BTNL2	2.64072e-11	0.153207	7.13337e-11	3
LOC728743	2.65502e-11	0.179207	7.16734e-11	3
COL20A1	2.672e-11	0.158816	7.2085e-11	3
ATP6V1C2	2.69262e-11	0.235432	7.25944e-11	3
RALBP1	2.77881e-11	-0.141386	7.48696e-11	3
ALDH1L1	2.86379e-11	0.193868	7.7078e-11	3
GRWD1	2.86449e-11	0.184053	7.7078e-11	3
SLITRK3	2.96371e-11	0.231586	7.96965e-11	3
SLC4A8	2.97027e-11	0.189076	7.98213e-11	3
GPR85	3.00685e-11	-0.153493	8.0752e-11	3
FLI1	3.08307e-11	0.202413	8.27457e-11	3
TMEM182	3.25679e-11	0.154692	8.73268e-11	3
GALNT13	3.25796e-11	0.140103	8.73268e-11	3
C4ORF51	3.29345e-11	0.147137	8.81924e-11	3
LOC285796	3.2945e-11	0.164237	8.81924e-11	3
RFX1	3.30186e-11	0.151682	8.83033e-11	3
LOC100132215	3.30288e-11	0.201907	8.83033e-11	3
CLPTM1L	3.34431e-11	0.147795	8.93385e-11	3
SERPINB13	3.3459e-11	0.105451	8.93385e-11	3
EHD1	3.52401e-11	0.087597	9.40338e-11	3
OR2M4	3.61415e-11	0.136257	9.63774e-11	3
IGFBP2	3.6472e-11	0.162949	9.71963e-11	3
RIMS4	3.65145e-11	0.200343	9.72472e-11	3
PGR	3.87505e-11	0.167088	1.03117e-10	3
PCSK2	3.87679e-11	0.169148	1.03117e-10	3
ANKLE1	3.9439e-11	0.185285	1.04835e-10	3
HNF1B	3.9502e-11	0.140243	1.04935e-10	3
IGFBP1	4.13205e-11	0.209684	1.09696e-10	3
RNF212	4.18811e-11	0.173232	1.11113e-10	3
UNKL	4.24452e-11	0.23925	1.12538e-10	3
RECQL5	4.30076e-11	0.150788	1.13957e-10	3
RAB31	4.312e-11	0.136793	1.14181e-10	3
ECE2	4.31893e-11	0.164552	1.14292e-10	3
LY6G6E	4.40106e-11	0.123255	1.16392e-10	3
STK19	4.49171e-11	0.154574	1.18713e-10	3
SLCO1B3	4.51809e-11	0.145445	1.19287e-10	3
PPP1R3B	4.51916e-11	0.154054	1.19287e-10	3
PKDCC	4.61064e-11	0.117161	1.21579e-10	3
ATP4A	4.61182e-11	0.193726	1.21579e-10	3
SLITRK1	4.65657e-11	0.16939	1.22681e-10	3
PLA2G4F	4.70463e-11	0.172112	1.23869e-10	3
WT1	4.7711e-11	0.153116	1.25539e-10	3
AKAP10	4.78768e-11	0.123468	1.25896e-10	3
SERPINB9	5.11078e-11	0.178345	1.34307e-10	3
SPDYC	5.283e-11	0.118403	1.38745e-10	3
SLC5A7	5.38723e-11	0.149943	1.41394e-10	3
C1ORF103	5.40752e-11	0.155282	1.41837e-10	3
AMH	5.55231e-11	0.172159	1.45543e-10	3
GCM2	5.57109e-11	0.205147	1.45943e-10	3
KIAA1217	5.58992e-11	0.170837	1.46344e-10	3
DOCK9	5.62338e-11	-0.159059	1.47127e-10	3
MED25	5.67414e-11	0.139397	1.48362e-10	3
SPNS1	5.74843e-11	0.180927	1.5021e-10	3
VSTM2A	5.81824e-11	0.1692	1.5192e-10	3
TRIM31	5.82118e-11	0.152324	1.5192e-10	3
ZNF433	5.91203e-11	0.212493	1.54195e-10	3
LOC441204	6.00261e-11	0.130077	1.56459e-10	3
GJD2	6.02667e-11	0.165119	1.56988e-10	3
TRIM46	6.13682e-11	0.11687	1.59757e-10	3
EPO	6.142e-11	0.206812	1.59792e-10	3
OR2T11	6.15117e-11	0.123304	1.59931e-10	3
DGKZ	6.33601e-11	0.242185	1.64633e-10	3
ZNF542	6.37574e-11	0.163928	1.65562e-10	3
SNURF	6.49642e-11	0.156275	1.68489e-10	3
BMP6	6.49657e-11	0.183753	1.68489e-10	3
SLC18A3	6.64707e-11	0.209816	1.72285e-10	3
TNFSF11	6.67638e-11	0.163919	1.72937e-10	3
B4GALNT4	6.72057e-11	-0.143112	1.73974e-10	3
CDH9	6.77679e-11	0.135337	1.7532e-10	3
LPPR3	6.89532e-11	0.202421	1.78275e-10	3
CALCR	7.02425e-11	0.163724	1.81496e-10	3
SGCE	7.04497e-11	0.198685	1.81919e-10	3
CHODL	7.40636e-11	0.147027	1.91132e-10	3
CSGALNACT1	7.51393e-11	0.122073	1.93788e-10	3
ISL1	7.53899e-11	0.211372	1.94313e-10	3
ZNF750	7.56327e-11	0.180232	1.94819e-10	3
CNTNAP2	7.81559e-11	0.198872	2.01193e-10	3
HCG22	7.83065e-11	0.121936	2.01377e-10	3
GRIN3A	7.8324e-11	0.154055	2.01377e-10	3
TBKBP1	7.88784e-11	0.155611	2.02677e-10	3
SLC5A8	8.04223e-11	0.160802	2.06517e-10	3
HLA-B	8.18364e-11	-0.167481	2.10018e-10	3
C13ORF39	8.19413e-11	0.104641	2.10158e-10	3
FAM189A1	8.36027e-11	0.211075	2.14287e-10	3
CDKN1B	8.4451e-11	0.150329	2.16328e-10	3
CR1L	8.5004e-11	0.2261	2.1761e-10	3
GALC	8.6507e-11	0.201785	2.21322e-10	3
ACCN4	8.66305e-11	0.200212	2.21501e-10	3
VWCE	8.68968e-11	0.162876	2.22046e-10	3
NMBR	8.80657e-11	0.150756	2.24895e-10	3
DNAJC6	8.98639e-11	0.20592	2.29346e-10	3
CD8A	9.10339e-11	0.146522	2.32189e-10	3
TBC1D16	9.18295e-11	0.113948	2.34075e-10	3
NEUROD4	9.38758e-11	0.139388	2.39145e-10	3
DAB2IP	9.43082e-11	0.122328	2.40099e-10	3
C13ORF18	9.61736e-11	0.149209	2.44699e-10	3
PFKFB3	9.74623e-11	-0.14368	2.47826e-10	3
ZFYVE28	9.8207e-11	0.161705	2.49567e-10	3
TMEM130	9.92515e-11	0.205796	2.51999e-10	3
PNOC	9.9285e-11	0.161769	2.51999e-10	3
RERE	9.9837e-11	0.117815	2.53245e-10	3
NCRNA00207	9.99526e-11	0.129175	2.53384e-10	3
ZNF75A	1.00653e-10	0.139187	2.55003e-10	3
ADAMTS10	1.04432e-10	0.151686	2.64418e-10	3
CHGA	1.05351e-10	0.133333	2.66581e-10	3
LRP11	1.05816e-10	-0.139307	2.67595e-10	3
TBC1D8	1.06593e-10	0.152029	2.69395e-10	3
HS3ST2	1.08231e-10	0.129716	2.73371e-10	3
RAB11FIP1	1.08559e-10	0.108697	2.74033e-10	3
CXCR7	1.09829e-10	0.168326	2.77021e-10	3
JPH3	1.09876e-10	0.145597	2.77021e-10	3
MSX2	1.11056e-10	-0.102502	2.79826e-10	3
KLB	1.11506e-10	0.193356	2.80789e-10	3
PALM2-AKAP2	1.12152e-10	0.129636	2.82245e-10	3
RECK	1.12363e-10	0.116434	2.82607e-10	3
AOX1	1.12956e-10	0.185454	2.83925e-10	3
ZNF566	1.13571e-10	0.17926	2.85299e-10	3
PRAC	1.15922e-10	0.159561	2.9103e-10	3
NR1I2	1.18448e-10	0.165543	2.97192e-10	3
BAI3	1.27395e-10	0.156301	3.19448e-10	3
RNF150	1.28446e-10	0.145133	3.21889e-10	3
FLRT2	1.31599e-10	-0.120164	3.29591e-10	3
ILDR2	1.3764e-10	0.152632	3.44513e-10	3
PGLYRP2	1.39317e-10	0.154355	3.48503e-10	3
KCNK3	1.414e-10	0.140287	3.53501e-10	3
CYP19A1	1.43841e-10	0.166801	3.59386e-10	3
MIR935	1.44066e-10	0.132908	3.59733e-10	3
CCDC88B	1.47344e-10	0.111159	3.67697e-10	3
P2RX1	1.48294e-10	0.153951	3.69847e-10	3
KIAA0495	1.53518e-10	0.160607	3.82646e-10	3
CLRN1OS	1.53894e-10	0.126387	3.83354e-10	3
ATP8B3	1.56268e-10	0.110229	3.89032e-10	3
RASGRF2	1.57292e-10	0.17776	3.91348e-10	3
POU3F1	1.58219e-10	-0.144646	3.93419e-10	3
LTA	1.6652e-10	0.100628	4.13812e-10	3
SLC7A4	1.72806e-10	0.19581	4.29177e-10	3
TCERG1L	1.73456e-10	0.189092	4.30536e-10	3
FAM53B	1.73621e-10	0.156689	4.30689e-10	3
ALDH1A3	1.74189e-10	0.162371	4.3184e-10	3
GMPR	1.76646e-10	0.14833	4.3767e-10	3
DEF6	1.78764e-10	0.162415	4.42654e-10	3
SPIB	1.84386e-10	0.16604	4.56303e-10	3
C10ORF41	1.86275e-10	0.143712	4.60703e-10	3
PRND	1.86948e-10	0.109582	4.62094e-10	3
CTNND2	1.87312e-10	0.195114	4.62719e-10	3
GRIK3	1.87733e-10	0.173784	4.63253e-10	3
TAGLN3	1.87751e-10	0.156077	4.63253e-10	3
PACS1	1.87958e-10	-0.127857	4.6349e-10	3
ANKMY1	1.88325e-10	0.168656	4.64118e-10	3
GABRG3	1.91599e-10	0.140176	4.71907e-10	3
NFYC	1.93297e-10	0.182409	4.75808e-10	3
INS-IGF2	1.9412e-10	0.162319	4.77551e-10	3
GPR98	1.94309e-10	0.171251	4.77733e-10	3
SQSTM1	1.98889e-10	0.186285	4.88707e-10	3
MEX3A	2.01366e-10	0.202592	4.94499e-10	3
OPRK1	2.06156e-10	0.186691	5.05965e-10	3
CBLN1	2.09662e-10	0.145941	5.14265e-10	3
ZNF93	2.16633e-10	0.173912	5.31052e-10	3
CLEC11A	2.20786e-10	0.150717	5.40913e-10	3
NEURL	2.2186e-10	0.113108	5.43225e-10	3
LRRTM1	2.24499e-10	0.123391	5.49363e-10	3
GATA6	2.26048e-10	0.174693	5.52828e-10	3
CLCN1	2.27268e-10	0.184191	5.55485e-10	3
CDKN2C	2.29292e-10	0.145484	5.60103e-10	3
HPCAL4	2.34708e-10	0.215098	5.72996e-10	3
PLEKHG5	2.35433e-10	0.15735	5.7443e-10	3
RBMS1	2.45233e-10	0.104806	5.9799e-10	3
CHL1	2.49458e-10	0.195849	6.07935e-10	3
SCUBE2	2.60688e-10	0.182458	6.3493e-10	3
HMGCL	2.65486e-10	0.151757	6.46239e-10	3
SEMA3E	2.66483e-10	0.190273	6.48287e-10	3
CLDN6	2.70122e-10	0.141481	6.56755e-10	3
EVC2	2.82039e-10	0.193901	6.85328e-10	3
KIAA0182	2.85596e-10	0.166598	6.93567e-10	3
KDM2B	2.86031e-10	0.0910068	6.94219e-10	3
OPCML	2.98476e-10	0.15622	7.24001e-10	3
TENC1	2.98951e-10	0.106433	7.24731e-10	3
FAM89A	3.07097e-10	0.169473	7.44045e-10	3
STK32B	3.13324e-10	0.226798	7.58688e-10	3
MAGOHB	3.19538e-10	0.13216	7.73287e-10	3
PPAP2C	3.22981e-10	0.156238	7.81163e-10	3
AMPH	3.2433e-10	0.208994	7.8397e-10	3
TMEM147	3.29363e-10	0.159812	7.95675e-10	3
CHMP4C	3.34334e-10	0.140736	8.07213e-10	3
RPLP1	3.39586e-10	0.184673	8.1942e-10	3
DHX36	3.43239e-10	0.11402	8.27754e-10	3
STAT3	3.48583e-10	0.141218	8.40153e-10	3
ZNF253	3.52174e-10	0.192043	8.48316e-10	3
CCDC85C	3.57639e-10	0.12765	8.60983e-10	3
PHF21B	3.60959e-10	0.116723	8.68472e-10	3
CNGB1	3.61356e-10	0.185485	8.68926e-10	3
C15ORF26	3.64135e-10	0.140368	8.75103e-10	3
MAGEF1	3.71827e-10	0.154606	8.93072e-10	3
BACE2	3.74106e-10	0.12028	8.98027e-10	3
NR1H3	3.78544e-10	0.159372	9.08156e-10	3
RNF220	3.79714e-10	0.209621	9.10438e-10	3
SOX9	3.81881e-10	0.18319	9.15107e-10	3
GLIS1	3.82993e-10	0.122667	9.17242e-10	3
HAND1	3.86021e-10	0.161902	9.23962e-10	3
ZNF167	3.93812e-10	0.194274	9.41912e-10	3
BTBD7	3.93973e-10	-0.118951	9.41912e-10	3
MIR212	3.95975e-10	0.174126	9.46155e-10	3
CALN1	3.97792e-10	0.175167	9.4995e-10	3
KLF17	4.02835e-10	0.115738	9.61442e-10	3
MEX3D	4.09258e-10	0.126493	9.76212e-10	3
ZNF134	4.1709e-10	0.1323	9.94323e-10	3
THADA	4.25565e-10	-0.139549	1.01395e-09	3
ZNF345	4.28783e-10	0.194171	1.02103e-09	3
PAQR6	4.35112e-10	0.195252	1.03551e-09	3
CCDC61	4.38677e-10	0.147185	1.04339e-09	3
KRTCAP3	4.41686e-10	0.208945	1.04995e-09	3
CYP11A1	4.48252e-10	0.178158	1.06495e-09	3
TRIM14	4.48621e-10	0.122773	1.06522e-09	3
MAST1	4.49392e-10	0.187317	1.06644e-09	3
MIR196A2	4.66963e-10	0.106374	1.10751e-09	3
PLCH1	4.69617e-10	0.110336	1.11317e-09	3
IGSF21	4.75389e-10	0.125765	1.12621e-09	3
IGDCC3	4.85262e-10	0.112434	1.14894e-09	3
ERN2	5.00323e-10	0.159281	1.18393e-09	3
C16ORF73	5.08639e-10	0.141016	1.20292e-09	3
MORF4L1	5.09558e-10	0.16034	1.20441e-09	3
FBXO34	5.10261e-10	0.145861	1.20539e-09	3
SOX18	5.16519e-10	0.137236	1.21948e-09	3
MT1G	5.45953e-10	0.168122	1.28824e-09	3
PXDNL	5.50406e-10	0.118799	1.29801e-09	3
CRYAA	5.6579e-10	0.119448	1.33353e-09	3
CLMN	5.80847e-10	0.15273	1.36825e-09	3
OPRD1	5.98373e-10	0.240105	1.40873e-09	3
KNDC1	6.00751e-10	0.147305	1.41353e-09	3
NOTCH4	6.13123e-10	0.150735	1.44183e-09	3
MYST1	6.14858e-10	0.147861	1.44509e-09	3
FAM5C	6.19843e-10	0.152556	1.45598e-09	3
HTR5A	6.26243e-10	0.140304	1.47019e-09	3
PLA2G10	6.28757e-10	0.131771	1.47526e-09	3
TIMM13	6.29757e-10	0.167743	1.47677e-09	3
ZSCAN16	6.31516e-10	0.152408	1.48006e-09	3
ACSS3	6.36011e-10	0.133253	1.48906e-09	3
RXRG	6.36071e-10	0.140164	1.48906e-09	3
BTBD9	6.3822e-10	0.119896	1.49325e-09	3
BTN1A1	6.39806e-10	0.149257	1.49612e-09	3
WIF1	6.51053e-10	0.141703	1.52156e-09	3
TPCN1	6.66164e-10	0.104083	1.556e-09	3
ONECUT3	6.78204e-10	0.212601	1.58324e-09	3
TSPAN4	6.80103e-10	0.192147	1.58678e-09	3
SCGN	6.81453e-10	0.141021	1.58904e-09	3
C7ORF10	6.83239e-10	0.136925	1.59223e-09	3
AIPL1	6.83588e-10	0.122765	1.59223e-09	3
TPBG	6.85494e-10	-0.130465	1.59578e-09	3
PLD1	6.95507e-10	0.128818	1.61818e-09	3
GATA5	6.97734e-10	0.217361	1.62246e-09	3
SLC2A11	7.06204e-10	0.150077	1.64123e-09	3
VSX2	7.10839e-10	0.168171	1.65108e-09	3
MOG	7.15056e-10	0.111262	1.65995e-09	3
FAM5B	7.22884e-10	0.132139	1.67719e-09	3
STAT5A	7.26963e-10	0.111768	1.68571e-09	3
MCL1	7.44619e-10	-0.132368	1.72569e-09	3
HK1	7.45808e-10	0.150556	1.72748e-09	3
QPCT	7.58126e-10	0.186845	1.75504e-09	3
ADM2	7.60194e-10	0.200486	1.75885e-09	3
C20ORF123	7.86612e-10	0.126112	1.81896e-09	3
FBLL1	7.91735e-10	0.150978	1.82944e-09	3
CA10	7.92025e-10	0.164417	1.82944e-09	3
LIG4	8.04755e-10	0.168698	1.85781e-09	3
HIVEP3	8.07576e-10	0.122731	1.86329e-09	3
CYP27A1	8.10509e-10	0.242605	1.86819e-09	3
LY6H	8.10597e-10	0.133169	1.86819e-09	3
ASAP2	8.18029e-10	-0.202439	1.88427e-09	3
GLRA3	8.2041e-10	0.153937	1.88871e-09	3
YOD1	8.30614e-10	0.123856	1.91115e-09	3
FMN2	8.43403e-10	0.131036	1.9395e-09	3
CACNA2D3	8.57049e-10	-0.143694	1.96979e-09	3
ADD3	8.64818e-10	0.124587	1.98655e-09	3
TIGD3	8.6822e-10	0.126506	1.99326e-09	3
ZNF506	8.6947e-10	0.187848	1.99503e-09	3
SH3PXD2A	8.71897e-10	0.174506	1.9995e-09	3
KLK9	8.76357e-10	0.109936	2.00862e-09	3
MGRN1	8.97992e-10	-0.11869	2.05707e-09	3
GGPS1	9.17278e-10	-0.187906	2.1001e-09	3
GABRB2	9.2572e-10	0.167357	2.11826e-09	3
IGF2BP1	9.35513e-10	0.157152	2.13949e-09	3
PNPLA5	9.42772e-10	0.154823	2.15491e-09	3
ZNF347	9.52693e-10	0.154544	2.17639e-09	3
GATA2	9.73346e-10	0.160735	2.22235e-09	3
CNTD1	9.8279e-10	0.0895106	2.24268e-09	3
RINL	9.87071e-10	0.16328	2.25122e-09	3
ITGA4	1.00416e-09	0.168647	2.28893e-09	3
TRIM17	1.00482e-09	0.126167	2.28918e-09	3
ANO8	1.0085e-09	0.166751	2.29631e-09	3
ECHDC2	1.01159e-09	0.189605	2.3021e-09	3
FZD10	1.0166e-09	0.142905	2.31222e-09	3
KIF25	1.02907e-09	0.13758	2.3393e-09	3
C3ORF14	1.0415e-09	0.165591	2.36627e-09	3
ALOX5	1.10311e-09	0.191127	2.50487e-09	3
SALL1	1.1119e-09	0.202598	2.52346e-09	3
ASAP1	1.11712e-09	-0.148008	2.53392e-09	3
POM121L2	1.12285e-09	0.153096	2.54554e-09	3
KCNB1	1.17354e-09	0.20776	2.65901e-09	3
KCNIP1	1.19003e-09	0.192315	2.69489e-09	3
RGS9	1.19309e-09	0.112269	2.70035e-09	3
TET1	1.21429e-09	0.151934	2.74685e-09	3
PRSS27	1.2563e-09	0.188134	2.84032e-09	3
DPF3	1.26785e-09	0.142373	2.86489e-09	3
FAM49A	1.27167e-09	-0.156965	2.87196e-09	3
GPR110	1.2759e-09	0.127648	2.87994e-09	3
CASR	1.30331e-09	0.154539	2.94021e-09	3
SMOC1	1.34326e-09	0.14833	3.02871e-09	3
TBCD	1.35178e-09	0.166082	3.04625e-09	3
VPS13D	1.37396e-09	0.146444	3.09456e-09	3
WFIKKN2	1.40379e-09	0.118434	3.16005e-09	3
RNF32	1.43294e-09	0.16687	3.2235e-09	3
TAGAP	1.43353e-09	0.129078	3.2235e-09	3
CNGA3	1.43863e-09	0.189595	3.23322e-09	3
ANKRD34C	1.44521e-09	0.17098	3.24626e-09	3
KCNK4	1.45498e-09	0.187761	3.26645e-09	3
PCDH17	1.45909e-09	0.166144	3.27391e-09	3
SLC30A10	1.46968e-09	0.198417	3.29588e-09	3
EXOC7	1.49e-09	0.15895	3.33966e-09	3
C2ORF65	1.49928e-09	0.105884	3.35864e-09	3
MEIS2	1.5009e-09	0.157363	3.36046e-09	3
USP36	1.50661e-09	0.121076	3.37143e-09	3
C16ORF86	1.53287e-09	0.182981	3.42836e-09	3
LOC100130015	1.53592e-09	0.176581	3.43333e-09	3
LIME1	1.54491e-09	0.142817	3.45157e-09	3
ELAVL3	1.55564e-09	0.140709	3.47367e-09	3
ENG	1.5929e-09	0.175238	3.55496e-09	3
AHRR	1.59981e-09	0.153424	3.56847e-09	3
PLCL2	1.60179e-09	0.176275	3.57097e-09	3
DNMT3A	1.64132e-09	0.205273	3.65715e-09	3
RYK	1.68825e-09	0.119718	3.75971e-09	3
SYT6	1.6961e-09	0.112472	3.77517e-09	3
CD200	1.72082e-09	0.182666	3.82813e-09	3
ANO5	1.72178e-09	0.19887	3.82822e-09	3
PREX1	1.72545e-09	0.117394	3.83432e-09	3
SNCAIP	1.73911e-09	0.152568	3.86263e-09	3
MAPT	1.74777e-09	0.112148	3.8798e-09	3
MIR129-2	1.85924e-09	0.172521	4.12504e-09	3
LIN7A	1.88448e-09	0.143909	4.1788e-09	3
SLC6A17	1.89666e-09	0.146751	4.20357e-09	3
CNN3	1.96663e-09	0.162034	4.35633e-09	3
SMTNL2	1.98833e-09	0.112942	4.40204e-09	3
SIPA1	1.99141e-09	0.152467	4.40653e-09	3
KCNJ3	2.06188e-09	0.14947	4.56004e-09	3
SAMD14	2.08944e-09	0.165543	4.61852e-09	3
PPP1R3C	2.14646e-09	0.159207	4.74205e-09	3
TNRC4	2.22718e-09	0.145183	4.91776e-09	3
GPD2	2.24302e-09	0.122444	4.95011e-09	3
MC2R	2.25293e-09	0.113725	4.96934e-09	3
C2ORF89	2.28693e-09	0.118504	5.04168e-09	3
IDUA	2.32472e-09	0.166374	5.12227e-09	3
SYNGR3	2.44784e-09	0.127338	5.3907e-09	3
MYOCD	2.477e-09	0.180259	5.45203e-09	3
LRAT	2.57478e-09	0.186888	5.66425e-09	3
BATF	2.61888e-09	0.124118	5.75822e-09	3
DPPA2	2.63181e-09	0.128359	5.78358e-09	3
CATSPER1	2.63819e-09	0.142225	5.79215e-09	3
TAS2R42	2.63849e-09	0.124888	5.79215e-09	3
TMEM204	2.69593e-09	0.122852	5.91512e-09	3
SP5	2.70427e-09	0.163021	5.93029e-09	3
NPY	2.73629e-09	0.142505	5.99735e-09	3
CACNG6	2.80393e-09	0.172754	6.14237e-09	3
CXCL12	2.81042e-09	0.206094	6.15334e-09	3
COL18A1	2.83661e-09	0.121805	6.20742e-09	3
SLC5A1	2.89272e-09	0.134721	6.32687e-09	3
INO80C	2.97023e-09	0.145165	6.493e-09	3
MAS1L	3.00667e-09	0.141692	6.56919e-09	3
CHST11	3.0298e-09	-0.147252	6.61625e-09	3
FNDC1	3.08842e-09	0.143352	6.74072e-09	3
MIR494	3.0977e-09	0.127975	6.75744e-09	3
CILP2	3.12587e-09	0.168824	6.81532e-09	3
TERT	3.1341e-09	0.126434	6.82969e-09	3
2001-03-01	3.18384e-09	0.149078	6.93445e-09	3
RABGAP1L	3.19331e-09	0.122458	6.95143e-09	3
OTP	3.27687e-09	0.158717	7.12959e-09	3
HRH3	3.3035e-09	0.158889	7.18378e-09	3
NPAS3	3.31838e-09	0.133461	7.21237e-09	3
SPRY4	3.36914e-09	0.179683	7.31885e-09	3
CCL7	3.46996e-09	0.113213	7.53395e-09	3
ABCC13	3.502e-09	0.129804	7.59955e-09	3
GPR26	3.58238e-09	0.113693	7.76992e-09	3
BICD1	3.58611e-09	0.122627	7.77396e-09	3
RARB	3.62625e-09	0.154364	7.85687e-09	3
LOC285954	3.63056e-09	-0.115859	7.86212e-09	3
CAMSAP1	3.72611e-09	-0.12357	8.06485e-09	3
MYO1G	3.77662e-09	-0.132705	8.16991e-09	3
RORA	3.78535e-09	0.15869	8.18454e-09	3
SKAP1	3.89889e-09	0.144674	8.42565e-09	3
HOXD12	3.91133e-09	0.151094	8.44816e-09	3
CACNA1C	3.94735e-09	0.133006	8.52152e-09	3
TRIL	3.95798e-09	0.157048	8.54003e-09	3
IRS1	4.08851e-09	-0.149668	8.8171e-09	3
KLHL29	4.15777e-09	0.139815	8.96184e-09	3
GNA12	4.19882e-09	-0.1269	9.04561e-09	3
NFAT5	4.28482e-09	-0.143778	9.22611e-09	3
CALB1	4.33629e-09	0.135314	9.33211e-09	3
DKK2	4.46725e-09	0.131611	9.60897e-09	3
SLCO1A2	4.62908e-09	0.154651	9.95193e-09	3
ESRRB	4.66857e-09	0.122361	1.00316e-08	3
ZNF829	4.68155e-09	0.125487	1.00543e-08	3
EIF3K	4.72028e-09	0.106106	1.01323e-08	3
ELOVL5	4.73187e-09	0.123972	1.01519e-08	3
CSMD2	4.74361e-09	0.163407	1.01719e-08	3
CALCB	4.88974e-09	0.145373	1.04798e-08	3
FBN1	4.96509e-09	0.156985	1.06358e-08	3
GABRG1	4.98991e-09	0.160158	1.06835e-08	3
PTGDR	4.99867e-09	0.176693	1.06967e-08	3
C12ORF68	5.12604e-09	0.153909	1.09637e-08	3
SYT5	5.13659e-09	0.177445	1.09806e-08	3
TBC1D23	5.40023e-09	0.119486	1.15382e-08	3
CAMK2B	5.48704e-09	0.096801	1.17177e-08	3
AZI1	5.53876e-09	0.101302	1.18221e-08	3
GJB6	5.66188e-09	0.126469	1.20787e-08	3
PCDH8	5.68281e-09	0.15891	1.21171e-08	3
NNT	5.97034e-09	0.19184	1.27237e-08	3
KIAA1383	6.12763e-09	0.140843	1.30522e-08	3
TBX1	6.57003e-09	0.158306	1.39874e-08	3
OR9Q1	6.74795e-09	0.11476	1.43588e-08	3
TNK2	6.83774e-09	-0.119513	1.45359e-08	3
GBX1	6.83814e-09	0.183434	1.45359e-08	3
RHBDD1	6.86671e-09	0.150413	1.45891e-08	3
SKI	6.89177e-09	-0.158358	1.46349e-08	3
BICC1	6.92621e-09	0.155475	1.47005e-08	3
TMEM176B	6.93743e-09	0.114749	1.47168e-08	3
LOC728392	6.99077e-09	0.0997817	1.48224e-08	3
BCAR4	7.22008e-09	0.107423	1.53008e-08	3
AGRN	7.25735e-09	0.135757	1.5372e-08	3
ZNF132	7.34023e-09	0.120553	1.55396e-08	3
MEG3	7.45107e-09	0.123213	1.57663e-08	3
MADCAM1	7.71609e-09	0.148181	1.63187e-08	3
VWA3B	7.76884e-09	0.144533	1.64219e-08	3
2011-03-01	7.82455e-09	0.109351	1.65313e-08	3
GFI1	8.13281e-09	0.147805	1.71739e-08	3
GPR120	8.15779e-09	0.0989251	1.72107e-08	3
CDK2AP1	8.15852e-09	0.137552	1.72107e-08	3
GPR81	8.25738e-09	0.09556	1.74104e-08	3
RLTPR	8.46445e-09	0.181481	1.7838e-08	3
GIMAP8	8.51692e-09	0.121538	1.79394e-08	3
C1ORF65	8.61731e-09	0.124258	1.81417e-08	3
PTDSS1	8.65599e-09	0.116943	1.82139e-08	3
PSKH2	9.08986e-09	0.115825	1.91172e-08	3
TWIST1	9.09603e-09	0.115412	1.91205e-08	3
ZNF844	9.26337e-09	0.201997	1.94624e-08	3
OR2M3	9.44299e-09	0.142141	1.98298e-08	3
C9ORF135	9.51752e-09	0.157458	1.99762e-08	3
PDE2A	9.53453e-09	0.158685	2.00018e-08	3
ATP11B	1.00047e-08	0.133667	2.09775e-08	3
FAM63A	1.04435e-08	-0.13748	2.18866e-08	3
FEZF2	1.12105e-08	0.141322	2.34822e-08	3
AKAP7	1.13445e-08	0.121723	2.3751e-08	3
LMF1	1.1492e-08	0.149487	2.40476e-08	3
NDUFA4L2	1.15248e-08	0.143711	2.41041e-08	3
RPA2	1.15407e-08	0.143919	2.41253e-08	3
ME3	1.16227e-08	0.145939	2.42844e-08	3
ZNF14	1.18428e-08	0.157945	2.4732e-08	3
HLA-DRA	1.18961e-08	0.126141	2.48307e-08	3
MAP6	1.21574e-08	0.165079	2.53634e-08	3
PDCL2	1.24034e-08	0.115463	2.58636e-08	3
GAS7	1.24373e-08	0.159473	2.59215e-08	3
AGAP1	1.24464e-08	0.127836	2.59274e-08	3
SVOPL	1.24937e-08	0.132361	2.6013e-08	3
[truncated: 1,524 more rows]

## Sheet: clustre 4
Hybridization REF	p	difference	q	subclass
Composite Element REF	p	difference	q	subclass
PNMAL2	4.2043e-40	0.346803	1.74899e-36	4
RGS7BP	5.74435e-38	-0.193219	1.19483e-34	4
GCKR	8.15498e-36	0.255945	1.13082e-32	4
PAX7	1.77336e-33	0.340956	1.84429e-30	4
IL2RA	2.0456e-32	0.251512	1.70194e-29	4
SHC2	1.02989e-29	-0.174411	7.14055e-27	4
LTA	2.96891e-29	0.168216	1.76438e-26	4
PRRX2	3.58588e-29	0.176145	1.86466e-26	4
CCL24	1.17423e-28	0.35067	5.42753e-26	4
ODZ2	2.74924e-28	0.288225	1.14369e-25	4
OPRK1	3.42211e-28	-0.181374	1.29418e-25	4
PKDCC	5.13824e-28	0.196318	1.78126e-25	4
CPLX2	5.84875e-28	-0.26456	1.8716e-25	4
TCP11	9.86155e-28	0.232098	2.93029e-25	4
C1ORF55	1.44405e-27	0.160192	4.00483e-25	4
RNF157	2.14001e-27	-0.165394	5.56403e-25	4
NKX2-5	4.11252e-27	0.210585	1.00636e-24	4
RASSF2	8.2978e-27	-0.181793	1.91771e-24	4
C14ORF115	2.78651e-26	0.21801	6.101e-24	4
TTC24	4.29884e-26	0.152752	8.94158e-24	4
DOK2	5.13725e-26	0.214078	1.01766e-23	4
B4GALNT4	6.39966e-26	0.216682	1.21012e-23	4
CNIH3	9.98194e-26	-0.278591	1.80543e-23	4
EML1	3.8023e-25	0.183509	6.32988e-23	4
SP7	3.80402e-25	0.262921	6.32988e-23	4
SYT3	4.58919e-25	-0.219189	7.34271e-23	4
GSG1L	5.26898e-25	-0.183391	7.96186e-23	4
ADAMTSL2	5.35894e-25	0.248812	7.96186e-23	4
TTC25	7.53304e-25	0.143913	1.06155e-22	4
TMEM170B	7.65541e-25	-0.178579	1.06155e-22	4
VWC2	7.93217e-25	-0.258659	1.06445e-22	4
FAM123A	8.19308e-25	-0.278392	1.0651e-22	4
NAT8L	8.74649e-25	-0.186833	1.10259e-22	4
TNIK	1.45111e-24	0.313697	1.77548e-22	4
PDE6C	1.52017e-24	0.212058	1.80683e-22	4
RGS11	2.23224e-24	0.209665	2.57948e-22	4
TRIM67	2.63946e-24	-0.21469	2.9676e-22	4
LRP1B	5.02362e-24	-0.20634	5.49954e-22	4
TSPAN32	9.53095e-24	0.291296	1.01663e-21	4
RPH3A	1.12361e-23	-0.197282	1.16855e-21	4
LRRC27	3.36457e-23	0.138261	3.41381e-21	4
BAIAP2L2	3.78168e-23	0.181301	3.74566e-21	4
GIMAP8	4.33913e-23	0.224396	4.19786e-21	4
MLC1	8.12208e-23	0.271982	7.55238e-21	4
BEND5	8.16964e-23	-0.160184	7.55238e-21	4
TTLL10	2.24632e-22	0.162127	2.03146e-20	4
MIR1253	2.66463e-22	-0.203946	2.35848e-20	4
KCNB1	2.91913e-22	-0.186814	2.52991e-20	4
C8ORF84	3.08293e-22	0.279051	2.61735e-20	4
DLX1	4.09239e-22	0.296932	3.40487e-20	4
AMICA1	5.77239e-22	0.23057	4.70846e-20	4
OTX2	6.50074e-22	0.264018	5.20059e-20	4
CD5	7.03514e-22	0.210182	5.52192e-20	4
SLA2	8.48064e-22	0.209154	6.53324e-20	4
KNG1	1.04329e-21	0.195513	7.89108e-20	4
PPARG	1.14825e-21	-0.160155	8.52988e-20	4
CREB5	1.70781e-21	0.284682	1.2464e-19	4
CD247	1.78004e-21	0.145772	1.27672e-19	4
GRK7	1.95613e-21	0.213597	1.37924e-19	4
IFT140	1.99633e-21	0.173051	1.38412e-19	4
CYP1A1	2.05083e-21	0.260715	1.3986e-19	4
KCNH5	2.51408e-21	-0.201529	1.68686e-19	4
RSPO2	2.70959e-21	-0.226875	1.78919e-19	4
UNC80	3.05564e-21	-0.221066	1.98616e-19	4
MFAP3L	4.01528e-21	-0.16169	2.56978e-19	4
CCDC88B	7.46845e-21	0.187353	4.70738e-19	4
SLC7A14	8.03376e-21	0.217348	4.98812e-19	4
PLCB2	8.66526e-21	0.249116	5.3011e-19	4
RIMS2	1.13558e-20	0.205347	6.84638e-19	4
SOX8	1.3096e-20	-0.210366	7.78277e-19	4
GSX1	1.74887e-20	-0.269305	1.02469e-18	4
MORN3	1.84084e-20	-0.241641	1.0636e-18	4
IL12RB1	1.936e-20	0.298653	1.10325e-18	4
HCK	3.18571e-20	0.213138	1.79089e-18	4
NR2E1	3.45821e-20	0.34334	1.91816e-18	4
NFAT5	6.20568e-20	0.294748	3.37263e-18	4
TFAP2B	6.24262e-20	0.28711	3.37263e-18	4
HTA	6.99853e-20	0.202144	3.73255e-18	4
C4ORF19	8.52606e-20	-0.151349	4.48967e-18	4
CD6	1.13666e-19	0.228951	5.91064e-18	4
UGT8	1.46823e-19	-0.130747	7.54052e-18	4
SLCO5A1	1.53401e-19	-0.176645	7.78229e-18	4
CHRNA3	1.7905e-19	-0.146182	8.97405e-18	4
2001-03-01	1.84869e-19	-0.188945	9.15542e-18	4
PREX1	2.43339e-19	0.160508	1.19093e-17	4
TFAP2A	2.95552e-19	0.277351	1.42965e-17	4
KRT77	4.52303e-19	0.192527	2.16274e-17	4
HCRTR2	4.79363e-19	-0.205	2.26608e-17	4
ARID5A	5.00692e-19	-0.238179	2.34031e-17	4
ICAM2	5.686e-19	0.247679	2.62819e-17	4
PRKG1	5.88896e-19	-0.216158	2.69209e-17	4
LIMS2	7.50949e-19	0.152993	3.3956e-17	4
SLC16A12	9.5818e-19	0.223007	4.28605e-17	4
COL14A1	1.09806e-18	0.294595	4.85949e-17	4
KIF6	1.16117e-18	-0.138909	5.0847e-17	4
LOC100130015	1.27245e-18	-0.156897	5.51395e-17	4
ADAMTSL4	1.33234e-18	0.180702	5.71396e-17	4
C21ORF33	1.76935e-18	0.220298	7.5107e-17	4
EN1	2.4862e-18	0.239514	1.04471e-16	4
SLAIN1	2.5248e-18	-0.115257	1.05032e-16	4
DOK4	3.20224e-18	0.111227	1.31894e-16	4
RNF180	3.25852e-18	-0.175503	1.32897e-16	4
OSR2	3.43888e-18	0.275025	1.38891e-16	4
SEZ6	3.90425e-18	-0.173889	1.5617e-16	4
CRTC1	4.43254e-18	0.223243	1.75613e-16	4
MIR548H4	4.56679e-18	-0.165025	1.79225e-16	4
MLKL	4.8675e-18	-0.183461	1.89241e-16	4
TMEM196	5.48479e-18	-0.157164	2.11266e-16	4
RBPMS	5.69222e-18	0.223727	2.15593e-16	4
PLCB4	5.70077e-18	0.217419	2.15593e-16	4
EBF1	5.9938e-18	-0.220298	2.24633e-16	4
ADD2	6.56816e-18	0.233725	2.4396e-16	4
GTF2IRD1	7.47706e-18	0.249305	2.75262e-16	4
FOXH1	1.26472e-17	0.118189	4.61511e-16	4
IKZF1	1.28906e-17	-0.189615	4.66305e-16	4
GPR37L1	1.32802e-17	0.117244	4.76256e-16	4
SLC25A4	1.46337e-17	0.125495	5.20309e-16	4
DACH1	1.50984e-17	-0.228266	5.32281e-16	4
APLP1	1.56269e-17	-0.217359	5.46286e-16	4
CIDEA	1.70078e-17	0.109669	5.89602e-16	4
CHI3L1	1.793e-17	0.277942	6.16435e-16	4
KLK14	1.99314e-17	0.13538	6.79627e-16	4
TACC1	2.02093e-17	0.253543	6.83502e-16	4
CPNE7	2.18499e-17	0.233932	7.33028e-16	4
SLC6A4	2.4708e-17	0.171293	8.22281e-16	4
SP9	2.98753e-17	0.271576	9.86358e-16	4
CD48	3.353e-17	0.201112	1.09831e-15	4
COBL	3.47843e-17	0.26571	1.13049e-15	4
NFKB2	3.99982e-17	-0.105119	1.28987e-15	4
NES	4.26205e-17	0.264667	1.36386e-15	4
MYO1G	4.56036e-17	0.259503	1.44817e-15	4
KCNC3	5.09425e-17	-0.229831	1.60546e-15	4
C12ORF42	5.42419e-17	-0.166527	1.69659e-15	4
STAT5A	6.21786e-17	0.188425	1.93032e-15	4
ST6GAL2	6.45744e-17	-0.191354	1.98985e-15	4
PTP4A2	6.88703e-17	0.238096	2.10662e-15	4
CHST13	7.09934e-17	-0.165833	2.14176e-15	4
HLA-DPA1	7.10488e-17	0.226656	2.14176e-15	4
NBEA	7.94504e-17	-0.125347	2.3778e-15	4
PHLDB1	8.17253e-17	0.167684	2.42841e-15	4
DDIT4L	8.79379e-17	-0.166808	2.59448e-15	4
GRIK3	9.53424e-17	-0.187291	2.79313e-15	4
SLCO1A2	1.07141e-16	-0.306017	3.11682e-15	4
C16ORF54	1.25663e-16	0.237665	3.63026e-15	4
SMPD3	1.67126e-16	-0.264442	4.7746e-15	4
LOC401097	1.6757e-16	-0.172792	4.7746e-15	4
CRMP1	1.95276e-16	-0.252034	5.52618e-15	4
MIR9-3	1.98272e-16	0.210436	5.57305e-15	4
IGSF11	2.0791e-16	0.144994	5.80472e-15	4
KIF5C	2.27706e-16	-0.254892	6.31504e-15	4
GPX2	2.42058e-16	-0.230085	6.66861e-15	4
THBS2	2.45972e-16	0.271781	6.73187e-15	4
EHD1	2.8584e-16	0.104923	7.77186e-15	4
YIPF4	2.94088e-16	-0.189073	7.94421e-15	4
NCALD	3.29595e-16	0.191209	8.84589e-15	4
TGIF1	3.52498e-16	0.175765	9.39995e-15	4
CYP24A1	3.64362e-16	0.291929	9.65443e-15	4
IL18RAP	3.69267e-16	0.237697	9.72246e-15	4
DOC2A	3.79876e-16	0.235147	9.9389e-15	4
C18ORF1	4.25772e-16	0.229064	1.10701e-14	4
PODXL2	4.54877e-16	-0.146519	1.17534e-14	4
SOCS5	4.57988e-16	-0.18454	1.17607e-14	4
KIAA1370	5.65038e-16	-0.219067	1.44206e-14	4
HOXC10	5.90565e-16	0.248798	1.49802e-14	4
FAM160B1	6.90777e-16	0.151898	1.7416e-14	4
LPPR3	7.22176e-16	-0.163197	1.80979e-14	4
TIGD3	7.69929e-16	0.211184	1.91791e-14	4
DGKG	7.97761e-16	0.310056	1.96994e-14	4
ALPL	8.00286e-16	-0.233822	1.96994e-14	4
CUL1	8.05824e-16	0.254115	1.9719e-14	4
RSPH6A	8.1474e-16	0.102126	1.98206e-14	4
TRIM2	8.2899e-16	-0.235423	2.005e-14	4
PAX9	1.1022e-15	0.272421	2.65037e-14	4
PPIE	1.16073e-15	-0.123706	2.77508e-14	4
GLI2	1.26241e-15	0.178031	3.00092e-14	4
METRNL	1.41176e-15	0.227194	3.3369e-14	4
FAM124B	1.46709e-15	0.178806	3.44807e-14	4
ATP8B4	1.56757e-15	0.219548	3.66354e-14	4
PRKD1	1.77471e-15	0.230235	4.12446e-14	4
DPYSL4	1.78815e-15	-0.246846	4.13262e-14	4
MSI1	1.84659e-15	0.262818	4.2441e-14	4
CALCR	1.95175e-15	-0.182291	4.46115e-14	4
ZNF318	2.14272e-15	-0.258157	4.87048e-14	4
ANKRD44	2.15425e-15	0.217896	4.87048e-14	4
TRAF3IP3	2.52882e-15	0.206978	5.68644e-14	4
STMN2	2.65534e-15	-0.23074	5.93883e-14	4
PIP5K1C	2.72216e-15	0.160945	6.05571e-14	4
HOXA10	2.83286e-15	-0.197964	6.25244e-14	4
LPPR4	2.84065e-15	-0.197007	6.25244e-14	4
MEI1	3.00835e-15	0.164241	6.58671e-14	4
SHROOM1	3.10417e-15	0.217488	6.75335e-14	4
NRXN2	3.11693e-15	0.252016	6.75335e-14	4
FAM49A	3.1678e-15	0.227668	6.82801e-14	4
HLA-DMB	3.31104e-15	0.171861	7.09997e-14	4
FKBP5	3.82334e-15	0.198386	8.15647e-14	4
ARHGEF17	4.01725e-15	-0.191065	8.5264e-14	4
DLX6AS	4.16715e-15	0.262346	8.79968e-14	4
NPS	4.36436e-15	-0.165546	9.16957e-14	4
RAP1GAP	4.60335e-15	0.142874	9.62309e-14	4
PIK3AP1	4.82408e-15	-0.195943	1.00341e-13	4
TRIM15	5.09349e-15	0.197257	1.05377e-13	4
ARID1B	5.11688e-15	-0.241894	1.05377e-13	4
HLA-DMA	5.17921e-15	0.20648	1.06136e-13	4
TULP1	5.32021e-15	0.214859	1.0849e-13	4
LCN12	5.37395e-15	0.208993	1.09052e-13	4
GULP1	5.47265e-15	-0.149514	1.10516e-13	4
RABGAP1L	6.23326e-15	-0.21102	1.25267e-13	4
ACHE	6.69978e-15	0.176858	1.33996e-13	4
VWA3B	6.8144e-15	-0.293079	1.35636e-13	4
SLC4A8	7.4351e-15	-0.174956	1.47286e-13	4
MME	7.63993e-15	-0.197753	1.50626e-13	4
TLX2	8.28511e-15	-0.155019	1.62576e-13	4
RTN4	1.02143e-14	-0.228034	1.99491e-13	4
IL12RB2	1.11954e-14	-0.205054	2.1763e-13	4
DIRC3	1.32477e-14	0.20431	2.56328e-13	4
FTH1	1.35325e-14	-0.18565	2.60626e-13	4
CACNA2D2	1.47259e-14	0.219316	2.82302e-13	4
LRAT	1.57066e-14	-0.198122	2.99722e-13	4
CD74	1.67734e-14	0.262293	3.18618e-13	4
C1ORF86	1.74457e-14	0.219082	3.29883e-13	4
GRAP2	1.88872e-14	0.213565	3.55524e-13	4
WDR81	1.98604e-14	0.178874	3.72158e-13	4
PFN2	2.16281e-14	-0.254655	4.03465e-13	4
DPPA2	2.27721e-14	-0.240148	4.21178e-13	4
KCNQ1	2.28357e-14	-0.232387	4.21178e-13	4
TSPAN4	2.28813e-14	-0.193544	4.21178e-13	4
C10ORF90	2.35683e-14	0.195249	4.31913e-13	4
TMEFF2	2.43314e-14	-0.230634	4.42626e-13	4
PTPRT	2.43657e-14	-0.200614	4.42626e-13	4
STAMBPL1	2.52812e-14	0.226905	4.5726e-13	4
DOCK9	2.68444e-14	0.226151	4.83432e-13	4
USP13	2.9867e-14	-0.201845	5.35546e-13	4
C9ORF167	3.17449e-14	0.274671	5.66776e-13	4
PNPLA7	3.4729e-14	0.154445	6.17404e-13	4
TMEM90A	3.50674e-14	-0.243657	6.18456e-13	4
ATAD3C	3.50855e-14	0.162791	6.18456e-13	4
MSMB	3.8682e-14	0.133834	6.78975e-13	4
GPRC5A	4.18647e-14	0.173979	7.29991e-13	4
ENPP5	4.19394e-14	-0.180079	7.29991e-13	4
HOXB13	4.65253e-14	0.238248	8.06438e-13	4
CCDC74B	4.67345e-14	0.126935	8.06703e-13	4
EPHA7	5.13482e-14	-0.239518	8.82679e-13	4
DYRK1B	5.9579e-14	-0.170351	1.01653e-12	4
DRD2	5.96496e-14	-0.223916	1.01653e-12	4
SV2C	5.98677e-14	-0.266826	1.01653e-12	4
FBXO24	6.17081e-14	0.151026	1.04352e-12	4
MSLN	6.22382e-14	-0.25482	1.04822e-12	4
CLUAP1	6.35083e-14	-0.261782	1.0653e-12	4
ITGB2	6.38012e-14	0.191958	1.06592e-12	4
RDH10	7.18331e-14	-0.208052	1.1953e-12	4
UGT1A9	7.25055e-14	-0.264665	1.20168e-12	4
BCL2L14	7.74203e-14	0.21933	1.27805e-12	4
ZBTB16	8.21808e-14	-0.150665	1.35127e-12	4
CNTD2	9.13367e-14	-0.182715	1.49591e-12	4
LMO1	1.03175e-13	0.237339	1.68318e-12	4
DLEC1	1.04051e-13	0.252475	1.69083e-12	4
PTDSS1	1.05364e-13	-0.223969	1.70551e-12	4
KCNQ3	1.15823e-13	-0.114996	1.86753e-12	4
CDH17	1.24919e-13	0.146864	2.00642e-12	4
GAL3ST3	1.25466e-13	0.128368	2.00745e-12	4
LHFPL4	1.3284e-13	-0.177507	2.1173e-12	4
HTR2A	1.34161e-13	-0.243815	2.13019e-12	4
ATP6V1B2	1.3964e-13	-0.165687	2.20875e-12	4
AFF3	1.49108e-13	-0.275936	2.34959e-12	4
GRIN2A	1.55972e-13	-0.229018	2.44847e-12	4
HHIP	1.6077e-13	-0.153364	2.5143e-12	4
AHSG	1.6208e-13	0.178475	2.52529e-12	4
IRF5	1.79312e-13	0.146492	2.78334e-12	4
C11ORF53	1.79994e-13	0.155709	2.78355e-12	4
BSX	1.80957e-13	-0.247952	2.78808e-12	4
MINPP1	1.85081e-13	-0.241267	2.84109e-12	4
C21ORF34	1.918e-13	0.240974	2.93341e-12	4
PRNT	1.9595e-13	0.252654	2.9859e-12	4
DLGAP3	1.98214e-13	-0.180673	3.00938e-12	4
AIPL1	2.02865e-13	0.163762	3.06879e-12	4
MMEL1	2.06824e-13	-0.211437	3.11735e-12	4
CHST8	2.08011e-13	-0.155694	3.12392e-12	4
CHRNB1	2.26857e-13	0.302377	3.3947e-12	4
C13ORF26	2.43028e-13	0.143947	3.62365e-12	4
NKX6-2	2.45715e-13	-0.225614	3.65062e-12	4
FAS	2.56401e-13	0.234112	3.79583e-12	4
HAPLN1	2.63369e-13	0.245426	3.88515e-12	4
AKAP13	2.7692e-13	-0.236566	4.07062e-12	4
RECQL5	2.79492e-13	-0.200498	4.09397e-12	4
SLC29A4	2.81659e-13	0.192502	4.09784e-12	4
FGR	2.81726e-13	0.212505	4.09784e-12	4
MORN1	2.90497e-13	0.275389	4.21069e-12	4
DOCK4	2.98186e-13	-0.231473	4.29628e-12	4
TLX1NB	2.98468e-13	0.271039	4.29628e-12	4
TCF15	3.0224e-13	0.237226	4.33559e-12	4
GPR84	3.12855e-13	0.196878	4.47243e-12	4
DNER	3.19393e-13	-0.179961	4.55025e-12	4
TRIB2	3.27184e-13	-0.219346	4.64534e-12	4
SPTBN1	3.40639e-13	0.22076	4.81992e-12	4
DES	3.47835e-13	0.226483	4.90506e-12	4
LOC100134259	3.54226e-13	0.203986	4.97832e-12	4
MIR1182	3.62297e-13	0.213215	5.0746e-12	4
TMEM132E	3.81176e-13	-0.139492	5.32112e-12	4
ADRA2A	4.20341e-13	-0.146746	5.84823e-12	4
OPRL1	4.26397e-13	0.173194	5.9127e-12	4
FAM173B	4.5194e-13	-0.182699	6.24608e-12	4
CYP26A1	4.68382e-13	-0.236635	6.45188e-12	4
TMEM181	4.70803e-13	-0.141507	6.46383e-12	4
MMP9	4.81081e-13	-0.156435	6.58321e-12	4
PI15	4.9831e-13	0.213953	6.79662e-12	4
KCNT1	5.32612e-13	-0.229608	7.2328e-12	4
FLJ42875	5.34044e-13	-0.15915	7.2328e-12	4
ATXN7L1	5.35505e-13	-0.276661	7.2328e-12	4
DNAH14	5.4438e-13	-0.163633	7.32887e-12	4
LOC100129534	5.57198e-13	0.149912	7.47724e-12	4
KDR	5.62884e-13	-0.146844	7.52925e-12	4
MRPL33	5.80684e-13	-0.267655	7.74245e-12	4
DYRK3	5.98874e-13	0.250444	7.95947e-12	4
CD53	6.02563e-13	0.232894	7.983e-12	4
OR2M3	6.0929e-13	-0.1805	8.0465e-12	4
LST1	6.15984e-13	0.164968	8.10916e-12	4
MYO7B	6.41226e-13	0.202273	8.41483e-12	4
SYT1	6.55208e-13	-0.238692	8.57127e-12	4
MYOM1	6.98578e-13	0.0998668	9.10998e-12	4
KIAA1024	7.09155e-13	-0.116543	9.21902e-12	4
ELOVL2	7.20378e-13	-0.265727	9.33574e-12	4
CUGBP2	7.48876e-13	-0.188913	9.67492e-12	4
ABCA6	7.98162e-13	-0.19237	1.02797e-11	4
NEGR1	8.04212e-13	-0.162916	1.03257e-11	4
PTPN7	8.11558e-13	0.223643	1.03879e-11	4
ASCL1	8.86415e-13	-0.275456	1.13113e-11	4
AFF1	9.36496e-13	-0.203411	1.19138e-11	4
LOC389458	9.46448e-13	-0.211463	1.1984e-11	4
ADIPOQ	9.50305e-13	0.14028	1.1984e-11	4
AUTS2	9.50652e-13	-0.118395	1.1984e-11	4
ROBO4	9.68446e-13	0.247285	1.21714e-11	4
AZI1	1.00531e-12	0.152892	1.25967e-11	4
HIST1H4I	1.02621e-12	0.253724	1.28072e-11	4
FBXL7	1.02827e-12	-0.160548	1.28072e-11	4
SLC15A3	1.05097e-12	0.302049	1.30509e-11	4
LOC100302652	1.07291e-12	-0.216915	1.32836e-11	4
MOCS1	1.10224e-12	-0.155637	1.36063e-11	4
DBX1	1.12105e-12	-0.204897	1.37975e-11	4
UNKL	1.14993e-12	-0.195737	1.41113e-11	4
NIPA2	1.16868e-12	-0.22155	1.42991e-11	4
LRRC34	1.19241e-12	0.230319	1.45379e-11	4
CPZ	1.19518e-12	-0.191683	1.45379e-11	4
ZNF280A	1.26452e-12	-0.218301	1.53364e-11	4
ABLIM1	1.29576e-12	-0.193319	1.56697e-11	4
GPER	1.35101e-12	0.153479	1.62853e-11	4
INHBB	1.3545e-12	0.186413	1.62853e-11	4
CHST11	1.4073e-12	0.235976	1.68713e-11	4
ST3GAL1	1.49729e-12	0.182303	1.78986e-11	4
PDIA5	1.50607e-12	-0.209301	1.79485e-11	4
CBFA2T3	1.51009e-12	-0.208092	1.79485e-11	4
C6ORF227	1.52321e-12	0.218635	1.80529e-11	4
VENTX	1.54622e-12	-0.15242	1.82735e-11	4
GJD3	1.55098e-12	0.110724	1.82778e-11	4
CDH26	1.57258e-12	0.116597	1.848e-11	4
HTR1E	1.69945e-12	-0.239341	1.99147e-11	4
PREX2	1.71937e-12	-0.179492	2.00915e-11	4
THSD7B	1.87309e-12	-0.20589	2.18265e-11	4
ZFYVE21	1.96348e-12	-0.238964	2.28158e-11	4
TRPM2	2.17786e-12	-0.235173	2.52365e-11	4
MAPRE1	2.22299e-12	-0.238248	2.56515e-11	4
FOXA2	2.22601e-12	-0.125903	2.56515e-11	4
FYB	2.26988e-12	0.239501	2.60848e-11	4
GFRA2	2.31209e-12	-0.180159	2.64966e-11	4
GBX1	2.32515e-12	-0.1368	2.65731e-11	4
NEUROD4	2.33926e-12	-0.208921	2.66611e-11	4
HELT	2.6515e-12	-0.143257	3.01373e-11	4
ABCB4	2.69657e-12	-0.13713	3.0566e-11	4
PAK7	2.8916e-12	-0.12193	3.26877e-11	4
RWDD2A	3.03115e-12	-0.223118	3.41723e-11	4
MEF2B	3.043e-12	-0.122159	3.42132e-11	4
ETS1	3.17065e-12	0.286379	3.55523e-11	4
PARD3	3.33313e-12	-0.246224	3.72738e-11	4
C7ORF20	3.36365e-12	-0.348651	3.75141e-11	4
HMHA1	3.43518e-12	0.171211	3.82094e-11	4
SYT5	3.50646e-12	-0.172493	3.88983e-11	4
C17ORF73	3.66487e-12	0.0929278	4.05475e-11	4
KCNH3	3.70351e-12	0.237061	4.08663e-11	4
NRXN1	3.71634e-12	-0.254837	4.08994e-11	4
NRG1	3.79559e-12	-0.157789	4.16614e-11	4
DDN	3.86939e-12	0.226902	4.23597e-11	4
CLIC5	4.02687e-12	0.224835	4.39679e-11	4
GPR85	4.11249e-12	0.163153	4.47852e-11	4
RBPMS2	4.15823e-12	0.169371	4.51651e-11	4
RBMS3	4.32286e-12	-0.199789	4.6831e-11	4
ST8SIA4	4.34958e-12	-0.120723	4.68853e-11	4
SH3D19	4.35042e-12	0.153668	4.68853e-11	4
MIR365-1	4.4378e-12	0.163041	4.77035e-11	4
LOC255167	4.52068e-12	0.168798	4.84691e-11	4
GLIS1	4.63489e-12	0.136906	4.95659e-11	4
C11ORF87	4.69012e-12	-0.165704	5.00279e-11	4
TNS3	4.88259e-12	0.250162	5.19477e-11	4
MOBKL2A	4.91067e-12	0.219517	5.21132e-11	4
UNCX	4.99816e-12	-0.242493	5.29067e-11	4
HOXA4	5.11466e-12	-0.183182	5.40025e-11	4
SOBP	5.14727e-12	0.179822	5.42092e-11	4
CNIH2	5.33817e-12	-0.136131	5.60778e-11	4
GPR176	5.41324e-12	0.187693	5.6626e-11	4
ACTL6B	5.41758e-12	-0.208466	5.6626e-11	4
BPESC1	5.51069e-12	0.176945	5.74548e-11	4
MYRIP	5.73136e-12	-0.224708	5.96062e-11	4
BATF	5.87123e-12	0.177713	6.09086e-11	4
C7ORF10	5.88617e-12	-0.201122	6.09116e-11	4
CDK5R2	5.95842e-12	-0.18498	6.15063e-11	4
IFNGR2	6.30145e-12	0.175954	6.48862e-11	4
PNKD	6.31932e-12	0.159496	6.49095e-11	4
LAMC3	6.8729e-12	0.245258	7.04218e-11	4
ZNF358	6.95427e-12	0.122711	7.10805e-11	4
BDKRB1	7.19421e-12	-0.227694	7.33527e-11	4
SCGN	7.27738e-12	-0.170712	7.40194e-11	4
KCNH4	7.43966e-12	-0.17506	7.54853e-11	4
PTPRE	8.12992e-12	0.138544	8.22883e-11	4
LRRC33	8.20325e-12	0.21327	8.2829e-11	4
TM7SF4	8.44228e-12	0.181034	8.5036e-11	4
MYOC	8.96663e-12	0.132603	9.00994e-11	4
JAKMIP3	9.33177e-12	0.289503	9.35425e-11	4
CHRD	9.41642e-12	0.20224	9.41423e-11	4
CSGALNACT2	9.43686e-12	0.190507	9.41423e-11	4
DNAJC15	9.74412e-12	0.162309	9.6975e-11	4
MIR196A2	9.95234e-12	0.167373	9.88109e-11	4
RAB12	1.00423e-11	0.164242	9.94667e-11	4
DLX2	1.01416e-11	0.220798	1.00177e-10	4
CDK18	1.01622e-11	-0.280393	1.00177e-10	4
MEOX1	1.04888e-11	0.14603	1.03152e-10	4
LOC284798	1.06451e-11	0.231565	1.04443e-10	4
PSEN2	1.08358e-11	0.265916	1.06063e-10	4
BCAS3	1.10684e-11	-0.256577	1.08086e-10	4
IGDCC3	1.11895e-11	0.13714	1.09013e-10	4
ALDH1L1	1.19554e-11	-0.152056	1.16202e-10	4
VWF	1.20433e-11	0.215236	1.16783e-10	4
MAP6	1.223e-11	-0.12374	1.18318e-10	4
TAPBP	1.34158e-11	-0.135856	1.29489e-10	4
CALCB	1.34957e-11	-0.23564	1.29958e-10	4
DNMT3L	1.40033e-11	0.170169	1.34535e-10	4
ATP5G2	1.41971e-11	0.151054	1.36083e-10	4
DMGDH	1.42846e-11	0.166056	1.36606e-10	4
MST1R	1.44027e-11	0.213848	1.372e-10	4
UMODL1	1.44126e-11	0.116643	1.372e-10	4
SRGN	1.47362e-11	0.145995	1.3996e-10	4
KSR2	1.49213e-11	0.201868	1.41395e-10	4
MPP3	1.52678e-11	-0.2239	1.4435e-10	4
HEG1	1.53269e-11	0.209293	1.44581e-10	4
MTUS1	1.59306e-11	-0.192012	1.49935e-10	4
PRAC	1.6245e-11	0.21924	1.52549e-10	4
MIR211	1.7467e-11	0.178201	1.63655e-10	4
VAT1L	1.77637e-11	-0.231476	1.6606e-10	4
SEMA6C	1.83729e-11	0.167283	1.7134e-10	4
YPEL1	1.84108e-11	-0.150588	1.7134e-10	4
CD1D	2.00659e-11	-0.227623	1.86326e-10	4
FAM189A1	2.08188e-11	-0.230122	1.92886e-10	4
STK32B	2.1484e-11	-0.188089	1.98608e-10	4
TBX4	2.1551e-11	0.245022	1.98785e-10	4
ABR	2.17321e-11	0.163757	2.00012e-10	4
FEZF1	2.27871e-11	-0.223073	2.09259e-10	4
OPA3	2.30918e-11	0.12024	2.1159e-10	4
PTPRO	2.34121e-11	-0.160358	2.14053e-10	4
RAB31	2.36406e-11	0.195195	2.15669e-10	4
SUMO3	2.38872e-11	-0.256116	2.17247e-10	4
GALNT9	2.39181e-11	-0.187354	2.17247e-10	4
EIF3K	2.51778e-11	0.179021	2.28191e-10	4
PHACTR2	2.55529e-11	-0.200401	2.31087e-10	4
TBX21	2.57036e-11	-0.135647	2.31946e-10	4
C1QL1	2.66587e-11	0.193425	2.40044e-10	4
TEKT3	2.79701e-11	0.255994	2.51308e-10	4
ERC1	2.88862e-11	-0.211774	2.5898e-10	4
CDON	3.0659e-11	0.183292	2.74282e-10	4
TNFSF4	3.11082e-11	0.187496	2.77704e-10	4
ICT1	3.14694e-11	0.15853	2.80327e-10	4
C1ORF157	3.4233e-11	0.204096	3.04293e-10	4
ZNF644	3.45821e-11	0.140357	3.06741e-10	4
EPN2	3.54442e-11	-0.182243	3.13719e-10	4
KIF1A	3.57388e-11	-0.266415	3.15655e-10	4
EPHX1	3.64141e-11	-0.182003	3.20938e-10	4
VIPR2	3.72466e-11	-0.249909	3.27581e-10	4
AKNA	3.74816e-11	0.216014	3.28953e-10	4
MYEF2	3.78906e-11	-0.251762	3.31842e-10	4
C1QTNF1	3.94023e-11	-0.169628	3.44356e-10	4
GPR123	4.05109e-11	-0.209675	3.53303e-10	4
C11ORF40	4.08135e-11	0.222726	3.55197e-10	4
KIAA1026	4.1411e-11	-0.306456	3.59114e-10	4
PADI2	4.14362e-11	0.137581	3.59114e-10	4
PRKCB	4.25956e-11	-0.259421	3.67305e-10	4
LYNX1	4.26993e-11	-0.199931	3.67305e-10	4
CLYBL	4.27164e-11	-0.264851	3.67305e-10	4
C7ORF52	4.27345e-11	-0.186131	3.67305e-10	4
CCDC8	4.45571e-11	0.223695	3.8218e-10	4
PTGIS	4.6329e-11	0.12122	3.96561e-10	4
DOK5	4.85129e-11	-0.189386	4.14402e-10	4
COMMD2	4.94257e-11	-0.220285	4.21333e-10	4
GPC5	4.99092e-11	-0.204287	4.24586e-10	4
GDA	5.17651e-11	-0.167908	4.38884e-10	4
ADPRHL1	5.1801e-11	0.112999	4.38884e-10	4
R3HDM1	5.21513e-11	-0.252901	4.40954e-10	4
GNGT2	5.25786e-11	0.201831	4.43665e-10	4
EREG	5.72964e-11	0.202447	4.82496e-10	4
KNDC1	5.87759e-11	-0.219263	4.93955e-10	4
GPR68	6.01481e-11	0.220933	5.04468e-10	4
SIPA1L1	6.18123e-11	-0.221713	5.17382e-10	4
TTPA	6.25317e-11	-0.126783	5.22353e-10	4
NDUFA10	6.3336e-11	-0.19138	5.27126e-10	4
BARHL1	6.33565e-11	-0.190625	5.27126e-10	4
PSMB9	6.42072e-11	0.226449	5.33138e-10	4
FRY	6.48594e-11	0.177211	5.3748e-10	4
POU3F1	6.64021e-11	0.252447	5.4917e-10	4
SLC46A3	6.76476e-11	-0.20808	5.58361e-10	4
PAQR9	6.94603e-11	-0.218492	5.72188e-10	4
TRAF3IP2	7.05236e-11	-0.212023	5.79798e-10	4
LOC283867	7.37797e-11	0.162093	6.05372e-10	4
TINAG	7.42036e-11	-0.166337	6.07651e-10	4
MMD2	7.49255e-11	-0.168802	6.12357e-10	4
FTL	7.60301e-11	-0.227932	6.20167e-10	4
ZBED3	7.77293e-11	-0.216733	6.32786e-10	4
AP2B1	7.80345e-11	-0.20558	6.3403e-10	4
DUSP8	7.89901e-11	0.184707	6.40543e-10	4
SLC43A3	8.12294e-11	0.181934	6.57421e-10	4
PAX5	8.17957e-11	-0.1711	6.60719e-10	4
SNX26	8.28262e-11	-0.162479	6.67746e-10	4
SLC37A2	8.78022e-11	0.207835	7.05433e-10	4
T	8.784e-11	-0.217356	7.05433e-10	4
NKAIN1	8.87599e-11	-0.165201	7.11447e-10	4
ODZ4	8.92547e-11	0.168599	7.13368e-10	4
RAI1	8.93425e-11	-0.267452	7.13368e-10	4
HNF4A	8.9653e-11	0.106409	7.14476e-10	4
EDARADD	9.03477e-11	0.228002	7.18636e-10	4
RAB8B	9.17549e-11	0.210259	7.28436e-10	4
GDF6	9.48645e-11	-0.222439	7.51688e-10	4
NTF3	1.00094e-10	0.212238	7.91615e-10	4
SLC44A2	1.00379e-10	0.163182	7.92365e-10	4
GATA5	1.01686e-10	-0.156729	8.01164e-10	4
MRGPRF	1.0207e-10	0.124899	8.0128e-10	4
PTPN22	1.02086e-10	0.247012	8.0128e-10	4
RAB3C	1.03973e-10	-0.193393	8.14551e-10	4
LOC646999	1.05006e-10	0.298809	8.21096e-10	4
CALML5	1.08608e-10	0.134263	8.47675e-10	4
APBB1IP	1.11522e-10	-0.165873	8.68789e-10	4
MFSD7	1.12997e-10	0.165033	8.78631e-10	4
PAK1	1.14849e-10	-0.221597	8.91369e-10	4
GYG1	1.16043e-10	0.169393	8.98952e-10	4
BST2	1.24534e-10	0.225768	9.62937e-10	4
MPPED2	1.28316e-10	-0.138342	9.90341e-10	4
SVEP1	1.32476e-10	-0.148114	1.02055e-09	4
DEGS2	1.36012e-10	0.16689	1.04586e-09	4
LRRTM2	1.37552e-10	-0.170888	1.05575e-09	4
C1ORF101	1.38098e-10	-0.160606	1.05799e-09	4
RIMS1	1.41784e-10	-0.245578	1.08423e-09	4
RPS6KA2	1.42252e-10	-0.232553	1.08581e-09	4
RASGRF1	1.45138e-10	-0.234763	1.10581e-09	4
PXDN	1.47993e-10	-0.159061	1.1255e-09	4
EOMES	1.5091e-10	0.166298	1.1456e-09	4
MT1L	1.52428e-10	0.14771	1.15501e-09	4
CRISPLD2	1.53e-10	0.145594	1.15724e-09	4
NKD2	1.58605e-10	0.186078	1.19745e-09	4
TAS2R30	1.63082e-10	-0.227559	1.22902e-09	4
FLJ32063	1.67199e-10	0.198776	1.25777e-09	4
IER5	1.68361e-10	0.212618	1.26423e-09	4
VMO1	1.69882e-10	0.183544	1.27335e-09	4
TMEM229A	1.71889e-10	-0.255657	1.28608e-09	4
CDK14	1.77e-10	0.208598	1.32194e-09	4
MAGEF1	1.79305e-10	-0.172165	1.33675e-09	4
LOC494141	1.91542e-10	0.157635	1.42543e-09	4
AGBL4	1.97834e-10	-0.215337	1.46962e-09	4
TMEM163	2.07008e-10	-0.174536	1.53504e-09	4
MLNR	2.15428e-10	-0.135347	1.59462e-09	4
ATP11B	2.17134e-10	-0.230512	1.6044e-09	4
SULT4A1	2.1889e-10	-0.180569	1.61167e-09	4
CMTM7	2.18893e-10	0.279247	1.61167e-09	4
SPG7	2.23923e-10	0.145719	1.6458e-09	4
GCA	2.24535e-10	-0.134478	1.64738e-09	4
TSGA10	2.37244e-10	-0.214447	1.73756e-09	4
TMTC4	2.3816e-10	-0.228535	1.74121e-09	4
ADORA3	2.38593e-10	0.157462	1.74131e-09	4
SNTG2	2.45914e-10	-0.212494	1.7916e-09	4
SRRM3	2.46617e-10	-0.240773	1.79199e-09	4
FGF19	2.4683e-10	-0.141452	1.79199e-09	4
SPNS1	2.53896e-10	-0.202765	1.84008e-09	4
MED21	2.54431e-10	0.177899	1.84075e-09	4
GPR149	2.608e-10	-0.218562	1.88355e-09	4
HTR5A	2.6425e-10	-0.178063	1.90205e-09	4
FLT3	2.64275e-10	-0.218749	1.90205e-09	4
MEST	2.71576e-10	-0.188546	1.95122e-09	4
ANKH	2.79259e-10	0.246337	2.00296e-09	4
PHACTR3	2.84679e-10	-0.210386	2.03832e-09	4
ATP6V1C2	2.9124e-10	-0.15848	2.07864e-09	4
PDE6B	2.91309e-10	-0.265435	2.07864e-09	4
HOXA13	2.94527e-10	0.165841	2.098e-09	4
OSTALPHA	3.07869e-10	0.254013	2.18929e-09	4
MAP3K13	3.09063e-10	-0.194301	2.19403e-09	4
HSPB2	3.18796e-10	0.179911	2.25927e-09	4
ANGPT1	3.21996e-10	0.210832	2.2718e-09	4
PCNXL2	3.22167e-10	-0.213764	2.2718e-09	4
SERPINA1	3.22202e-10	0.140366	2.2718e-09	4
EPHA6	3.26952e-10	-0.184681	2.30139e-09	4
CNST	3.50537e-10	-0.215741	2.46324e-09	4
ATP13A5	3.51274e-10	0.155811	2.46425e-09	4
HOXC6	3.57139e-10	0.157494	2.50117e-09	4
NEO1	3.58329e-10	-0.210048	2.50529e-09	4
UTF1	3.60888e-10	-0.236306	2.51895e-09	4
SLC25A37	3.62855e-10	-0.226917	2.52844e-09	4
ETV7	3.64549e-10	0.158677	2.53599e-09	4
MUC4	3.65564e-10	0.196466	2.53881e-09	4
ACR	3.76769e-10	0.172547	2.60874e-09	4
USP36	3.76888e-10	-0.172333	2.60874e-09	4
ZDHHC14	3.78399e-10	-0.203362	2.61485e-09	4
ITGB8	4.04909e-10	-0.175913	2.79341e-09	4
TNK2	4.15342e-10	0.224675	2.86063e-09	4
NKAIN3	4.17986e-10	-0.215744	2.87409e-09	4
SCRT1	4.21504e-10	-0.161529	2.8935e-09	4
CHST10	4.22577e-10	-0.137008	2.89608e-09	4
SLC26A5	4.27944e-10	-0.143051	2.92803e-09	4
TMEM49	4.39991e-10	-0.220582	3.00552e-09	4
C5ORF38	4.69293e-10	0.161711	3.20042e-09	4
BMP3	4.72884e-10	-0.169777	3.21964e-09	4
ANK3	5.08615e-10	0.180427	3.45725e-09	4
SEC14L5	5.21477e-10	-0.167396	3.5389e-09	4
C3ORF16	5.2798e-10	-0.229622	3.57502e-09	4
ARHGDIB	5.28518e-10	0.194994	3.57502e-09	4
GUCY1B3	5.3789e-10	-0.17762	3.63251e-09	4
GLRX	5.46351e-10	0.191517	3.68366e-09	4
HLA-C	5.51041e-10	0.144425	3.70928e-09	4
GSTA4	5.68571e-10	-0.185752	3.81561e-09	4
CR2	5.68672e-10	-0.178226	3.81561e-09	4
PCSK2	6.11318e-10	-0.191887	4.094e-09	4
OR2L8	6.12131e-10	-0.187385	4.094e-09	4
UTS2D	6.18725e-10	0.143582	4.13145e-09	4
CREG1	6.26533e-10	-0.166153	4.17689e-09	4
KIAA1949	6.77036e-10	0.202513	4.50635e-09	4
CUX2	6.87381e-10	-0.184042	4.5679e-09	4
ST7OT2	6.92482e-10	-0.22074	4.59446e-09	4
RAB11FIP4	7.13411e-10	0.153631	4.72578e-09	4
C10ORF140	7.30868e-10	0.223862	4.83372e-09	4
NPTN	7.36698e-10	-0.231718	4.86455e-09	4
PPARA	7.40523e-10	0.168661	4.88205e-09	4
SYT9	7.4412e-10	-0.235212	4.89801e-09	4
C2ORF54	7.50651e-10	0.15207	4.93319e-09	4
LOC151534	7.54573e-10	0.0990645	4.95114e-09	4
GLYAT	7.60205e-10	0.153278	4.98024e-09	4
CD28	7.6353e-10	0.180246	4.99416e-09	4
EN2	7.69589e-10	0.15426	5.02588e-09	4
FAM19A5	7.73438e-10	-0.193982	5.04311e-09	4
NUP98	7.77793e-10	-0.193225	5.06357e-09	4
FADS2	7.94659e-10	-0.176695	5.16528e-09	4
ZBTB39	8.01564e-10	0.13353	5.19648e-09	4
FZD7	8.01956e-10	-0.185107	5.19648e-09	4
COQ3	8.0804e-10	-0.148037	5.22775e-09	4
HORMAD2	8.20021e-10	-0.183638	5.29703e-09	4
VPS28	8.24931e-10	0.168888	5.32048e-09	4
C3ORF72	8.26766e-10	0.205096	5.32407e-09	4
MC5R	8.2811e-10	-0.131774	5.32448e-09	4
ANKRD1	8.55329e-10	0.163485	5.491e-09	4
TANK	8.69737e-10	0.175863	5.56681e-09	4
C7ORF53	8.69815e-10	-0.169724	5.56681e-09	4
C12ORF23	8.9081e-10	0.157861	5.69243e-09	4
RHOBTB1	8.95709e-10	-0.187713	5.71496e-09	4
AMPD3	9.15249e-10	0.172862	5.83068e-09	4
PIK3R5	9.258e-10	-0.195527	5.88888e-09	4
ZNF134	9.33554e-10	-0.163436	5.92884e-09	4
PARN	9.34933e-10	-0.140578	5.92884e-09	4
SPOCK1	9.46551e-10	-0.21842	5.99338e-09	4
IGF1R	1.00165e-09	0.210054	6.33259e-09	4
HDAC9	1.0083e-09	-0.186573	6.36498e-09	4
MSX2	1.01354e-09	-0.100724	6.38835e-09	4
ACCN2	1.05311e-09	0.145623	6.62774e-09	4
UCP1	1.06089e-09	-0.130893	6.66662e-09	4
LRP12	1.07212e-09	-0.189303	6.727e-09	4
SHD	1.11013e-09	-0.161757	6.95506e-09	4
COCH	1.14811e-09	-0.128956	7.18216e-09	4
NCAM1	1.19493e-09	-0.150873	7.46384e-09	4
FMNL1	1.24816e-09	-0.167912	7.78461e-09	4
TMEM147	1.25282e-09	-0.170467	7.80198e-09	4
NOXA1	1.25701e-09	0.114485	7.81639e-09	4
KIDINS220	1.26821e-09	-0.188352	7.87427e-09	4
EPHB1	1.28054e-09	0.183463	7.93898e-09	4
MYO1F	1.29727e-09	-0.198805	8.03071e-09	4
HOXC13	1.31896e-09	0.148037	8.15286e-09	4
DBX2	1.37575e-09	-0.16453	8.49127e-09	4
SLC38A1	1.38189e-09	0.179796	8.51652e-09	4
ADCY4	1.4824e-09	0.251395	9.12247e-09	4
IGF2BP2	1.4873e-09	-0.229324	9.13912e-09	4
CPNE4	1.50306e-09	0.173799	9.22233e-09	4
GIPC3	1.53353e-09	-0.187184	9.3932e-09	4
KCNH8	1.53543e-09	-0.168209	9.3932e-09	4
JAK3	1.55758e-09	0.179025	9.51473e-09	4
SYNJ2	1.56574e-09	-0.19103	9.55055e-09	4
COL22A1	1.56922e-09	-0.197986	9.55775e-09	4
NOTCH1	1.62723e-09	0.18488	9.89661e-09	4
LOC285796	1.64707e-09	0.184508	1.00026e-08	4
KIAA0907	1.65558e-09	-0.181062	1.00397e-08	4
BAHCC1	1.66971e-09	0.200699	1.01106e-08	4
APBB2	1.70507e-09	-0.142605	1.03097e-08	4
SNORD114-8	1.71197e-09	-0.192593	1.03364e-08	4
FAM26D	1.72737e-09	-0.1702	1.04042e-08	4
RNASEN	1.73036e-09	-0.215723	1.04042e-08	4
MRPL4	1.7307e-09	0.191467	1.04042e-08	4
CLDN8	1.73928e-09	-0.188533	1.04407e-08	4
GNG7	1.7429e-09	0.203041	1.04473e-08	4
FGF3	1.80227e-09	-0.15673	1.07877e-08	4
SCG3	1.83154e-09	-0.20361	1.09471e-08	4
ACACA	1.83739e-09	-0.2295	1.09663e-08	4
PACS1	1.85472e-09	0.146533	1.10539e-08	4
MT1E	1.88546e-09	0.221005	1.12066e-08	4
C10ORF114	1.88598e-09	0.167037	1.12066e-08	4
BEGAIN	1.88841e-09	-0.142507	1.12066e-08	4
LOC146336	1.90086e-09	-0.211929	1.12643e-08	4
P2RY12	1.90971e-09	0.209193	1.13007e-08	4
SRGAP1	1.93767e-09	-0.192191	1.14499e-08	4
ZFP36L2	2.00826e-09	0.275661	1.18502e-08	4
MAP4K1	2.03726e-09	-0.187057	1.20043e-08	4
CDC14A	2.05574e-09	-0.177431	1.20923e-08	4
C3ORF21	2.05809e-09	0.157341	1.20923e-08	4
SOX6	2.06093e-09	-0.202594	1.20923e-08	4
ZBTB12	2.10749e-09	0.115788	1.23481e-08	4
HSF1	2.14227e-09	-0.233475	1.25342e-08	4
CADM2	2.1841e-09	-0.163389	1.2761e-08	4
HOXD3	2.19526e-09	0.18515	1.28025e-08	4
ST6GALNAC3	2.19736e-09	-0.156802	1.28025e-08	4
TRPC6	2.26279e-09	-0.168466	1.31563e-08	4
SLC38A2	2.2644e-09	0.205293	1.31563e-08	4
GUCA1A	2.27057e-09	0.187123	1.31737e-08	4
KIAA0513	2.3008e-09	-0.187229	1.33305e-08	4
CCDC48	2.33084e-09	-0.1939	1.34858e-08	4
RAD54B	2.34971e-09	-0.176471	1.35761e-08	4
SLC12A5	2.35297e-09	-0.16073	1.35761e-08	4
TMEM178	2.36428e-09	-0.188874	1.36224e-08	4
SFRP2	2.46184e-09	-0.182892	1.41649e-08	4
TPO	2.47364e-09	0.131438	1.42132e-08	4
KCNMB3	2.49158e-09	-0.161844	1.42965e-08	4
SMTN	2.53536e-09	-0.208455	1.45277e-08	4
TBKBP1	2.54397e-09	0.182702	1.45569e-08	4
C16ORF73	2.59221e-09	-0.195905	1.48126e-08	4
SPSB4	2.80429e-09	0.189949	1.60026e-08	4
HPDL	2.93841e-09	-0.103615	1.67449e-08	4
LCE3A	3.01264e-09	0.154406	1.71445e-08	4
LOC254559	3.13968e-09	0.192296	1.7843e-08	4
DPF3	3.14687e-09	-0.196625	1.78594e-08	4
KCNF1	3.27054e-09	-0.147761	1.8536e-08	4
KIF17	3.32499e-09	-0.161761	1.8819e-08	4
PIK3CG	3.33315e-09	0.169635	1.88395e-08	4
UNC5B	3.34666e-09	0.200925	1.88902e-08	4
GFRA1	3.46165e-09	-0.201073	1.95128e-08	4
KCNC2	3.47331e-09	-0.174011	1.9552e-08	4
RBM38	3.54599e-09	0.160564	1.99342e-08	4
CDKN1C	3.55183e-09	0.19131	1.99401e-08	4
C9ORF79	3.59799e-09	0.119169	2.0172e-08	4
ARPC1B	3.66882e-09	-0.192691	2.05414e-08	4
KDM4A	3.68972e-09	0.189821	2.06307e-08	4
FMO9P	3.74287e-09	0.14994	2.08998e-08	4
SLC5A1	3.78291e-09	0.16845	2.10951e-08	4
GHR	3.8115e-09	0.145586	2.1226e-08	4
ADK	3.82884e-09	-0.155321	2.12941e-08	4
ST18	3.84621e-09	-0.208495	2.13621e-08	4
TRPA1	3.9135e-09	-0.215992	2.17069e-08	4
DGUOK	4.0178e-09	-0.144161	2.22557e-08	4
MKX	4.0783e-09	-0.183232	2.25608e-08	4
STK38L	4.12986e-09	-0.202055	2.28157e-08	4
FZD5	4.15743e-09	0.132085	2.29376e-08	4
NFATC2	4.24741e-09	-0.151483	2.3403e-08	4
TTC15	4.38874e-09	-0.236472	2.41497e-08	4
FGF14	4.42941e-09	-0.177764	2.43413e-08	4
ELMO1	4.46367e-09	-0.213418	2.44972e-08	4
DGKI	4.55794e-09	-0.168092	2.49816e-08	4
SCN8A	4.64406e-09	0.166438	2.54144e-08	4
MYST1	4.64912e-09	-0.195241	2.54144e-08	4
XKR7	4.66895e-09	-0.152043	2.54893e-08	4
CRADD	4.74613e-09	-0.181701	2.58767e-08	4
CORO2B	4.88709e-09	0.164101	2.66103e-08	4
AP2A2	4.96572e-09	-0.208646	2.70031e-08	4
RASSF3	5.10267e-09	0.241299	2.77116e-08	4
TRPM3	5.3645e-09	0.149265	2.90956e-08	4
ATP6V0A1	5.41713e-09	-0.18463	2.93428e-08	4
PIP5KL1	5.50027e-09	0.162375	2.97544e-08	4
NR1H3	5.51638e-09	0.173445	2.9798e-08	4
PIWIL2	5.52265e-09	0.143495	2.9798e-08	4
ABT1	5.61236e-09	-0.259611	3.02428e-08	4
P4HA3	5.6707e-09	-0.128258	3.05176e-08	4
KCNK17	5.79003e-09	-0.170422	3.11195e-08	4
PALM	5.99511e-09	0.179989	3.21802e-08	4
PAX6	6.00886e-09	0.208456	3.22124e-08	4
C11ORF49	6.03094e-09	-0.209377	3.22892e-08	4
NMBR	6.04123e-09	-0.161677	3.23027e-08	4
SLCO4C1	6.06588e-09	-0.236719	3.23929e-08	4
SUFU	6.09618e-09	0.172157	3.25129e-08	4
BRUNOL6	6.18063e-09	-0.114278	3.29212e-08	4
RADIL	6.22676e-09	0.234269	3.31245e-08	4
CACNA2D3	6.23523e-09	0.178444	3.31271e-08	4
CRYGD	6.47581e-09	0.134136	3.43614e-08	4
VWDE	6.57361e-09	-0.158929	3.48359e-08	4
PON1	6.5916e-09	-0.150606	3.48868e-08	4
ETV1	6.60713e-09	-0.101857	3.49246e-08	4
ANO2	6.62097e-09	-0.177563	3.49533e-08	4
OR2M4	6.68446e-09	-0.167898	3.52438e-08	4
NEFM	6.71926e-09	-0.190989	3.53824e-08	4
SCOC	6.85641e-09	0.118396	3.6059e-08	4
SOSTDC1	6.89779e-09	-0.180715	3.62308e-08	4
RYR1	6.97221e-09	0.150303	3.65755e-08	4
RASGEF1C	7.36609e-09	0.206223	3.85931e-08	4
PCDHAC2	7.55912e-09	-0.195471	3.95546e-08	4
LOC730755	7.61564e-09	-0.20377	3.98003e-08	4
FNDC1	7.66756e-09	-0.185847	4.00214e-08	4
SLC30A10	7.73787e-09	-0.123533	4.03378e-08	4
CABP1	7.91868e-09	0.147272	4.12287e-08	4
SH3PXD2B	8.15399e-09	0.219739	4.24007e-08	4
LOC149134	8.39038e-09	0.263215	4.35755e-08	4
TSKS	8.52519e-09	-0.182541	4.42204e-08	4
ATG7	8.68625e-09	-0.182393	4.49998e-08	4
KIAA1609	8.93996e-09	-0.153148	4.62565e-08	4
MIR181B1	9.05767e-09	-0.197555	4.68073e-08	4
2012-09-01	9.45071e-09	0.100822	4.87779e-08	4
MYO16	9.80547e-09	0.161321	5.05462e-08	4
ELK3	9.97696e-09	0.178475	5.13666e-08	4
MTNR1A	1.02615e-08	-0.147337	5.27663e-08	4
MLXIP	1.03393e-08	0.184285	5.31005e-08	4
ZNF750	1.06644e-08	-0.153101	5.47025e-08	4
MEIS3	1.07736e-08	0.157413	5.51949e-08	4
CGREF1	1.0918e-08	-0.134209	5.58658e-08	4
CHL1	1.11733e-08	-0.152191	5.71018e-08	4
LAMA5	1.13086e-08	-0.148525	5.77225e-08	4
GRB2	1.13966e-08	-0.182881	5.81001e-08	4
ACADL	1.15505e-08	-0.128673	5.88126e-08	4
MYO3B	1.16111e-08	-0.18934	5.90491e-08	4
SEMA3E	1.25068e-08	-0.144879	6.35265e-08	4
CHGA	1.27438e-08	-0.198184	6.46514e-08	4
IRGC	1.29081e-08	0.115394	6.54052e-08	4
GAA	1.3323e-08	0.168147	6.74252e-08	4
NBLA00301	1.35124e-08	-0.239168	6.83008e-08	4
HIST1H1A	1.37115e-08	0.204954	6.92232e-08	4
KLHDC7B	1.38472e-08	0.185931	6.98237e-08	4
DPY19L2	1.40594e-08	-0.189556	7.08074e-08	4
MOXD2	1.49449e-08	-0.166205	7.51761e-08	4
PDGFRA	1.49961e-08	0.190708	7.53429e-08	4
KCNJ3	1.56342e-08	-0.150581	7.8454e-08	4
SDCCAG8	1.56782e-08	-0.230238	7.85797e-08	4
EPHA4	1.61948e-08	-0.185289	8.09954e-08	4
LMTK2	1.61991e-08	-0.198488	8.09954e-08	4
RNASEH2A	1.66286e-08	-0.156992	8.30432e-08	4
PDE8B	1.67985e-08	-0.166916	8.37909e-08	4
ANKMY1	1.71008e-08	-0.138757	8.51968e-08	4
KIAA1486	1.72554e-08	-0.16364	8.58642e-08	4
FLJ46111	1.73459e-08	0.123628	8.62115e-08	4
TRIM61	1.74345e-08	-0.201069	8.65483e-08	4
MSI2	1.82381e-08	-0.193302	9.04297e-08	4
MAFA	1.87239e-08	-0.139365	9.2728e-08	4
PNMAL1	1.92347e-08	0.15619	9.51445e-08	4
SVOPL	1.94498e-08	0.135397	9.60939e-08	4
SND1	1.95605e-08	-0.165945	9.65263e-08	4
MUC21	2.00116e-08	0.15494	9.86354e-08	4
DDAH1	2.04896e-08	0.19366	1.00872e-07	4
FUT9	2.06293e-08	0.147291	1.01439e-07	4
LOC100132354	2.06576e-08	0.1153	1.01459e-07	4
ABCA13	2.07741e-08	0.159193	1.01911e-07	4
FAM110B	2.12459e-08	-0.210629	1.04103e-07	4
STAC2	2.16291e-08	-0.177353	1.05855e-07	4
B4GALNT1	2.22085e-08	-0.162218	1.08441e-07	4
SLC18A2	2.22094e-08	-0.219036	1.08441e-07	4
CPXM2	2.22579e-08	0.163052	1.0855e-07	4
OSBPL6	2.24804e-08	-0.170099	1.09506e-07	4
NELL1	2.26267e-08	-0.187219	1.1009e-07	4
FLT1	2.34405e-08	-0.14198	1.13862e-07	4
WDR16	2.34787e-08	0.21017	1.13862e-07	4
RNF32	2.34841e-08	-0.124753	1.13862e-07	4
MACC1	2.39734e-08	-0.159157	1.16099e-07	4
SAMD12	2.4352e-08	-0.19343	1.17796e-07	4
LRRC17	2.49565e-08	-0.188687	1.20579e-07	4
ZNF385A	2.51333e-08	-0.207127	1.21293e-07	4
MGC45800	2.52375e-08	0.156858	1.21655e-07	4
MYO3A	2.53832e-08	-0.141995	1.22215e-07	4
CYTH3	2.5757e-08	-0.156407	1.23872e-07	4
TMTC1	2.57888e-08	0.153073	1.23882e-07	4
KCNS1	2.59598e-08	0.176578	1.24559e-07	4
SHKBP1	2.61488e-08	-0.123811	1.25321e-07	4
FREM3	2.66945e-08	-0.179595	1.2779e-07	4
ADCY8	2.70098e-08	0.158838	1.2915e-07	4
CNTNAP2	2.7109e-08	-0.169529	1.29476e-07	4
WRB	2.72214e-08	0.160276	1.29864e-07	4
CDK6	2.73722e-08	-0.23163	1.30433e-07	4
C4ORF42	2.78182e-08	0.208669	1.32366e-07	4
METT10D	2.78413e-08	-0.205435	1.32366e-07	4
IGF1	2.78926e-08	0.186441	1.32458e-07	4
CUX1	2.87911e-08	0.22575	1.36569e-07	4
TPD52	2.88471e-08	-0.192297	1.36679e-07	4
EGFR	2.8995e-08	-0.17064	1.37223e-07	4
ERI3	2.91733e-08	-0.213769	1.3791e-07	4
MEN1	2.9821e-08	-0.188196	1.40812e-07	4
TBX2	2.9912e-08	0.184672	1.41082e-07	4
MARK3	3.11886e-08	0.147532	1.46936e-07	4
PFKFB3	3.19118e-08	0.180081	1.50173e-07	4
LMX1B	3.23982e-08	0.200959	1.5229e-07	4
C12ORF56	3.2889e-08	0.203682	1.54422e-07	4
SIVA1	3.31074e-08	-0.162957	1.55272e-07	4
OXGR1	3.34161e-08	0.145768	1.56544e-07	4
CRYGS	3.35213e-08	-0.204913	1.5686e-07	4
THRB	3.45877e-08	-0.112056	1.61668e-07	4
SCGB3A1	3.47238e-08	-0.129167	1.62122e-07	4
ANXA4	3.69432e-08	-0.174225	1.72291e-07	4
SCIN	3.76101e-08	-0.160916	1.75205e-07	4
EMX1	3.79193e-08	0.173506	1.76448e-07	4
SNAP91	3.81639e-08	-0.183979	1.77387e-07	4
FLT4	3.8411e-08	-0.196449	1.78337e-07	4
MYOZ2	3.84881e-08	0.119196	1.78495e-07	4
SLC6A20	3.97455e-08	-0.196808	1.84122e-07	4
GPC1	4.02922e-08	-0.15865	1.86447e-07	4
EXOC3L2	4.30931e-08	0.191232	1.99186e-07	4
ZNF572	4.3345e-08	-0.136556	2.00128e-07	4
CPA5	4.3779e-08	0.147246	2.01907e-07	4
FRMD3	5.08545e-08	-0.177415	2.3428e-07	4
WDR64	5.11555e-08	-0.133928	2.35406e-07	4
BLID	5.14347e-08	-0.203459	2.36429e-07	4
SNAP25	5.17235e-08	0.180714	2.37494e-07	4
IL20RA	5.17983e-08	-0.18822	2.37576e-07	4
USH1C	5.23525e-08	-0.168012	2.39675e-07	4
PYGB	5.23713e-08	-0.183847	2.39675e-07	4
RNF126P1	5.24584e-08	0.131514	2.3981e-07	4
OSGIN2	5.25789e-08	-0.236484	2.40097e-07	4
CGNL1	5.31161e-08	0.139164	2.42284e-07	4
CRYM	5.35911e-08	-0.177707	2.44183e-07	4
GSTP1	5.42668e-08	-0.153238	2.46991e-07	4
CPEB1	5.59202e-08	-0.150135	2.54043e-07	4
AKAP10	5.59384e-08	0.1452	2.54043e-07	4
TTC7A	5.62178e-08	0.18237	2.55034e-07	4
CCDC63	5.7647e-08	-0.149347	2.61233e-07	4
OSTN	5.84619e-08	-0.190877	2.64637e-07	4
FOLH1	5.93506e-08	-0.11673	2.68368e-07	4
MYOD1	5.94668e-08	-0.133049	2.68601e-07	4
EIF4G1	5.99659e-08	0.19085	2.70562e-07	4
NPY5R	6.29985e-08	-0.19132	2.83937e-07	4
F7	6.37768e-08	-0.17124	2.87134e-07	4
STC2	6.40707e-08	0.153129	2.88145e-07	4
EDN3	6.47517e-08	-0.165431	2.90893e-07	4
SESN3	6.60474e-08	0.171461	2.96394e-07	4
SGK1	6.63688e-08	-0.209788	2.97515e-07	4
FOXN3	6.64929e-08	-0.171714	2.97751e-07	4
SCD5	6.66897e-08	0.213636	2.98311e-07	4
PPBPL2	6.8038e-08	0.127033	3.03983e-07	4
DEF6	6.81039e-08	-0.201621	3.03983e-07	4
LRCH1	6.97121e-08	0.187397	3.10596e-07	4
WDR86	6.97348e-08	-0.159873	3.10596e-07	4
THSD7A	7.0061e-08	-0.179997	3.11627e-07	4
ZNF184	7.0116e-08	-0.150051	3.11627e-07	4
ANXA2	7.07049e-08	-0.148939	3.13909e-07	4
SIM1	7.17181e-08	0.133655	3.18067e-07	4
NDRG4	7.24993e-08	0.219336	3.2119e-07	4
SYT6	7.47407e-08	-0.207312	3.30767e-07	4
C6ORF186	7.53573e-08	-0.195511	3.33142e-07	4
RFX2	7.5935e-08	-0.198326	3.35339e-07	4
RIMS4	7.73862e-08	-0.175165	3.41386e-07	4
LRRC36	7.85754e-08	-0.147794	3.46264e-07	4
OR9Q1	7.87845e-08	-0.165198	3.46819e-07	4
C12ORF74	8.35197e-08	-0.170895	3.67275e-07	4
DAB2IP	8.57773e-08	0.139386	3.76804e-07	4
ALDOA	8.64727e-08	-0.151922	3.79458e-07	4
CACNA1B	8.833e-08	-0.159826	3.872e-07	4
ADAP1	9.84961e-08	0.13674	4.31309e-07	4
SMTNL2	1.00102e-07	0.15145	4.37881e-07	4
C3ORF34	1.00435e-07	-0.139821	4.38878e-07	4
CYTL1	1.00625e-07	0.183236	4.39245e-07	4
BMP4	1.03573e-07	-0.204314	4.51639e-07	4
GDF5	1.0398e-07	0.152815	4.52938e-07	4
SPEF2	1.0462e-07	-0.142967	4.5525e-07	4
CH25H	1.06084e-07	0.18486	4.61139e-07	4
ABCC8	1.08581e-07	-0.133087	4.71499e-07	4
WWC1	1.14269e-07	0.156218	4.95683e-07	4
MAP3K5	1.1444e-07	0.189151	4.95906e-07	4
TOX	1.14662e-07	-0.143881	4.96351e-07	4
LGALS3BP	1.15604e-07	-0.124971	4.99908e-07	4
KLHDC8A	1.16097e-07	0.141484	5.01521e-07	4
DNAH5	1.17831e-07	-0.184313	5.08481e-07	4
GNA12	1.18891e-07	0.141572	5.12524e-07	4
WWC2	1.19788e-07	-0.165183	5.15857e-07	4
PDE4D	1.21797e-07	-0.174887	5.23967e-07	4
FAM150A	1.26112e-07	-0.177212	5.41969e-07	4
PRICKLE1	1.2642e-07	0.0912724	5.42733e-07	4
MCL1	1.26614e-07	0.164229	5.43004e-07	4
SLC44A4	1.2695e-07	0.139902	5.43884e-07	4
CCDC81	1.275e-07	0.155458	5.4568e-07	4
DLG4	1.29544e-07	-0.159129	5.53856e-07	4
C4ORF31	1.31992e-07	-0.179594	5.63457e-07	4
TRPM1	1.3206e-07	-0.21475	5.63457e-07	4
LPIN1	1.35281e-07	0.102337	5.76607e-07	4
PDE4C	1.35423e-07	-0.178056	5.7662e-07	4
TAOK3	1.39928e-07	0.150921	5.94801e-07	4
ADRA1D	1.39979e-07	-0.181623	5.94801e-07	4
RPS15A	1.42466e-07	-0.200565	6.04752e-07	4
TUBB6	1.42841e-07	0.166875	6.05725e-07	4
SYT13	1.45035e-07	-0.171507	6.14403e-07	4
GPR88	1.46388e-07	-0.171796	6.19504e-07	4
KCNQ5	1.46966e-07	0.16141	6.21321e-07	4
KCNA7	1.4973e-07	-0.168169	6.32362e-07	4
MFSD9	1.5452e-07	-0.16444	6.51928e-07	4
KRTCAP3	1.55738e-07	-0.13946	6.56401e-07	4
GOLPH3L	1.57941e-07	-0.144305	6.64838e-07	4
PCDP1	1.58059e-07	-0.160902	6.64838e-07	4
SSH1	1.59204e-07	0.155996	6.6898e-07	4
CADM1	1.62298e-07	-0.109857	6.8129e-07	4
DDAH2	1.63901e-07	-0.101645	6.86676e-07	4
SLC12A7	1.63911e-07	0.164833	6.86676e-07	4
NOL10	1.65901e-07	-0.176401	6.94313e-07	4
ELN	1.68522e-07	0.183326	7.04576e-07	4
PRMT8	1.75597e-07	-0.121295	7.33419e-07	4
SLITRK3	1.777e-07	-0.19124	7.41455e-07	4
OLR1	1.78979e-07	0.137429	7.4531e-07	4
DNAJB6	1.78982e-07	0.196895	7.4531e-07	4
ADAM12	1.82601e-07	0.13187	7.5962e-07	4
TMEM182	1.83846e-07	-0.144806	7.64037e-07	4
FBXL21	1.84052e-07	-0.181954	7.64128e-07	4
UNC13A	1.86212e-07	-0.143322	7.72327e-07	4
NAPG	1.90731e-07	0.130283	7.9028e-07	4
GABRG1	1.94859e-07	-0.143251	8.0658e-07	4
GPR110	1.98875e-07	0.115131	8.22386e-07	4
CXCL12	1.99975e-07	-0.169683	8.26111e-07	4
DRD3	2.01478e-07	-0.14443	8.31496e-07	4
SOX2	2.01997e-07	-0.219018	8.32814e-07	4
ZNRF3	2.02459e-07	0.228055	8.33892e-07	4
KLHL14	2.03675e-07	0.188326	8.3807e-07	4
SLC35F3	2.08792e-07	-0.120509	8.58153e-07	4
C6ORF145	2.09161e-07	0.135174	8.58153e-07	4
HLX	2.09175e-07	0.179659	8.58153e-07	4
SRRM4	2.09426e-07	-0.176779	8.58338e-07	4
FOXF2	2.11579e-07	0.131404	8.66307e-07	4
GSTA1	2.12834e-07	-0.170127	8.7059e-07	4
VGF	2.16461e-07	-0.140169	8.84557e-07	4
MMP2	2.18656e-07	0.20133	8.92647e-07	4
CCDC90B	2.1946e-07	-0.164174	8.95052e-07	4
BANK1	2.20991e-07	0.181326	9.00413e-07	4
FAIM3	2.25034e-07	0.120804	9.15989e-07	4
TCP10L2	2.28893e-07	-0.18659	9.30787e-07	4
HS6ST3	2.29476e-07	-0.143123	9.32245e-07	4
ZBTB8B	2.29739e-07	-0.118463	9.32404e-07	4
SLC5A7	2.3233e-07	-0.208211	9.42002e-07	4
BRUNOL5	2.34154e-07	-0.149373	9.48474e-07	4
SYNGR3	2.34539e-07	0.159246	9.48515e-07	4
PHYHD1	2.34621e-07	0.121056	9.48515e-07	4
DCLK1	2.3614e-07	0.130232	9.53731e-07	4
ASCL2	2.37868e-07	0.137165	9.59776e-07	4
RPL13AP17	2.39076e-07	0.155471	9.63719e-07	4
KIF26B	2.41103e-07	-0.167577	9.70948e-07	4
PRKCDBP	2.43191e-07	0.164199	9.7841e-07	4
PEX5	2.45684e-07	0.0852508	9.87483e-07	4
RPTOR	2.46282e-07	0.186279	9.88932e-07	4
TGM2	2.48001e-07	-0.100811	9.94184e-07	4
PTPN5	2.48068e-07	-0.16623	9.94184e-07	4
APOD	2.53322e-07	-0.145454	1.01394e-06	4
DKK2	2.53486e-07	-0.148944	1.01394e-06	4
GNB4	2.56021e-07	0.105749	1.0231e-06	4
SLC45A1	2.66024e-07	0.111051	1.06205e-06	4
S1PR1	2.69466e-07	-0.146008	1.07476e-06	4
ELFN1	2.71702e-07	0.167818	1.08264e-06	4
FBXO34	2.81221e-07	-0.145605	1.1195e-06	4
COL5A1	2.83592e-07	0.126726	1.12786e-06	4
CTXN2	2.9282e-07	-0.122941	1.16345e-06	4
CASP8	2.98014e-07	0.177881	1.18296e-06	4
CBX4	3.02761e-07	-0.160129	1.20065e-06	4
MUC13	3.04856e-07	-0.176673	1.20781e-06	4
ATG9B	3.06342e-07	-0.139624	1.21254e-06	4
DOCK2	3.17206e-07	-0.2132	1.25435e-06	4
GPR124	3.2409e-07	0.141299	1.28036e-06	4
XRCC5	3.25631e-07	0.11058	1.28437e-06	4
SLC32A1	3.25724e-07	-0.178012	1.28437e-06	4
KRT222	3.32725e-07	0.21887	1.31074e-06	4
FAM159B	3.36911e-07	-0.145242	1.32597e-06	4
FGF4	3.43384e-07	-0.108044	1.35017e-06	4
EGFLAM	3.48249e-07	-0.163139	1.368e-06	4
PHACTR1	3.49225e-07	-0.127063	1.3694e-06	4
ZBTB20	3.49409e-07	-0.164616	1.3694e-06	4
SCD	3.49592e-07	-0.132042	1.3694e-06	4
IRX6	3.53349e-07	0.160032	1.38281e-06	4
GABBR2	3.5522e-07	-0.132264	1.38883e-06	4
PARP15	3.62644e-07	0.126806	1.41653e-06	4
BCL2	3.69029e-07	-0.112919	1.44011e-06	4
KLF16	3.73774e-07	0.193322	1.45726e-06	4
TBC1D16	3.78889e-07	0.0988245	1.47582e-06	4
PLEKHA3	3.81686e-07	0.129677	1.48532e-06	4
RASL12	3.82791e-07	-0.143402	1.48823e-06	4
CCDC65	3.83526e-07	-0.121621	1.48848e-06	4
MED12L	3.8357e-07	0.151554	1.48848e-06	4
TM6SF1	3.8674e-07	-0.11186	1.49939e-06	4
PLEKHG6	3.87885e-07	-0.134747	1.50242e-06	4
LOC441177	3.91514e-07	-0.152522	1.51507e-06	4
SLITRK1	3.95881e-07	-0.199979	1.53054e-06	4
TPPP	4.01718e-07	0.150647	1.55167e-06	4
COL25A1	4.05092e-07	-0.153106	1.56325e-06	4
TRAF2	4.09023e-07	0.132733	1.57696e-06	4
SCN4A	4.12653e-07	-0.135162	1.58841e-06	4
ZNF518A	4.12757e-07	-0.139133	1.58841e-06	4
TRIM46	4.13875e-07	0.136348	1.59124e-06	4
TRIM9	4.17991e-07	-0.13569	1.60558e-06	4
NTRK3	4.19433e-07	-0.178465	1.60963e-06	4
GPR146	4.20915e-07	0.136814	1.61383e-06	4
SPARC	4.23686e-07	0.170342	1.62296e-06	4
LOC645323	4.2545e-07	-0.157906	1.62822e-06	4
KRT3	4.28503e-07	0.183731	1.63839e-06	4
CYP27A1	4.30454e-07	0.240595	1.64434e-06	4
TNFAIP6	4.4203e-07	0.131676	1.68701e-06	4
IL12A	4.44533e-07	-0.167185	1.69501e-06	4
TJP2	4.45713e-07	0.195837	1.69796e-06	4
SEPP1	4.46445e-07	-0.142164	1.69919e-06	4
PRDM8	4.59038e-07	-0.132404	1.74552e-06	4
SNAPC1	4.6488e-07	-0.153916	1.76612e-06	4
RUNDC3B	4.71453e-07	-0.183814	1.78946e-06	4
STXBP5L	4.75427e-07	-0.146669	1.80289e-06	4
CAPN2	4.87325e-07	0.144649	1.84633e-06	4
IGDCC4	4.90138e-07	0.145557	1.8553e-06	4
TRERF1	4.9148e-07	0.155381	1.85869e-06	4
NCOR2	4.92217e-07	0.153097	1.85978e-06	4
ZMIZ1	5.10756e-07	-0.168909	1.92808e-06	4
NHSL1	5.12741e-07	-0.165015	1.93382e-06	4
MGRN1	5.15826e-07	0.211224	1.94369e-06	4
GFRA4	5.49427e-07	-0.151026	2.06843e-06	4
SEMA6D	5.57552e-07	-0.185699	2.09712e-06	4
PTGER3	5.65515e-07	-0.129341	2.12515e-06	4
LY75	5.78342e-07	0.157865	2.17139e-06	4
CABC1	5.80881e-07	0.14746	2.17896e-06	4
ITPKA	5.84245e-07	0.181383	2.1896e-06	4
TMEM11	5.92279e-07	-0.184313	2.21771e-06	4
MIR346	6.02979e-07	0.179912	2.25575e-06	4
PLA2G10	6.05124e-07	0.120306	2.25988e-06	4
CNR1	6.05171e-07	-0.166482	2.25988e-06	4
THADA	6.12136e-07	0.163025	2.28384e-06	4
SUNC1	6.24631e-07	0.162096	2.32837e-06	4
TMPRSS2	6.25381e-07	0.150078	2.32908e-06	4
MCF2L2	6.31169e-07	-0.144741	2.34853e-06	4
NEUROD1	6.32676e-07	-0.15523	2.35204e-06	4
C11ORF34	6.47781e-07	0.152968	2.40604e-06	4
ALB	6.69754e-07	-0.137284	2.48544e-06	4
TCEA2	6.76796e-07	-0.170852	2.50933e-06	4
LIPC	6.79095e-07	0.0857014	2.51561e-06	4
TRPC4	6.90492e-07	-0.159624	2.55556e-06	4
ARHGAP18	6.96427e-07	-0.148064	2.57523e-06	4
LOC100130557	7.03099e-07	-0.119029	2.5976e-06	4
ADAP2	7.04076e-07	0.143454	2.5989e-06	4
FAT4	7.05567e-07	-0.185914	2.60209e-06	4
CAB39L	7.20432e-07	-0.145863	2.65456e-06	4
CYP1B1	7.2262e-07	0.132575	2.66026e-06	4
NME5	7.25163e-07	0.149017	2.66727e-06	4
GLI3	7.26204e-07	0.145024	2.66873e-06	4
LOC285692	7.33371e-07	-0.148366	2.6927e-06	4
NTN4	7.55405e-07	-0.157989	2.77115e-06	4
HMGCLL1	7.73802e-07	-0.187841	2.83614e-06	4
KLF11	7.82083e-07	0.149925	2.86396e-06	4
PITX1	8.03744e-07	0.12576	2.9407e-06	4
GRIP1	8.37203e-07	-0.152133	3.06043e-06	4
CHGB	8.43949e-07	-0.165378	3.08238e-06	4
PNPLA5	8.51405e-07	-0.130972	3.10688e-06	4
NID1	8.52182e-07	-0.153703	3.10699e-06	4
TMEM126B	8.61519e-07	0.129661	3.13707e-06	4
FMO2	8.62597e-07	0.132827	3.13707e-06	4
KIAA0802	8.62694e-07	0.163712	3.13707e-06	4
ATP4A	8.65446e-07	-0.154396	3.14348e-06	4
UBL3	8.65969e-07	0.189421	3.14348e-06	4
TESC	8.67801e-07	-0.0964438	3.14739e-06	4
YWHAG	8.74084e-07	0.110441	3.16741e-06	4
HS3ST6	8.7588e-07	-0.139181	3.17116e-06	4
CDKAL1	8.77416e-07	-0.153015	3.17396e-06	4
INSM1	8.78485e-07	-0.173396	3.17506e-06	4
PRSS27	8.85241e-07	-0.172033	3.1967e-06	4
IQCE	8.87958e-07	0.0938776	3.20373e-06	4
KRT2	8.92502e-07	0.114555	3.21734e-06	4
FAM162B	9.00822e-07	-0.138488	3.24452e-06	4
CYP11A1	9.07098e-07	0.184448	3.2643e-06	4
SH3GL3	9.21295e-07	0.124594	3.31252e-06	4
ZNF395	9.66466e-07	0.172609	3.47193e-06	4
MYBPH	9.75446e-07	0.125791	3.50117e-06	4
GOLSYN	9.98925e-07	-0.13582	3.58235e-06	4
PRKCZ	1.00104e-06	0.123053	3.58686e-06	4
EVX1	1.01461e-06	0.177701	3.63233e-06	4
MRVI1	1.03146e-06	0.137205	3.6895e-06	4
TDRD10	1.04229e-06	-0.159907	3.72501e-06	4
DPYSL5	1.04629e-06	-0.121948	3.73612e-06	4
ST8SIA5	1.04739e-06	-0.155514	3.73682e-06	4
MBP	1.05022e-06	0.12221	3.74371e-06	4
TTC27	1.05205e-06	-0.136814	3.74702e-06	4
NPY	1.0573e-06	-0.199936	3.7625e-06	4
LPPR5	1.06393e-06	-0.180484	3.78287e-06	4
FREM2	1.08675e-06	-0.123886	3.86069e-06	4
KCNIP3	1.08838e-06	0.112307	3.86319e-06	4
PLEK2	1.09102e-06	0.130816	3.86925e-06	4
CFDP1	1.13659e-06	0.14934	4.02744e-06	4
HCG22	1.1441e-06	0.110501	4.05059e-06	4
HNRNPM	1.19378e-06	-0.121488	4.2229e-06	4
PPM1E	1.19857e-06	-0.13063	4.23623e-06	4
TDRD5	1.20148e-06	-0.176775	4.24291e-06	4
RXFP3	1.20489e-06	-0.128322	4.25134e-06	4
RASGEF1A	1.2062e-06	-0.119093	4.25236e-06	4
PTCH2	1.21748e-06	0.143838	4.28852e-06	4
NECAB2	1.2252e-06	0.204993	4.31204e-06	4
LGALS2	1.24371e-06	0.144094	4.37349e-06	4
ADCY10	1.25545e-06	-0.170279	4.41106e-06	4
SLC9A1	1.25821e-06	0.18896	4.41701e-06	4
GCNT2	1.26091e-06	0.141081	4.42275e-06	4
CPSF4L	1.26616e-06	-0.167058	4.43741e-06	4
LDB2	1.29542e-06	-0.127536	4.53614e-06	4
ELOVL5	1.30858e-06	-0.128141	4.57839e-06	4
ESYT3	1.31255e-06	0.181787	4.5884e-06	4
WNT2	1.31933e-06	-0.162858	4.60824e-06	4
C6ORF10	1.3206e-06	0.117404	4.6088e-06	4
VDAC1	1.33481e-06	-0.164253	4.65448e-06	4
HEYL	1.35197e-06	-0.137111	4.70962e-06	4
PLSCR4	1.35288e-06	0.158214	4.70962e-06	4
GIMAP7	1.37142e-06	0.149083	4.77016e-06	4
HIVEP2	1.39379e-06	0.177049	4.8439e-06	4
GPR78	1.40444e-06	-0.140428	4.87686e-06	4
GJB6	1.41902e-06	-0.14456	4.92339e-06	4
TNFSF11	1.45811e-06	-0.118357	5.05477e-06	4
BTBD17	1.46684e-06	-0.134879	5.0808e-06	4
RGS17	1.46876e-06	-0.179456	5.08322e-06	4
DOCK5	1.49991e-06	0.142041	5.18674e-06	4
SIRPA	1.50989e-06	0.165568	5.2169e-06	4
IGLON5	1.5139e-06	-0.160408	5.22642e-06	4
KCNA1	1.53082e-06	-0.142527	5.28044e-06	4
LAMA1	1.5489e-06	-0.104865	5.3384e-06	4
RUNX3	1.56258e-06	0.14125	5.38108e-06	4
KCTD8	1.60446e-06	-0.132284	5.52071e-06	4
HRH3	1.63385e-06	-0.11634	5.61719e-06	4
ANKRD34C	1.64495e-06	-0.134826	5.65068e-06	4
CLMN	1.64924e-06	-0.127731	5.66077e-06	4
FGF9	1.65662e-06	0.155951	5.68141e-06	4
GRID2	1.67524e-06	-0.145725	5.74052e-06	4
LONRF2	1.70076e-06	-0.108945	5.82318e-06	4
GABRB1	1.70624e-06	-0.141773	5.83715e-06	4
KCNK12	1.73356e-06	-0.185808	5.92573e-06	4
C14ORF79	1.75937e-06	-0.151794	6.00902e-06	4
MYO7A	1.77673e-06	0.128483	6.06333e-06	4
SGOL2	1.787e-06	-0.135307	6.09339e-06	4
CRYAA	1.81668e-06	0.102715	6.18951e-06	4
EMILIN2	1.85084e-06	-0.0975774	6.30072e-06	4
SHOX2	1.87817e-06	0.13517	6.38856e-06	4
STAC	1.89882e-06	-0.115176	6.45351e-06	4
SACS	1.90542e-06	0.154065	6.47064e-06	4
ANPEP	1.92176e-06	0.0844725	6.52083e-06	4
AQP11	1.92601e-06	-0.121785	6.5299e-06	4
INPP5A	1.92972e-06	0.155117	6.53717e-06	4
HYDIN	1.93648e-06	-0.163881	6.55474e-06	4
CCDC67	1.95698e-06	-0.158735	6.61872e-06	4
MAN1A1	1.97163e-06	0.163011	6.6612e-06	4
CDK2AP1	1.97274e-06	-0.178396	6.6612e-06	4
APOBEC3F	1.97577e-06	0.13869	6.66603e-06	4
MFHAS1	1.97761e-06	-0.164382	6.66682e-06	4
TMEM179	1.98371e-06	-0.163694	6.68197e-06	4
FLJ40330	1.99307e-06	-0.123892	6.70806e-06	4
ESRRB	2.00213e-06	0.124359	6.73311e-06	4
ASAP2	2.00383e-06	0.15805	6.7334e-06	4
MAP2K2	2.02031e-06	0.15979	6.7783e-06	4
ZNF566	2.02046e-06	-0.103816	6.7783e-06	4
ANK1	2.02299e-06	-0.177433	6.78135e-06	4
PELI2	2.04379e-06	-0.146213	6.84553e-06	4
KCND2	2.07462e-06	-0.163059	6.94322e-06	4
GSTM2	2.17063e-06	-0.144752	7.25437e-06	4
PEX5L	2.17108e-06	-0.141573	7.25437e-06	4
OLIG1	2.25643e-06	-0.168564	7.5335e-06	4
PLAC9	2.26173e-06	0.157166	7.54513e-06	4
MOG	2.26444e-06	0.0874318	7.54813e-06	4
NMS	2.28192e-06	-0.131399	7.60031e-06	4
PTPRF	2.28656e-06	-0.153657	7.60967e-06	4
AGPAT4	2.29492e-06	0.145366	7.63139e-06	4
NKX3-2	2.29894e-06	-0.0980472	7.63866e-06	4
SH3PXD2A	2.31781e-06	-0.181596	7.69522e-06	4
ALX4	2.3301e-06	0.15157	7.72984e-06	4
PTCD2	2.3364e-06	0.156998	7.74456e-06	4
C10ORF107	2.33932e-06	-0.141174	7.74806e-06	4
LSAMP	2.42013e-06	0.130657	8.00934e-06	4
EPDR1	2.45745e-06	-0.187619	8.12639e-06	4
LOC100130872-SPON2	2.46469e-06	0.130918	8.14386e-06	4
FOXK1	2.54192e-06	-0.191657	8.39237e-06	4
TMEM200C	2.55333e-06	0.123733	8.42336e-06	4
PPFIA4	2.57564e-06	0.132501	8.48731e-06	4
TSNAX-DISC1	2.5768e-06	0.14453	8.48731e-06	4
MAGOHB	2.58681e-06	-0.142694	8.51357e-06	4
BDH2	2.61427e-06	0.119166	8.59714e-06	4
PLD3	2.67341e-06	-0.181473	8.78468e-06	4
CALB1	2.77099e-06	-0.140123	9.09812e-06	4
TRPM5	2.8545e-06	0.137	9.36492e-06	4
LOC642852	2.98959e-06	0.105585	9.80039e-06	4
SHB	3.01814e-06	-0.127591	9.88618e-06	4
PXDNL	3.04672e-06	-0.177026	9.97196e-06	4
PGR	3.07469e-06	-0.115559	1.00556e-05	4
KDM5B	3.14775e-06	0.0828128	1.02865e-05	4
AGPAT3	3.16506e-06	0.150827	1.03349e-05	4
TBCC	3.16968e-06	-0.128265	1.03418e-05	4
LHCGR	3.17966e-06	-0.135003	1.03663e-05	4
CACNA1C	3.2091e-06	-0.152193	1.04541e-05	4
FAM38B	3.21468e-06	-0.21793	1.04641e-05	4
MKLN1	3.23558e-06	-0.133048	1.05239e-05	4
HMGA2	3.23824e-06	-0.147131	1.05243e-05	4
PRDM15	3.26235e-06	-0.136682	1.05944e-05	4
GAL	3.29211e-06	0.099915	1.06827e-05	4
KLF6	3.30481e-06	0.159855	1.07155e-05	4
HOXD12	3.37318e-06	0.166059	1.09287e-05	4
TMEM88B	3.39305e-06	0.129873	1.09845e-05	4
CLSTN1	3.51812e-06	-0.154916	1.13805e-05	4
GEFT	3.59992e-06	-0.0995762	1.16361e-05	4
CRISPLD1	3.65956e-06	-0.127211	1.18197e-05	4
RASAL3	3.66525e-06	-0.127477	1.18289e-05	4
BBX	3.68474e-06	0.127557	1.18826e-05	4
C20ORF107	3.69027e-06	0.100207	1.18912e-05	4
CADPS2	3.72134e-06	0.122042	1.1982e-05	4
FOXI3	3.76982e-06	-0.121662	1.21287e-05	4
SLC29A1	3.82995e-06	0.169882	1.23127e-05	4
IDO1	3.91358e-06	-0.146474	1.25718e-05	4
LFNG	3.92559e-06	0.112431	1.26007e-05	4
TXNDC6	3.97839e-06	0.102937	1.27603e-05	4
SNX32	3.98353e-06	-0.141001	1.27669e-05	4
MMP16	3.99286e-06	-0.161443	1.2787e-05	4
TRABD	4.01871e-06	0.190248	1.28599e-05	4
PAK6	4.04761e-06	-0.160486	1.29424e-05	4
MYO15B	4.06014e-06	0.184876	1.29725e-05	4
CSMD1	4.15169e-06	-0.132005	1.32548e-05	4
WDR17	4.25678e-06	-0.168949	1.35799e-05	4
IL6R	4.34168e-06	0.120026	1.38401e-05	4
ETNK1	4.34567e-06	-0.149742	1.38423e-05	4
BFSP1	4.36356e-06	-0.131287	1.38886e-05	4
TANC1	4.39683e-06	-0.120441	1.39838e-05	4
ITGA5	4.40668e-06	0.188296	1.40044e-05	4
KIF26A	4.441e-06	0.154035	1.41027e-05	4
GAS7	4.45304e-06	-0.156745	1.41302e-05	4
ZNF23	4.52825e-06	-0.108812	1.43579e-05	4
C8ORF45	4.55024e-06	0.104442	1.44166e-05	4
SH3RF3	4.60613e-06	0.116954	1.45826e-05	4
PWRN1	4.7197e-06	-0.140686	1.49308e-05	4
SLC22A3	4.78409e-06	-0.13325	1.5123e-05	4
SLC5A4	4.79004e-06	0.13825	1.51303e-05	4
MGP	4.82309e-06	0.130689	1.52231e-05	4
FARP1	4.87057e-06	-0.133302	1.53613e-05	4
LYN	4.87801e-06	0.141729	1.53731e-05	4
PYGO1	5.0177e-06	-0.125664	1.58014e-05	4
OR2M2	5.13654e-06	-0.132531	1.61634e-05	4
SNORA81	5.17213e-06	-0.112729	1.62631e-05	4
NPY1R	5.18076e-06	-0.139353	1.62779e-05	4
ST6GALNAC2	5.19689e-06	0.1124	1.63163e-05	4
RUNX1	5.30969e-06	0.179652	1.66578e-05	4
PDE9A	5.3444e-06	0.097221	1.67541e-05	4
BEND4	5.41964e-06	-0.165903	1.69772e-05	4
TERT	5.43346e-06	-0.127345	1.70077e-05	4
SNORA80B	5.54658e-06	-0.146152	1.73487e-05	4
SHISA9	5.56481e-06	-0.143526	1.73926e-05	4
MAEA	5.69244e-06	0.129192	1.77782e-05	4
VGLL4	5.73576e-06	-0.123743	1.79e-05	4
MYH14	5.75306e-06	-0.19714	1.7937e-05	4
TNR	5.75623e-06	-0.160639	1.7937e-05	4
DYSF	5.79474e-06	-0.166635	1.80435e-05	4
INO80C	5.96347e-06	-0.146255	1.8551e-05	4
RNF216	5.96664e-06	-0.153312	1.8551e-05	4
TLR1	6.06562e-06	0.128304	1.88446e-05	4
MYOCD	6.11951e-06	-0.128022	1.89979e-05	4
NLRP3	6.1432e-06	-0.124644	1.90572e-05	4
ZNF234	6.18328e-06	-0.121867	1.91672e-05	4
SOX2OT	6.20344e-06	0.194276	1.92154e-05	4
FOXP4	6.24288e-06	0.126977	1.93232e-05	4
OPCML	6.24995e-06	-0.137745	1.93307e-05	4
CDH11	6.35333e-06	0.140893	1.96358e-05	4
STX16	6.49653e-06	0.161297	2.00635e-05	4
TFPI2	6.51354e-06	-0.169646	2.01011e-05	4
C6ORF154	6.61993e-06	-0.149899	2.04143e-05	4
ADAMTS19	6.62903e-06	-0.112163	2.04272e-05	4
EIF4E3	6.85436e-06	0.143213	2.10944e-05	4
SUSD2	6.85567e-06	0.127072	2.10944e-05	4
MIR647	6.86837e-06	0.11654	2.11178e-05	4
NIN	6.97204e-06	-0.144333	2.14208e-05	4
C3ORF15	7.07876e-06	-0.126029	2.17326e-05	4
C17ORF96	7.20836e-06	0.140451	2.21141e-05	4
ITPKB	7.3168e-06	-0.163758	2.24241e-05	4
WIF1	7.32019e-06	-0.174558	2.24241e-05	4
PSORS1C1	7.34313e-06	-0.105523	2.24779e-05	4
SH3GL2	7.5042e-06	-0.119991	2.29449e-05	4
PLCE1	7.50673e-06	0.135375	2.29449e-05	4
DLX4	7.5716e-06	0.170019	2.31262e-05	4
SFRS5	7.59418e-06	-0.169827	2.31781e-05	4
SECTM1	7.67113e-06	-0.156588	2.33958e-05	4
SLC18A3	7.68783e-06	-0.140201	2.3421e-05	4
BCL11A	7.69066e-06	-0.150603	2.3421e-05	4
C4ORF22	7.76987e-06	-0.122702	2.3645e-05	4
LOC283663	7.78659e-06	0.12033	2.36785e-05	4
KLHL21	7.93744e-06	0.137929	2.41196e-05	4
LXN	7.98654e-06	-0.163658	2.42511e-05	4
SMAGP	8.11245e-06	0.106879	2.46155e-05	4
MIR496	8.14326e-06	-0.128962	2.46909e-05	4
CA8	8.21125e-06	-0.169246	2.4879e-05	4
DSP	8.21843e-06	0.136198	2.48826e-05	4
ANO1	8.32292e-06	-0.156429	2.51806e-05	4
TBX5	8.46506e-06	0.154531	2.5592e-05	4
PPP1R9A	8.48723e-06	-0.138878	2.56404e-05	4
MAML2	8.67987e-06	-0.16337	2.62034e-05	4
CXCR4	8.70046e-06	0.132829	2.62465e-05	4
ANKRD11	8.70689e-06	0.164341	2.62469e-05	4
PTPRS	8.88412e-06	0.187705	2.67617e-05	4
C11ORF36	8.90031e-06	0.144038	2.67911e-05	4
GRB10	8.92435e-06	-0.132988	2.6844e-05	4
ZNF444	9.05819e-06	-0.134438	2.72269e-05	4
GIMAP5	9.14575e-06	0.109057	2.74703e-05	4
PLCH1	9.16346e-06	0.0928166	2.75036e-05	4
SOX9	9.18606e-06	-0.184879	2.75516e-05	4
AGBL1	9.27069e-06	-0.13169	2.77854e-05	4
LRRC14B	9.28217e-06	0.112051	2.77997e-05	4
RASSF1	9.31755e-06	0.151298	2.78856e-05	4
SNORD114-26	9.48951e-06	-0.135722	2.83799e-05	4
ABCA2	9.53862e-06	0.120159	2.85062e-05	4
SLITRK5	9.5735e-06	-0.165834	2.85899e-05	4
ABCA3	9.76979e-06	0.147028	2.91552e-05	4
PTH1R	9.83908e-06	0.163267	2.93409e-05	4
DUOXA2	9.88567e-06	0.126911	2.94587e-05	4
CPLX1	9.98053e-06	-0.140736	2.97201e-05	4
NMU	1.00041e-05	0.157488	2.97691e-05	4
XKR4	1.00272e-05	-0.122168	2.98164e-05	4
SLC6A17	1.01552e-05	-0.122827	3.01753e-05	4
CATSPER4	1.02195e-05	0.149578	3.03447e-05	4
LRP11	1.02449e-05	0.113289	3.03985e-05	4
TC2N	1.03955e-05	-0.133235	3.08233e-05	4
WFIKKN2	1.0484e-05	0.105637	3.10636e-05	4
SKAP1	1.05832e-05	-0.121707	3.13353e-05	4
SALL3	1.07105e-05	-0.161377	3.16895e-05	4
DNAH11	1.08795e-05	-0.130417	3.21668e-05	4
ACVRL1	1.10126e-05	0.143812	3.25371e-05	4
KRTAP3-1	1.11099e-05	-0.130841	3.27798e-05	4
ACTN2	1.11105e-05	-0.163553	3.27798e-05	4
C6ORF136	1.13275e-05	-0.121022	3.33951e-05	4
ROBO3	1.13351e-05	0.168674	3.33951e-05	4
IRAK3	1.15654e-05	0.138445	3.40496e-05	4
SERPINB5	1.16188e-05	-0.104027	3.41826e-05	4
TMEM130	1.17574e-05	-0.0982971	3.45659e-05	4
MUC2	1.18686e-05	-0.147162	3.48682e-05	4
NDST3	1.19028e-05	-0.0962705	3.4944e-05	4
CASR	1.19658e-05	-0.112053	3.51041e-05	4
VGLL2	1.20333e-05	-0.157944	3.52773e-05	4
FOXI2	1.20475e-05	-0.193431	3.52942e-05	4
MIR1323	1.21088e-05	-0.144749	3.54486e-05	4
HEPHL1	1.21203e-05	-0.135324	3.54573e-05	4
PDX1	1.21375e-05	-0.113963	3.54828e-05	4
CACNA2D4	1.23476e-05	-0.168198	3.60492e-05	4
BACE2	1.23486e-05	0.102856	3.60492e-05	4
LOC100132111	1.23711e-05	0.132617	3.60896e-05	4
NALCN	1.23956e-05	-0.151002	3.61356e-05	4
CA13	1.25859e-05	-0.114062	3.66649e-05	4
GLRA3	1.26325e-05	-0.131584	3.67747e-05	4
HK1	1.29131e-05	-0.132912	3.75653e-05	4
NRIP3	1.29292e-05	-0.107254	3.75859e-05	4
FYN	1.29806e-05	0.118104	3.77091e-05	4
SCN2B	1.30131e-05	0.111502	3.77771e-05	4
SYN2	1.30827e-05	-0.169146	3.79525e-05	4
NCRNA00028	1.30993e-05	0.152268	3.79743e-05	4
TCF21	1.32238e-05	0.133194	3.83084e-05	4
NKX6-1	1.32847e-05	0.152446	3.8458e-05	4
SEPHS2	1.33409e-05	-0.146376	3.8594e-05	4
CATSPER1	1.37359e-05	0.138707	3.9709e-05	4
TNFRSF1B	1.37824e-05	-0.135066	3.98157e-05	4
HOXD11	1.38094e-05	-0.13578	3.98661e-05	4
SCNN1B	1.38687e-05	-0.113778	4.00097e-05	4
HIGD1C	1.39694e-05	-0.128705	4.02721e-05	4
PLCB1	1.39831e-05	-0.201187	4.02836e-05	4
RNLS	1.40978e-05	-0.137957	4.05861e-05	4
SHISA3	1.41617e-05	-0.188632	4.07417e-05	4
LBX1	1.42033e-05	0.177529	4.08334e-05	4
SELENBP1	1.42347e-05	0.133275	4.08952e-05	4
NACAP1	1.43922e-05	0.124063	4.13193e-05	4
GHSR	1.50189e-05	-0.141024	4.30887e-05	4
TTC9	1.50682e-05	-0.127889	4.32005e-05	4
ALOX15B	1.51279e-05	0.0945058	4.33416e-05	4
GABRB2	1.51897e-05	-0.103696	4.34888e-05	4
BDH1	1.5302e-05	-0.126105	4.37803e-05	4
GFOD1	1.53423e-05	-0.146717	4.38653e-05	4
LOC402778	1.53535e-05	0.151872	4.38672e-05	4
ZNF735	1.53647e-05	-0.147787	4.38689e-05	4
TOX2	1.54875e-05	0.138821	4.41894e-05	4
NOTO	1.57177e-05	0.148836	4.48153e-05	4
MAST3	1.5879e-05	-0.108978	4.52442e-05	4
C13ORF28	1.6108e-05	-0.138527	4.58654e-05	4
N4BP1	1.62144e-05	-0.123608	4.61369e-05	4
PHOX2B	1.63437e-05	0.121331	4.64728e-05	4
CP	1.63855e-05	-0.139756	4.65599e-05	4
C9ORF98	1.65035e-05	0.117049	4.68631e-05	4
ANTXR1	1.65999e-05	0.142406	4.71046e-05	4
NBR2	1.70341e-05	-0.164983	4.8304e-05	4
FXYD1	1.71118e-05	0.0920171	4.84652e-05	4
WWTR1	1.71143e-05	-0.129723	4.84652e-05	4
KRT7	1.72924e-05	0.147425	4.88921e-05	4
CXCR7	1.72983e-05	-0.146532	4.88921e-05	4
BRP44L	1.73003e-05	-0.114031	4.88921e-05	4
UCK2	1.73598e-05	0.0980282	4.9027e-05	4
PRPH	1.74176e-05	-0.127859	4.91569e-05	4
HMCN1	1.75328e-05	0.133772	4.94483e-05	4
GPM6A	1.75747e-05	-0.137253	4.95331e-05	4
ARHGAP28	1.76479e-05	0.110534	4.97057e-05	4
FAM19A2	1.77916e-05	-0.142638	5.00764e-05	4
MPDU1	1.79033e-05	-0.149085	5.03568e-05	4
H2AFY	1.79626e-05	0.113549	5.04895e-05	4
CCDC151	1.80346e-05	0.16764	5.06577e-05	4
B3GAT1	1.82641e-05	-0.132141	5.12677e-05	4
THAP6	1.831e-05	0.140398	5.13618e-05	4
VEGFC	1.86562e-05	-0.113628	5.22978e-05	4
KCNN2	1.86793e-05	-0.166606	5.23272e-05	4
FAM135A	1.87746e-05	-0.108722	5.25588e-05	4
PSMG3	1.9136e-05	-0.132038	5.35344e-05	4
SPTB	1.94286e-05	0.147498	5.43165e-05	4
FZD10	1.94477e-05	-0.134995	5.43334e-05	4
BIVM	1.95939e-05	0.139816	5.47052e-05	4
ANKRD33B	1.96276e-05	0.100384	5.47331e-05	4
TNFRSF11B	1.96303e-05	0.128927	5.47331e-05	4
SNCAIP	1.96637e-05	-0.105266	5.47897e-05	4
HIST1H4A	1.97632e-05	0.178462	5.50061e-05	4
VSTM2B	1.97678e-05	-0.149259	5.50061e-05	4
EHF	1.99747e-05	-0.124797	5.55445e-05	4
KCNA6	2.01461e-05	-0.183669	5.59838e-05	4
PCDH20	2.0173e-05	-0.112328	5.60211e-05	4
OPRD1	2.02693e-05	-0.113213	5.62511e-05	4
A2BP1	2.03094e-05	-0.113256	5.63246e-05	4
RFX4	2.04036e-05	0.160347	5.65318e-05	4
MAD1L1	2.04112e-05	0.132747	5.65318e-05	4
EBF2	2.07315e-05	-0.121962	5.73806e-05	4
MYOF	2.0876e-05	0.145952	5.77422e-05	4
NFYC	2.12635e-05	-0.103412	5.87699e-05	4
ART3	2.12758e-05	0.125827	5.87699e-05	4
ZNF662	2.20317e-05	0.169752	6.0797e-05	4
PACRG	2.20389e-05	-0.133657	6.0797e-05	4
LOC149620	2.21847e-05	-0.119554	6.11585e-05	4
LYL1	2.21993e-05	0.157984	6.11585e-05	4
CASZ1	2.23623e-05	-0.137524	6.15667e-05	4
TFEB	2.25126e-05	-0.123972	6.19394e-05	4
PCSK1	2.25916e-05	-0.0984796	6.21157e-05	4
EPHA10	2.3252e-05	-0.138259	6.38893e-05	4
ADH1C	2.34169e-05	-0.100866	6.42999e-05	4
TMEM200A	2.34535e-05	-0.133128	6.43579e-05	4
SMURF1	2.37219e-05	-0.105847	6.50515e-05	4
GNS	2.3781e-05	-0.131543	6.51196e-05	4
FAM63A	2.37855e-05	0.118813	6.51196e-05	4
ZNF511	2.37937e-05	-0.132833	6.51196e-05	4
CA10	2.39201e-05	-0.150666	6.53879e-05	4
CNTD1	2.39232e-05	0.0653542	6.53879e-05	4
TNNC2	2.42853e-05	0.164654	6.63341e-05	4
FAM46A	2.51874e-05	0.16422	6.8753e-05	4
ZEB2	2.57399e-05	0.129345	7.0215e-05	4
COL18A1	2.58247e-05	-0.139587	7.04002e-05	4
FERMT2	2.61003e-05	-0.12494	7.11049e-05	4
ZPBP2	2.66877e-05	0.104768	7.26576e-05	4
CDX2	2.68624e-05	-0.134682	7.30854e-05	4
CCM2	2.71653e-05	0.133852	7.38613e-05	4
RBP4	2.72793e-05	-0.0985664	7.41226e-05	4
ASAP1	2.73272e-05	0.110829	7.42043e-05	4
PLEKHG7	2.73541e-05	-0.123706	7.42052e-05	4
NCK2	2.73632e-05	0.109933	7.42052e-05	4
HOXD4	2.77504e-05	0.124385	7.52062e-05	4
JPH4	2.816e-05	0.129814	7.62668e-05	4
C1ORF170	2.83289e-05	0.122678	7.66742e-05	4
HSF4	2.86849e-05	0.121879	7.75872e-05	4
GRIN3A	2.87138e-05	-0.167388	7.76149e-05	4
SIX3	2.88382e-05	-0.110346	7.79006e-05	4
USP43	2.92621e-05	-0.12129	7.89943e-05	4
C2ORF80	2.93251e-05	-0.1386	7.9113e-05	4
GNPTG	2.93485e-05	-0.15458	7.9125e-05	4
ASPG	2.93776e-05	-0.145107	7.91521e-05	4
GPR107	2.99176e-05	0.106046	8.05548e-05	4
RAMP1	3.02801e-05	0.152449	8.14781e-05	4
NRG3	3.03594e-05	-0.126667	8.16135e-05	4
EXPH5	3.03697e-05	-0.147932	8.16135e-05	4
FAM150B	3.09078e-05	0.157573	8.30061e-05	4
ATP9A	3.14337e-05	0.139812	8.4364e-05	4
ITPR1	3.20018e-05	0.124879	8.58333e-05	4
HLA-B	3.24608e-05	0.111245	8.70083e-05	4
CLEC11A	3.25259e-05	0.116015	8.71268e-05	4
KCNIP1	3.27165e-05	-0.113878	8.75808e-05	4
FLJ26850	3.29157e-05	-0.144062	8.80575e-05	4
RCSD1	3.30055e-05	-0.0872534	8.82409e-05	4
FMN2	3.30863e-05	-0.16244	8.83224e-05	4
CACNB2	3.30965e-05	-0.121061	8.83224e-05	4
TEKT4	3.30997e-05	-0.139455	8.83224e-05	4
NOTUM	3.32465e-05	0.111383	8.86572e-05	4
CHST2	3.34459e-05	-0.106512	8.91319e-05	4
P2RX2	3.34784e-05	-0.143996	8.91614e-05	4
GALR1	3.3605e-05	-0.112318	8.94413e-05	4
CALN1	3.38537e-05	-0.170782	9.00456e-05	4
CNTN5	3.41457e-05	-0.104516	9.07643e-05	4
HSD17B14	3.42791e-05	-0.154528	9.10528e-05	4
IHH	3.4298e-05	-0.13779	9.10528e-05	4
EFHD2	3.47676e-05	-0.128843	9.22407e-05	4
FAM5B	3.48812e-05	-0.126269	9.2483e-05	4
LNX1	3.51585e-05	0.124874	9.31588e-05	4
ZFPM2	3.58501e-05	-0.141416	9.49309e-05	4
NECAB1	3.60115e-05	0.0984889	9.52977e-05	4
TCF23	3.61292e-05	0.113856	9.55483e-05	4
MRAP2	3.69239e-05	-0.123433	9.75879e-05	4
LIN7A	3.69841e-05	-0.161143	9.76851e-05	4
POU3F3	3.76447e-05	-0.165528	9.93667e-05	4
C16ORF62	3.77075e-05	-0.126666	9.94694e-05	4
VWA5B1	3.81205e-05	-0.104572	0.000100495	4
FAM20B	3.8274e-05	0.0803853	0.000100836	4
ELF1	3.84421e-05	-0.135312	0.000101215	4
TPRG1	3.86406e-05	0.140686	0.000101673	4
BAI1	3.87083e-05	0.132101	0.000101787	4
KIAA0427	3.90624e-05	-0.111374	0.000102653	4
AGAP1	3.90911e-05	-0.162244	0.000102663	4
CACNG8	3.93122e-05	-0.154083	0.000103179	4
FOXB2	3.94758e-05	-0.17217	0.000103543	4
LRRIQ4	3.9549e-05	-0.136476	0.000103637	4
NEFH	3.95616e-05	-0.142347	0.000103637	4
MIR124-1	4.02375e-05	-0.131441	0.000105342	4
PCDHB1	4.07695e-05	-0.120542	0.000106667	4
PTPRU	4.08551e-05	0.116975	0.000106824	4
FGGY	4.09013e-05	0.128734	0.000106878	4
ATP1A4	4.12067e-05	-0.125237	0.000107608	4
MPPED1	4.17667e-05	0.116784	0.000109002	4
APBB1	4.18669e-05	-0.128674	0.000109195	4
MT1G	4.26259e-05	0.138068	0.000111105	4
STAB2	4.34101e-05	0.0955162	0.000113067	4
NBEAL1	4.34329e-05	-0.128698	0.000113067	4
FUT4	4.3762e-05	0.130013	0.000113852	4
JSRP1	4.38032e-05	0.139405	0.000113888	4
MLLT4	4.42889e-05	0.102752	0.000115079	4
ZNF804A	4.45435e-05	-0.124842	0.000115669	4
NAALAD2	4.45982e-05	-0.113081	0.000115738	4
DOK7	4.46467e-05	0.155682	0.000115792	4
HECW2	4.48055e-05	0.126798	0.000116131	4
ROR1	4.5151e-05	-0.133992	0.000116954	4
C9	4.51924e-05	-0.14426	0.000116989	4
SH3BP2	4.62043e-05	0.11018	0.000119533	4
WNT9B	4.62778e-05	0.0917329	0.000119649	4
RTN2	4.71029e-05	-0.173434	0.000121707	4
ANKRD30B	4.82179e-05	0.0945305	0.000124511	4
C9ORF135	4.87588e-05	-0.155939	0.000125829	4
TG	4.88747e-05	0.125431	0.00012605	4
FSTL5	4.90616e-05	-0.100477	0.000126454	4
VAPA	4.92691e-05	-0.124555	0.00012691	4
PTK2	5.02575e-05	0.135436	0.000129376	4
KANK4	5.03757e-05	-0.110409	0.0001296	4
FLNC	5.0423e-05	0.140294	0.000129607	4
SETD1B	5.04408e-05	-0.130715	0.000129607	4
FAM43B	5.0554e-05	-0.0992309	0.000129818	4
FLJ43663	5.10658e-05	0.158874	0.000131051	4
ABCB5	5.19606e-05	-0.1371	0.000133265	4
C3ORF55	5.20162e-05	0.132552	0.000133325	4
ZNF442	5.23492e-05	-0.0818274	0.000134097	4
TP63	5.27e-05	-0.124962	0.000134912	4
RBP1	5.28489e-05	0.150484	0.00013521	4
RAB5A	5.37305e-05	-0.132437	0.000137381	4
2011-03-01	5.46741e-05	-0.16181	0.000139708	4
MIR628	5.55348e-05	-0.126681	0.00014182	4
GUCY2D	5.65869e-05	-0.135421	0.000144418	4
SNORD123	5.68516e-05	0.131835	0.000145005	4
EIF5A2	5.72277e-05	-0.160011	0.000145871	4
KCNK9	5.72613e-05	-0.126305	0.000145871	4
C1ORF103	5.78821e-05	-0.118007	0.000147349	4
B3GNT9	5.79124e-05	-0.136237	0.000147349	4
NEK10	5.85441e-05	-0.0990787	0.000148865	4
RALBP1	6.01781e-05	0.101274	0.000152927	4
COL1A2	6.04355e-05	-0.129497	0.000153487	4
SDR16C6	6.12655e-05	0.101	0.0001555	4
GPX5	6.17373e-05	0.112768	0.000156602	4
NCEH1	6.20153e-05	-0.121103	0.000157208	4
KCNA5	6.2052e-05	-0.111209	0.000157208	4
TRIL	6.2963e-05	-0.105621	0.000159419	4
TBC1D8	6.32023e-05	-0.109056	0.000159928	4
ZNF716	6.33021e-05	-0.120164	0.000160083	4
NKX1-2	6.35716e-05	0.104155	0.000160667	4
ZNF323	6.36931e-05	0.139041	0.000160876	4
DPYSL3	6.55195e-05	-0.107785	0.000165389	4
GPR26	6.5837e-05	-0.134416	0.00016609	4
HOXD9	6.61668e-05	0.109763	0.000166821	4
MEGF10	6.6878e-05	-0.132682	0.000168512	4
MYH7	6.76582e-05	0.0967341	0.000170374	4
PRLR	6.80472e-05	-0.113215	0.00017125	4
NCRNA00116	6.83189e-05	-0.0989616	0.00017183	4
FLJ22536	7.0529e-05	0.115777	0.000177281	4
NRG2	7.09559e-05	0.113018	0.000178247	4
ENPP2	7.16092e-05	0.123652	0.000179779	4
SKI	7.25841e-05	0.14519	0.000182117	4
KCNIP4	7.32033e-05	-0.164729	0.00018356	4
MATK	7.43866e-05	-0.123954	0.000186415	4
GJC2	7.46403e-05	0.0864608	0.000186938	4
C5ORF52	7.49743e-05	-0.101168	0.000187661	4
ARTN	7.53287e-05	-0.165979	0.000188435	4
GABRA2	7.59291e-05	-0.152158	0.000189823	4
AK5	7.63774e-05	-0.109535	0.000190829	4
OR2M7	7.76431e-05	-0.109145	0.000193875	4
PTPRD	7.81635e-05	-0.129151	0.000195057	4
C21ORF88	8.08952e-05	-0.11864	0.000201753	4
TDRKH	8.12157e-05	-0.117731	0.000202431	4
ZC3HAV1	8.14257e-05	-0.113966	0.000202833	4
KLHL29	8.18459e-05	0.124361	0.000203758	4
EPHA5	8.21096e-05	-0.11692	0.000204292	4
NMNAT2	8.25668e-05	-0.132333	0.000205307	4
MRPL14	8.37865e-05	-0.118078	0.000208215	4
BCL6B	8.40558e-05	0.120989	0.000208759	4
NRCAM	8.43799e-05	-0.0981675	0.000209439	4
BLOC1S1	8.49205e-05	-0.10167	0.000210655	4
ZC3HC1	8.64758e-05	-0.128295	0.000214341	4
SVIP	8.65092e-05	-0.129912	0.000214341	4
RNF212	8.67577e-05	-0.139611	0.000214829	4
SGCZ	8.69556e-05	-0.109204	0.000215191	4
LIN28B	8.74062e-05	-0.11353	0.000216177	4
PLA2G3	8.77158e-05	-0.127988	0.000216814	4
KCTD14	8.79899e-05	0.130805	0.000217362	4
ATP6V1C1	8.82755e-05	-0.12416	0.000217938	4
VWA2	8.85052e-05	0.166258	0.000218376	4
MBNL1	8.87683e-05	0.119858	0.000218895	4
HEY1	8.91733e-05	-0.12445	0.000219764	4
SLC6A2	8.93276e-05	0.111637	0.000220013	4
CLSTN2	8.99261e-05	-0.118161	0.000221357	4
SPRY2	9.05816e-05	-0.159171	0.000222838	4
WT1	9.1482e-05	-0.166581	0.00022492	4
BTNL2	9.21292e-05	-0.106313	0.000226378	4
C8ORF4	9.268e-05	-0.125106	0.000227597	4
RXRG	9.35658e-05	-0.110911	0.000229636	4
C8ORF56	9.4248e-05	-0.101023	0.000231174	4
GREB1L	9.46016e-05	-0.158097	0.000231905	4
BMP6	9.47597e-05	0.133286	0.000232156	4
INSC	9.53629e-05	-0.127579	0.000233496	4
SLC27A6	9.56924e-05	-0.111302	0.000234165	4
HES6	9.62481e-05	-0.101117	0.000235386	4
WSB1	9.6874e-05	-0.147382	0.000236778	4
TEPP	9.7363e-05	0.135012	0.000237833	4
LOC349114	9.76411e-05	0.13963	0.000238373	4
SAMD14	9.79497e-05	0.120331	0.000238986	4
MIR1257	9.99348e-05	-0.125951	0.000243686	4
GIPC2	0.000100517	0.143159	0.000244962	4
CECR2	0.000100809	-0.123274	0.000245531	4
MIR494	0.000101119	-0.118451	0.000246142	4
GPR81	0.000101287	0.0806566	0.000246405	4
ARL4A	0.000102206	-0.113096	0.000248495	4
CDKN2C	0.000103697	0.0939705	0.000251973	4
CLDN4	0.000103929	-0.103668	0.000252391	4
REEP6	0.000104367	0.0825024	0.000253305	4
DNTT	0.000104869	0.100041	0.000254376	4
KRTAP10-6	0.000105542	0.132538	0.000255858	4
WBSCR17	0.000106481	-0.146762	0.000257984	4
LYZL1	0.00010693	0.118682	0.000258922	4
MZF1	0.000108238	0.108251	0.000261937	4
LOC400804	0.00010838	0.0911041	0.000262129	4
RAB40B	0.000110011	-0.148649	0.000265919	4
LOC100128554	0.000110399	-0.107822	0.000266551	4
KIAA0319	0.000110401	-0.0940046	0.000266551	4
ZC3H12D	0.000111135	0.112138	0.000268169	4
UNC5A	0.000111885	0.109936	0.000269822	4
SYTL3	0.00011227	0.109663	0.000270593	4
CFLAR	0.000112387	0.111525	0.000270717	4
CEP70	0.00011274	-0.125366	0.000271412	4
ZNF233	0.00011363	-0.111662	0.000273368	4
HLCS	0.000113684	0.14652	0.000273368	4
TSPAN8	0.000114381	0.094719	0.000274885	4
RYR2	0.000114581	-0.120156	0.000275207	4
ADAM11	0.00011686	0.115198	0.000280519	4
CACNA1E	0.00011791	-0.144034	0.000282778	4
PPP2R2C	0.000117937	0.101845	0.000282778	4
PI16	0.000118239	0.0872424	0.000283338	4
SLAMF6	0.000120723	0.113196	0.000289077	4
MLL5	0.000120798	0.127914	0.000289077	4
PDIA2	0.000120842	-0.126709	0.000289077	4
INCA1	0.000124143	0.128207	0.000296803	4
NT5E	0.00012479	0.135393	0.000298177	4
RAB7A	0.000126124	0.124206	0.000301193	4
FRAS1	0.000127327	-0.134212	0.00030389	4
KIAA1462	0.000128892	0.107353	0.000307449	4
PNMA2	0.000129691	-0.133185	0.000309177	4
MGAT3	0.000130429	-0.130905	0.000310759	4
FAM194B	0.000132244	-0.102769	0.000314902	4
PITPNA	0.00013361	-0.116748	0.000317973	4
PRDM12	0.000134143	0.108424	0.00031906	4
STAU2	0.000136209	0.124148	0.000323788	4
ENG	0.000136378	-0.130299	0.000324006	4
BRE	0.000136629	-0.126798	0.000324416	4
C11ORF88	0.00013733	-0.145018	0.000325765	4
ESRRG	0.000137354	-0.118565	0.000325765	4
PNOC	0.000138571	-0.109234	0.000328464	4
GNAO1	0.000139371	-0.13743	0.000330173	4
TYK2	0.000141807	0.0994909	0.000335753	4
SLC8A1	0.00014253	-0.0990602	0.000337126	4
PRR16	0.000142549	-0.0901362	0.000337126	4
SALL1	0.000144718	-0.140957	0.000342061	4
ANKRD20B	0.00014514	-0.123272	0.000342863	4
ISPD	0.000145968	0.133201	0.000344529	4
BEND7	0.000146011	0.11465	0.000344529	4
PCSK6	0.000146104	0.101702	0.000344552	4
ZNF763	0.000150709	0.121481	0.000355213	4
PTPRN2	0.000152032	-0.136391	0.000358128	4
AACS	0.000154542	0.0998635	0.000363835	4
HPCAL4	0.00015583	0.156237	0.000366495	4
LGALS8	0.000155849	-0.115365	0.000366495	4
LOC100128811	0.000155962	-0.136929	0.000366495	4
CACNG1	0.000156025	0.101938	0.000366495	4
DSCR6	0.000157234	0.120832	0.000369127	4
LMLN	0.000157892	-0.114038	0.000370463	4
LOC646405	0.000162595	0.118191	0.000381283	4
PDE2A	0.000165246	-0.0849647	0.000387281	4
ARHGEF10	0.000167598	0.109461	0.000392572	4
HLA-DRA	0.000168462	-0.109845	0.000394375	4
MIR212	0.000168643	0.132442	0.000394576	4
GGPS1	0.00016882	0.0986022	0.000394768	4
LAMB4	0.00016903	-0.109062	0.000395037	4
PRICKLE2	0.000169905	0.116178	0.000396859	4
FBN1	0.000170633	0.125522	0.000398334	4
FBXO10	0.000171107	-0.0832979	0.000399217	4
MIR193B	0.000173312	0.124799	0.000404135	4
TNFRSF1A	0.000174441	0.139636	0.00040654	4
ELANE	0.000178249	-0.131158	0.000415183	4
SDC2	0.000179195	-0.0969735	0.000417151	4
MIR1276	0.000179842	0.116214	0.000418425	4
FBXO5	0.000180226	0.0916083	0.000418994	4
SLC30A1	0.000180288	-0.11936	0.000418994	4
TTBK1	0.000181299	-0.148781	0.000421107	4
LRRC26	0.000181873	0.143273	0.000422205	4
PANX2	0.000183427	0.098956	0.000425575	4
ZIC1	0.000185296	0.141834	0.000429672	4
NEIL3	0.000187416	0.106943	0.000434345	4
SMOC2	0.000187759	0.117491	0.000434898	4
ELAVL3	0.000189411	0.116815	0.000438481	4
AMPH	0.00018967	-0.103433	0.000438835	4
CORO6	0.000190005	0.105307	0.000439367	4
PROCA1	0.000191514	0.122713	0.00044261	4
OXT	0.000191849	0.155529	0.000443137	4
RPL23	0.000193491	0.179826	0.000446443	4
CA7	0.000193494	-0.117425	0.000446443	4
MLPH	0.000195254	-0.0971432	0.000450252	4
SSTR4	0.000196359	-0.138353	0.000452551	4
QPCT	0.000197502	0.145664	0.000454933	4
TENC1	0.000197728	0.0846517	0.000455202	4
NCAN	0.000198717	-0.11183	0.000457224	4
KCNN1	0.000200702	-0.109797	0.000461523	4
TNRC4	0.000200807	-0.113087	0.000461523	4
CTNND2	0.000200942	-0.169033	0.000461579	4
DEPDC7	0.000201612	-0.0992689	0.000462862	4
JPH3	0.000202168	0.10503	0.000463882	4
HIF3A	0.000205067	0.123242	0.000470274	4
CLEC2L	0.000206564	-0.10647	0.000473448	4
IL6	0.000207414	0.116725	0.000475133	4
PCDHB16	0.000207912	0.103746	0.000476011	4
ITGA6	0.000212365	-0.138285	0.000485939	4
AGPAT6	0.000212949	-0.125394	0.000487009	4
C1ORF69	0.000213248	-0.128414	0.000487424	4
HFM1	0.000219529	-0.0909817	0.000501504	4
HTR6	0.00022079	-0.118377	0.00050411	4
KAT2A	0.0002252	-0.128337	0.000513896	4
FAM178B	0.000225799	0.100182	0.000514981	4
LOC152225	0.000226388	0.110788	0.00051604	4
RASGRF2	0.000227964	-0.118196	0.000519348	4
HOXA11AS	0.000230221	0.153231	0.000524202	4
CCDC86	0.000232471	-0.102814	0.000529037	4
EPS8L1	0.000233008	-0.101724	0.000529969	4
CLPTM1L	0.000233465	-0.109957	0.000530719	4
SETDB1	0.000236251	-0.118562	0.000536759	4
NEUROD2	0.00023701	-0.119292	0.000538189	4
ZACN	0.000237523	-0.120743	0.00053906	4
FAM183A	0.000238459	-0.133746	0.000540888	4
KATNAL2	0.000239447	0.111534	0.000542833	4
GATA6	0.000240316	-0.13934	0.000544507	4
PPFIA3	0.000241212	0.112499	0.000546238	4
GPT2	0.000242647	-0.117155	0.000549191	4
TAS2R42	0.000247242	-0.107587	0.000559286	4
AATK	0.000247735	0.118492	0.000560096	4
CCDC149	0.000248198	-0.0855499	0.000560839	4
G0S2	0.000249348	0.125401	0.000563131	4
DYNC1I1	0.000252547	0.132752	0.000570048	4
HOXB3	0.000254232	-0.13837	0.000573538	4
PTDSS2	0.000255327	0.145719	0.000575696	4
MIR548D2	0.00025765	-0.100116	0.00058062	4
MAP1LC3A	0.000258156	-0.108226	0.000581446	4
PLD5	0.000258568	-0.0846705	0.000582058	4
LHX8	0.000259583	-0.140641	0.000584027	4
LHX3	0.000260226	-0.107706	0.000585157	4
RDH12	0.000260959	-0.107538	0.000586489	4
C1ORF159	0.000262182	-0.110127	0.000588919	4
MAPK8IP1	0.000263733	-0.102945	0.000592084	4
BMP7	0.000268519	-0.108606	0.000602502	4
CRISP2	0.000270507	-0.104453	0.000606636	4
TMEM61	0.000278802	0.0839732	0.000624902	4
C13ORF33	0.000280232	0.121552	0.000627767	4
PLSCR2	0.000287987	0.123648	0.000644793	4
ALDH3B2	0.000290674	0.0854544	0.000650459	4
HS3ST2	0.000291886	-0.126632	0.000652821	4
ADAMTS10	0.000293084	0.10732	0.000655147	4
LIMCH1	0.000295092	0.114812	0.000659282	4
PLEKHO2	0.00029711	0.0875194	0.000663433	4
TNFSF13	0.000298223	-0.111032	0.000665561	4
BEST3	0.000302121	-0.11449	0.000673899	4
G3BP2	0.000305068	0.0792072	0.000680109	4
SLC24A4	0.000306822	-0.130264	0.000683654	4
PAG1	0.000307808	0.0890279	0.000685482	4
C11ORF93	0.000308672	-0.105265	0.00068704	4
FANCC	0.000314606	-0.0917686	0.000699873	4
CST8	0.000316051	0.0924037	0.000702711	4
BFSP2	0.000321008	0.090265	0.000713352	4
CALY	0.000321799	-0.102682	0.000714728	4
C10ORF82	0.000323854	-0.115702	0.000718661	4
C10ORF137	0.000323916	-0.0974821	0.000718661	4
KCNA3	0.000324178	-0.150542	0.00071886	4
HOXA3	0.000326165	-0.126597	0.000722881	4
ABAT	0.000328328	-0.111231	0.000727286	4
TCN2	0.000331203	-0.100251	0.000733265	4
FAM163A	0.000331654	-0.1167	0.000733873	4
NXPH1	0.000341473	0.121525	0.000755198	4
PLXNC1	0.000342692	-0.115428	0.00075749	4
FGF5	0.000344959	-0.0848908	0.000762097	4
PLEKHA4	0.000345438	-0.125414	0.00076275	4
GTF2F2	0.000345801	0.117112	0.00076277	4
FEZ2	0.000345813	-0.135929	0.00076277	4
LOC441869	0.000348499	-0.0999319	0.00076788	4
YWHAQ	0.000348499	-0.0878265	0.00076788	4
EPHB3	0.000352229	0.100012	0.000775688	4
CACNB4	0.000353989	-0.100409	0.000779149	4
CHRNE	0.000354195	-0.135869	0.00077919	4
LOC339674	0.000356115	0.112194	0.000783001	4
RALYL	0.000357107	-0.128236	0.000784767	4
PCGF3	0.000362107	0.110586	0.000795335	4
SLC5A8	0.000362759	-0.0897881	0.000796347	4
CCDC88C	0.000363374	0.127638	0.000797277	4
ZNF530	0.000365952	-0.0824338	0.000802508	4
SHANK2	0.0003676	-0.139308	0.000805698	4
GRIK1	0.000368086	-0.118184	0.00080634	4
SLC10A5	0.000369041	-0.0994495	0.000807737	4
C6ORF191	0.000369113	0.0904711	0.000807737	4
CDH13	0.000369425	0.0977825	0.000807995	4
CNGA3	0.000371702	-0.135863	0.00081246	4
C20ORF4	0.000371857	-0.127179	0.00081246	4
RNF14	0.000372114	-0.0902969	0.000812553	4
CHD9	0.00037229	-0.114413	0.000812553	4
CAMK2B	0.000374012	0.10142	0.000815884	4
IGFBP1	0.000374224	-0.100654	0.000815918	4
GABRG3	0.000383572	-0.1351	0.000835861	4
ONECUT3	0.000384791	-0.0869405	0.000838078	4
TMEM176B	0.000392014	0.104859	0.000853363	4
PAQR3	0.000392983	-0.100063	0.000855027	4
IKZF2	0.000393316	-0.0930594	0.000855304	4
ODZ3	0.00039632	-0.101356	0.000861386	4
IFIT1	0.000399683	0.113826	0.00086824	4
CD69	0.000400937	0.122005	0.000870509	4
ADCY9	0.000403536	-0.142327	0.000875695	4
ZNF521	0.000404549	-0.127548	0.000877437	4
INA	0.000409279	-0.122317	0.000887233	4
SST	0.000414433	0.104771	0.000897938	4
CCNA1	0.000415464	-0.130697	0.000899704	4
MAP3K9	0.000420899	-0.0883273	0.000910998	4
ALLC	0.000426833	0.0831875	0.000923362	4
MIR551B	0.000427147	0.115526	0.000923562	4
GAD2	0.000429044	-0.131911	0.000927181	4
NLRP8	0.000433757	-0.107486	0.000936879	4
ZNF107	0.000438666	-0.104071	0.000946919	4
PPP2R5C	0.00043886	0.14082	0.000946919	4
EIF2AK4	0.000442039	-0.0880454	0.000953283	4
SBNO2	0.000442476	0.123051	0.000953732	4
ANAPC11	0.00044608	0.113957	0.000961001	4
CASQ2	0.000447668	0.113889	0.000963922	4
CNTN1	0.000453118	-0.094438	0.000975154	4
KDM2B	0.000457636	0.0816345	0.000984366	4
RAPGEF4	0.000463135	0.0988019	0.000995681	4
ADM2	0.000465096	-0.107616	0.000999379	4
ACADM	0.00047224	-0.0875934	0.00101421	4
RTEL1	0.000472829	0.108937	0.00101495	4
PTGFR	0.000474488	-0.114555	0.00101798	4
MAP7	0.000478511	-0.0952706	0.00102609	4
WNK4	0.000481782	-0.130068	0.00103257	4
OLIG2	0.000488336	-0.121628	0.00104608	4
WDR8	0.000493475	0.100477	0.00105654	4
COX7B2	0.00049409	-0.103285	0.00105731	4
SOX4	0.000494789	-0.0882939	0.00105826	4
TIE1	0.000500011	0.136479	0.00106888	4
TMEM177	0.000501566	-0.147371	0.00107166	4
MKS1	0.000509081	-0.0899219	0.00108715	4
UNC84A	0.0005101	-0.0876281	0.00108859	4
LOC100130987	0.000510279	0.104331	0.00108859	4
TRIM55	0.00051464	-0.121182	0.00109734	4
PAX1	0.000515501	-0.114939	0.00109861	4
PCDH17	0.000525162	-0.0972975	0.00111862	4
ASB18	0.00053057	-0.097006	0.00112957	4
STAT3	0.000545837	0.108162	0.00116147	4
VCAN	0.00055322	-0.0931157	0.00117658	4
GALM	0.000558785	-0.109346	0.00118781	4
FANCI	0.000560948	0.098048	0.0011918	4
PHLDB2	0.000562307	-0.0894241	0.00119408	4
DAAM2	0.000564815	0.110401	0.00119879	4
DDX6	0.000571967	-0.0905612	0.00121322	4
COL12A1	0.000572199	-0.122274	0.00121322	4
HEATR2	0.00057337	-0.124039	0.00121509	4
DCTPP1	0.000582861	0.102967	0.00123457	4
SLC8A3	0.000590214	0.102748	0.00124951	4
PYY	0.000590681	-0.106728	0.00124986	4
HOXB4	0.000592287	-0.146779	0.00125262	4
IRS2	0.000594025	-0.121776	0.00125566	4
THSD4	0.000597032	-0.102749	0.00126138	4
FAM89A	0.000606687	0.112542	0.00128113	4
ZMAT4	0.000608381	-0.106127	0.00128405	4
THAP11	0.000608924	-0.0874497	0.00128454	4
RSPH9	0.000613301	0.10815	0.00129312	4
PALM3	0.000614264	0.0909412	0.0012945	4
CADPS	0.000616094	-0.107223	0.0012977	4
PRDM13	0.000616429	0.116435	0.00129774	4
GJD2	0.00061726	-0.142246	0.00129884	4
TMEM183B	0.000618247	0.0732334	0.00130026	4
RUNX2	0.000618868	0.120703	0.00130091	4
GPR150	0.000626088	0.127183	0.00131542	4
MED27	0.000626517	-0.10843	0.00131565	4
ATP5I	0.0006312	-0.105037	0.00132482	4
ZFHX3	0.00063175	0.120033	0.0013253	4
NRN1	0.000636824	-0.111953	0.00133528	4
ZDHHC19	0.000638223	-0.124894	0.00133753	4
FABP7	0.000643343	-0.0911411	0.00134759	4
CASP14	0.000643963	-0.0971857	0.00134821	4
DYRK1A	0.000644529	-0.112966	0.00134871	4
FUT1	0.000650806	0.0913622	0.00136116	4
MIR129-2	0.000652734	-0.106063	0.00136451	4
DMRT2	0.00065869	-0.111769	0.00137627	4
NFIX	0.000660158	0.108754	0.00137864	4
NPTX1	0.000661806	-0.125324	0.00138139	4
PEAR1	0.000666438	0.0929193	0.00139036	4
HN1L	0.000671502	0.126381	0.00140022	4
C3ORF14	0.000677437	-0.0833198	0.00141189	4
TBXA2R	0.000680594	0.0805196	0.00141776	4
ABCF3	0.000682636	-0.0999461	0.0014213	4
[truncated: 874 more rows]

## Sheet: clustre 5
Hybridization REF	p	difference	q	subclass
Composite Element REF	p	difference	q	subclass
ASAP1	1.36571e-50	0.250707	2.07511e-47	5
AGPAT4	6.80132e-44	0.250499	4.04193e-41	5
ASAP2	7.59959e-40	0.272869	2.87403e-37	5
ATG9B	1.59536e-34	-0.207876	3.16034e-32	5
ARPC1B	1.96028e-30	-0.260843	1.94161e-28	5
APBB2	2.50004e-30	-0.200481	2.41864e-28	5
ARSG	1.53925e-29	-0.282702	1.30679e-27	5
BHLHE40	1.00568e-22	-0.300568	3.94681e-21	5
ANKH	1.15444e-22	0.336795	4.44672e-21	5
C3ORF1	2.61765e-22	-0.302399	9.22834e-21	5
BTBD7	3.27928e-22	0.325297	1.13682e-20	5
C8ORF45	9.83944e-22	0.183045	3.19782e-20	5
C6ORF223	1.69848e-20	-0.243855	4.50042e-19	5
BASP1	1.26577e-19	-0.281696	3.0262e-18	5
ABCA13	1.45611e-19	0.230414	3.4417e-18	5
BIVM	1.93755e-19	0.302018	4.44074e-18	5
AMBN	7.08974e-19	0.21905	1.52028e-17	5
C11ORF34	1.38925e-18	0.256916	2.88963e-17	5
ANO4	4.63375e-18	0.240343	8.68307e-17	5
BOC	5.64255e-18	-0.279231	1.03405e-16	5
APCDD1L	7.20974e-18	0.272575	1.28723e-16	5
C17ORF57	1.01371e-17	-0.218312	1.76444e-16	5
ASB2	1.7118e-17	-0.247989	2.91847e-16	5
AKAP13	1.90418e-17	-0.257315	3.22008e-16	5
ANKRD11	2.15158e-17	0.318964	3.59239e-16	5
C12ORF68	5.88931e-17	0.245946	9.42289e-16	5
C16ORF54	1.71897e-16	0.212375	2.47956e-15	5
C4ORF42	2.6654e-16	-0.17706	3.70838e-15	5
C12ORF42	3.19491e-16	0.361307	4.34341e-15	5
ANK3	4.03154e-16	0.234088	5.35821e-15	5
BCL11B	4.34796e-16	-0.213549	5.70584e-15	5
C11ORF87	5.0996e-16	0.287229	6.62948e-15	5
BCL11A	5.57244e-16	-0.263646	7.19918e-15	5
BVES	6.80189e-16	-0.127125	8.62679e-15	5
ANAPC11	7.20011e-16	0.262607	8.99994e-15	5
C6ORF154	7.89161e-16	-0.279201	9.74157e-15	5
CA10	1.08257e-15	0.25368	1.30159e-14	5
ATP6V0A1	1.10134e-15	-0.229537	1.31654e-14	5
AKAP10	1.59939e-15	-0.254574	1.84307e-14	5
ANKLE1	1.80923e-15	-0.155869	2.055e-14	5
C20ORF56	1.81295e-15	0.263409	2.055e-14	5
B3GALT4	1.88405e-15	-0.291405	2.12402e-14	5
C15ORF41	2.1828e-15	-0.243225	2.44756e-14	5
C17ORF68	3.04189e-15	0.281646	3.34768e-14	5
BTNL9	3.57768e-15	0.205927	3.86575e-14	5
A2BP1	3.9701e-15	0.345079	4.2566e-14	5
C1ORF228	1.0283e-14	-0.274372	1.04081e-13	5
C14ORF162	1.18226e-14	-0.20527	1.18226e-13	5
BTG2	1.34707e-14	-0.29424	1.34062e-13	5
ABAT	1.93422e-14	0.195428	1.87999e-13	5
BDKRB1	2.14125e-14	-0.21582	2.07153e-13	5
C7ORF58	2.1782e-14	0.271372	2.09753e-13	5
ATP2C2	4.49693e-14	0.297965	4.18506e-13	5
BLOC1S1	5.14811e-14	-0.162156	4.75914e-13	5
C13ORF26	6.94526e-14	0.149928	6.32216e-13	5
C20ORF4	2.48782e-13	0.135792	2.09077e-12	5
ADK	2.79291e-13	-0.176793	2.30749e-12	5
AGRN	4.04909e-13	-0.241028	3.23927e-12	5
BTBD3	4.61585e-13	0.187038	3.67853e-12	5
C8ORF48	6.92448e-13	0.185778	5.36422e-12	5
C10ORF137	2.42214e-12	-0.164034	1.72241e-11	5
ANK1	2.90183e-12	-0.238283	2.04604e-11	5
ACSS3	3.58572e-12	0.189941	2.49442e-11	5
C6ORF191	4.6642e-12	0.187356	3.19564e-11	5
C9ORF3	5.20898e-12	-0.226408	3.53634e-11	5
ARPP-21	5.33007e-12	0.205503	3.61125e-11	5
C20ORF103	6.48021e-12	0.239179	4.35503e-11	5
ATP13A5	8.56312e-12	0.193456	5.65437e-11	5
ACCN2	1.20836e-11	-0.254648	7.85433e-11	5
C19ORF46	1.3591e-11	-0.202803	8.74663e-11	5
AVPR1A	1.53337e-11	0.200632	9.76849e-11	5
ASTN1	2.27909e-11	0.198259	1.42144e-10	5
BST2	2.98685e-11	-0.180491	1.83535e-10	5
ANKRD20B	3.3092e-11	0.229859	2.01556e-10	5
BFSP2	3.43831e-11	0.150657	2.08808e-10	5
C21ORF29	4.54245e-11	0.174348	2.70725e-10	5
AIM1	5.85464e-11	-0.140927	3.43032e-10	5
BRUNOL4	7.56803e-11	0.234071	4.29509e-10	5
ACCN1	7.81169e-11	-0.198307	4.42733e-10	5
C1ORF51	9.91948e-11	-0.177949	5.53893e-10	5
BEST3	1.15576e-10	-0.186466	6.41915e-10	5
ALDH1L2	1.3307e-10	0.24811	7.34178e-10	5
ATP1A4	2.54712e-10	-0.193508	1.33451e-09	5
ANKRD44	2.6081e-10	0.222684	1.36474e-09	5
BARX2	2.80903e-10	0.185998	1.4662e-09	5
C10ORF93	2.81897e-10	0.192417	1.46954e-09	5
BDH2	3.30112e-10	0.160463	1.70804e-09	5
ABI3BP	4.08337e-10	0.153815	2.07917e-09	5
C6ORF145	4.1043e-10	0.183607	2.08727e-09	5
ATP9A	4.924e-10	-0.204289	2.4739e-09	5
ATP8B4	6.79885e-10	0.209554	3.36304e-09	5
B3GNT9	7.25616e-10	-0.182179	3.57068e-09	5
BAIAP2L1	7.26152e-10	-0.210966	3.57068e-09	5
C13ORF39	7.32031e-10	0.130458	3.58995e-09	5
C2ORF54	1.07985e-09	0.128268	5.15159e-09	5
AGTR1	1.18456e-09	0.186515	5.63817e-09	5
ARMC3	1.25722e-09	0.216176	5.97037e-09	5
BRE	1.25911e-09	-0.200561	5.97253e-09	5
ADH1C	2.56964e-09	0.176028	1.15191e-08	5
ASPRV1	2.7314e-09	0.174674	1.21656e-08	5
ADD3	3.35419e-09	0.173044	1.46323e-08	5
C11ORF49	3.35559e-09	-0.199032	1.46323e-08	5
C9ORF125	3.45984e-09	-0.174682	1.50554e-08	5
ADARB2	4.87435e-09	-0.20725	2.084e-08	5
ALOX15B	5.4776e-09	0.119553	2.32994e-08	5
ANKRD30B	6.39786e-09	0.134485	2.70204e-08	5
C1ORF150	6.46283e-09	0.205747	2.72671e-08	5
C12ORF23	6.71967e-09	-0.169517	2.81793e-08	5
AFF3	6.92798e-09	0.184453	2.89943e-08	5
C4ORF50	7.37334e-09	0.182306	3.06425e-08	5
AFF1	9.0869e-09	-0.143906	3.72796e-08	5
C10ORF82	9.24815e-09	0.144415	3.78909e-08	5
C9ORF79	9.92546e-09	-0.195415	4.04803e-08	5
ACMSD	1.08996e-08	-0.164817	4.40219e-08	5
ACTN3	1.24218e-08	-0.171959	4.97029e-08	5
C15ORF2	1.32722e-08	0.126225	5.29361e-08	5
C21ORF33	1.35896e-08	-0.236044	5.415e-08	5
ABCF3	1.68372e-08	-0.148994	6.59536e-08	5
ADCY8	2.62998e-08	-0.206042	1.01022e-07	5
ATP8B3	2.9563e-08	-0.171323	1.12621e-07	5
ADCYAP1	4.41521e-08	0.156553	1.64287e-07	5
C9ORF98	4.5519e-08	0.140946	1.68769e-07	5
BSX	4.69455e-08	0.166229	1.73594e-07	5
C16ORF62	5.25649e-08	-0.173569	1.92153e-07	5
ANXA4	5.94654e-08	-0.177247	2.15672e-07	5
BFSP1	6.08677e-08	-0.163488	2.19991e-07	5
C21ORF88	7.53646e-08	-0.154426	2.69808e-07	5
ATP6V1C2	7.72391e-08	-0.13309	2.7549e-07	5
CA3	8.20547e-08	0.140005	2.91501e-07	5
BCL2	8.55095e-08	-0.112974	3.02483e-07	5
ALOX5	9.56982e-08	-0.110621	3.36521e-07	5
C11ORF40	9.61605e-08	0.18719	3.37861e-07	5
AMPD3	1.21397e-07	0.168244	4.22604e-07	5
ADCY2	1.27903e-07	0.14062	4.44139e-07	5
ABCB5	1.44099e-07	-0.151027	4.94188e-07	5
C16ORF63	1.46788e-07	0.139778	5.02169e-07	5
ANKRD13B	1.70861e-07	-0.203651	5.74601e-07	5
AP2B1	1.71223e-07	-0.157447	5.74888e-07	5
ANO5	1.85087e-07	0.23971	6.18442e-07	5
APLP1	1.8944e-07	-0.146947	6.31466e-07	5
ATP10A	2.02541e-07	0.168335	6.68707e-07	5
AJAP1	2.05667e-07	0.127501	6.7849e-07	5
C1ORF114	2.36587e-07	0.168782	7.71922e-07	5
ALDOA	3.02166e-07	-0.154733	9.73672e-07	5
ARL13B	3.20563e-07	0.15077	1.02702e-06	5
AGPAT6	3.51838e-07	-0.184832	1.11814e-06	5
AQP11	3.9065e-07	-0.118293	1.23676e-06	5
ADAMTSL1	4.1915e-07	0.179274	1.32096e-06	5
ABL1	5.12082e-07	0.166306	1.59451e-06	5
C1ORF69	5.34907e-07	-0.173694	1.65813e-06	5
ALDH3B2	5.40424e-07	0.131205	1.66902e-06	5
ARTN	5.62094e-07	-0.18148	1.73465e-06	5
ABCA3	5.80599e-07	0.185353	1.78625e-06	5
ALDH1A2	5.8139e-07	-0.17725	1.78625e-06	5
ANKRD1	5.84209e-07	0.150348	1.79359e-06	5
ADRA1A	8.20635e-07	0.183367	2.45954e-06	5
AMACR	1.06544e-06	0.111858	3.1385e-06	5
ADAMTS16	1.09141e-06	0.154342	3.2064e-06	5
C6ORF136	1.14627e-06	-0.137166	3.36044e-06	5
ATP5G2	1.58391e-06	0.125964	4.56307e-06	5
C10ORF96	1.68936e-06	0.177372	4.8367e-06	5
C6ORF118	2.18051e-06	0.0986065	6.13315e-06	5
C8ORF73	2.21076e-06	-0.172244	6.20984e-06	5
C20ORF96	2.25982e-06	0.141776	6.32628e-06	5
C3ORF55	2.3714e-06	0.157342	6.61637e-06	5
ANKMY1	2.38761e-06	-0.111527	6.65714e-06	5
ARHGAP24	2.3968e-06	0.166416	6.67828e-06	5
ARHGAP12	2.52885e-06	0.186158	7.0368e-06	5
ARHGAP15	2.61764e-06	0.15533	7.25476e-06	5
BCL2L15	2.76371e-06	-0.161843	7.63416e-06	5
C12ORF56	2.7728e-06	-0.145521	7.65418e-06	5
ATP5I	3.97574e-06	-0.145054	1.07606e-05	5
AKNA	4.48597e-06	0.153414	1.20011e-05	5
ALB	4.56974e-06	0.150496	1.22016e-05	5
ANKRD33B	4.65909e-06	-0.136721	1.24163e-05	5
BMP7	4.88943e-06	-0.142083	1.30134e-05	5
ACTC1	5.46934e-06	0.137329	1.44552e-05	5
C7ORF20	5.57664e-06	-0.194654	1.47245e-05	5
C9ORF4	5.69851e-06	-0.152495	1.50227e-05	5
C10ORF18	6.35519e-06	-0.100194	1.65961e-05	5
ATXN7L1	7.24555e-06	-0.149914	1.8768e-05	5
APBA2	7.42174e-06	0.180366	1.92092e-05	5
AZI1	7.83261e-06	-0.140121	2.02007e-05	5
C1ORF157	8.73625e-06	0.13837	2.23752e-05	5
ANO8	8.84098e-06	-0.187098	2.26051e-05	5
ABCA2	9.74469e-06	0.12717	2.47484e-05	5
ATP6V1C1	1.07963e-05	0.128387	2.72693e-05	5
ADRA2A	1.12718e-05	0.167232	2.83842e-05	5
C17ORF64	1.59973e-05	-0.113015	3.92618e-05	5
C13ORF28	1.70395e-05	0.106243	4.16968e-05	5
B4GALT6	1.94733e-05	0.139136	4.7346e-05	5
ANO2	2.09164e-05	-0.128475	5.06474e-05	5
AP2A2	2.25633e-05	-0.154299	5.4225e-05	5
C7	2.89698e-05	-0.141999	6.85519e-05	5
C10ORF107	3.24016e-05	-0.10586	7.63253e-05	5
BPESC1	3.65844e-05	0.108897	8.54046e-05	5
ARID1B	3.73518e-05	-0.126834	8.70008e-05	5
ARHGAP10	3.8764e-05	0.159325	9.00885e-05	5
C17ORF75	4.16949e-05	0.144853	9.65761e-05	5
BCL2L14	4.19212e-05	-0.169646	9.70462e-05	5
ADCY10	4.50115e-05	-0.122672	0.000103911	5
AEBP1	4.86007e-05	-0.150571	0.000111886	5
BNC2	4.96181e-05	0.130991	0.000114102	5
ABCC2	5.28585e-05	-0.136856	0.000121086	5
ANGEL2	5.48975e-05	0.131468	0.000125342	5
AGAP1	5.68893e-05	0.126475	0.000129535	5
BRDT	5.76957e-05	0.131647	0.000131299	5
ANGPTL6	5.79137e-05	-0.114102	0.000131579	5
C8ORF42	5.99101e-05	0.138175	0.00013604	5
AKAP7	6.53982e-05	0.132463	0.000147776	5
C9	6.67694e-05	-0.120967	0.000150466	5
BRSK2	6.6876e-05	-0.1439	0.000150625	5
CA7	6.8454e-05	-0.115906	0.000154096	5
ACTN2	6.89158e-05	-0.14188	0.000154967	5
ATP4B	7.61024e-05	0.155868	0.000169751	5
C1QTNF1	7.88818e-05	-0.107361	0.000175574	5
C17ORF96	8.01754e-05	0.138577	0.000178358	5
ARHGAP23	8.16329e-05	-0.1233	0.000180923	5
BRUNOL6	8.33803e-05	-0.0797861	0.000184501	5
C17ORF50	9.69688e-05	-0.132626	0.000212087	5
CA13	9.74231e-05	0.129019	0.000212857	5
ABCA6	9.91091e-05	-0.0953782	0.000216314	5
ACACB	0.000108355	-0.114658	0.000235751	5
ARHGAP18	0.000113263	0.115011	0.000245531	5
BRD9	0.000121022	-0.128717	0.000261941	5
C4ORF19	0.000133947	-0.0759661	0.000287807	5
ADAMTSL4	0.000142494	0.105728	0.000305239	5
BCL6	0.000163008	-0.114972	0.000346244	5
ALLC	0.000165091	0.101753	0.000350397	5
BAI3	0.000171071	0.12427	0.00036143	5
AIFM3	0.000172181	-0.0850501	0.000363407	5
ATP11B	0.000173305	-0.149361	0.000365592	5
ANKRD34C	0.000196849	0.141266	0.000411918	5
ANGPT1	0.000197237	0.131059	0.000412313	5
AGAP3	0.000198557	-0.160875	0.000414656	5
C9ORF135	0.000287704	0.139364	0.00058669	5
A2M	0.000296536	0.0954433	0.000602928	5
C11ORF46	0.000332839	0.123337	0.000673776	5
C17ORF101	0.000339573	0.117947	0.000686407	5
C17ORF28	0.00034502	-0.121774	0.000696064	5
ABCC13	0.00048108	0.104221	0.000953451	5
ABCG5	0.000499857	0.107404	0.000989722	5
C2ORF74	0.000569269	0.145822	0.00111758	5
ACACA	0.000623326	-0.118471	0.00121397	5
C1ORF87	0.000639517	0.108862	0.00124317	5
C1ORF70	0.000645065	-0.131269	0.00125187	5
BDH1	0.00066148	0.0860398	0.00128227	5
C13ORF18	0.000662861	-0.133769	0.00128395	5
ATCAY	0.000683458	0.0986884	0.00132057	5
ANKS4B	0.000703137	0.10336	0.00135796	5
ADRA1D	0.000713814	0.0958643	0.00137603	5
BACE2	0.000780312	0.09056	0.00149521	5
CA5A	0.000794316	0.100262	0.00151715	5
BAIAP2L2	0.000844441	-0.0930929	0.0016092	5
ABCA4	0.000852544	-0.098798	0.00162389	5
C20ORF70	0.000874802	0.104163	0.001664	5
ATP2B2	0.000945501	-0.0991941	0.00179356	5
C3ORF34	0.00100318	-0.099482	0.00189865	5
C5ORF52	0.00102555	-0.0859322	0.00193569	5
C8ORF41	0.00113094	0.121974	0.00212115	5
C5ORF36	0.00114751	-0.10136	0.00214933	5
BTN1A1	0.00119427	-0.128413	0.00223289	5
ATP6V1B2	0.00122287	-0.0806127	0.00228226	5
ANTXR1	0.00122449	0.109579	0.00228424	5
AGBL4	0.00123728	0.112525	0.00230604	5
BAIAP3	0.00124895	-0.112368	0.00232571	5
C10ORF114	0.00129116	0.100768	0.00239787	5
C3ORF64	0.00137098	-0.0952843	0.00253591	5
ADAM11	0.00138548	-0.0962605	0.00256159	5
C8ORF4	0.00152087	-0.102613	0.00280071	5
BMPER	0.00177038	0.0781289	0.00323158	5
B4GALNT3	0.00178158	-0.0947941	0.00324775	5
C21ORF34	0.00178597	0.107444	0.00325434	5
C6ORF186	0.00180638	-0.123131	0.00328864	5
APOBEC3F	0.00191613	0.10196	0.00347477	5
C18ORF34	0.00217856	0.106379	0.00391991	5
C20ORF123	0.00236119	0.0701082	0.00423021	5
BPI	0.00238276	0.0953703	0.00426702	5
C7ORF50	0.00244597	0.0661841	0.00437268	5
C13ORF36	0.00296901	0.0932364	0.00524017	5
C1ORF101	0.00310167	-0.0685842	0.00545119	5
AXIN2	0.00318947	-0.104185	0.00558995	5
C20ORF95	0.00340546	-0.0846731	0.00594991	5
C1ORF103	0.00345393	0.0913851	0.00602953	5
C3ORF15	0.00349852	0.0991978	0.00610479	5
C2ORF65	0.00353855	-0.0951483	0.00616948	5
C5ORF38	0.00375189	0.0869027	0.00651685	5
ASNS	0.00376527	0.0766073	0.00653737	5
AHSG	0.00384421	-0.0905969	0.00666329	5
C15ORF60	0.0038557	0.0749552	0.00667765	5
ADORA3	0.00385913	0.0862118	0.0066808	5
ADCY9	0.00395441	-0.120269	0.00684006	5
BEND4	0.00445367	-0.100024	0.00763067	5
BMPR1B	0.00462968	0.0852663	0.00790943	5
ANPEP	0.00489884	-0.098629	0.00834869	5
AMH	0.00498315	-0.0782608	0.00848544	5
BTBD12	0.00518534	0.0939311	0.00879373	5
C17ORF73	0.00528629	0.0451036	0.00895398	5
ANO1	0.00560254	0.0908407	0.00944734	5
BAHCC1	0.00569234	-0.0971063	0.00956773	5
ARHGDIB	0.00573821	0.0968993	0.00963316	5
ABLIM2	0.00575141	0.105407	0.00965141	5
C8ORF56	0.00577503	-0.0713925	0.00968324	5
C6ORF227	0.00581996	-0.104561	0.00975465	5
ARHGEF10	0.00612061	0.0876641	0.0102421	5
BBX	0.00617762	0.0926933	0.0103208	5
ACRBP	0.00776568	-0.0909133	0.0127638	5
ATP6V1G3	0.00836763	-0.0908862	0.0136775	5
ADRB3	0.00905865	-0.0914431	0.0147433	5
BEGAIN	0.00927373	-0.0702707	0.0150757	5
C2ORF80	0.00970605	0.0664106	0.0157232	5
C8ORF84	0.0101278	0.0783599	0.0163619	5
ARHGEF4	0.0105366	-0.102749	0.0169761	5
BRF2	0.010601	0.0934785	0.0170667	5
AMICA1	0.0114608	0.0732266	0.0183491	5
ADAM32	0.0115523	-0.0862555	0.0184765	5
C1ORF162	0.0126995	0.0820876	0.0201795	5
BCL6B	0.0127527	-0.069988	0.0202253	5
C11ORF93	0.01359	-0.0580466	0.021447	5
ARNTL	0.0139945	0.0863061	0.0220185	5
C1ORF86	0.0141018	-0.0740748	0.0221706	5
ANK2	0.015653	0.0682665	0.024434	5
AKR1D1	0.0166752	0.0765018	0.0258068	5
BMP4	0.0169064	-0.0957698	0.0261162	5
ACR	0.0169694	-0.0774233	0.0262037	5
AHRR	0.0189616	-0.0868442	0.0290428	5
BNIPL	0.0192968	-0.0734745	0.0294911	5
C5ORF49	0.0197921	0.0694093	0.0301815	5
C9ORF167	0.0202677	-0.0588706	0.0308051	5
A1BG	0.0216654	0.0825971	0.0327857	5
ATP4A	0.0235308	0.0808889	0.0353722	5
ASIP	0.0248398	-0.0617533	0.0371169	5
C4ORF31	0.0279791	0.0737828	0.0415541	5
ARHGAP28	0.0282803	0.0644856	0.0419289	5
BTBD9	0.0294996	0.0648726	0.0434863	5
ARL4A	0.0298637	-0.0540146	0.0439763	5
C17ORF104	0.0304294	-0.0766857	0.0447618	5
C1QL2	0.0304529	0.0676201	0.0447806	5
ACADL	0.0307964	0.0686282	0.0452536	5
ANKRD55	0.0325946	0.058997	0.0476268	5
C11ORF91	0.0327389	0.0627564	0.0478209	5
ATG7	0.0332663	-0.0683479	0.0485571	5
C14ORF115	0.0334821	0.0606623	0.0488379	5
AUH	0.0345744	0.047639	0.0503253	5
ABR	0.0347098	0.0527917	0.0505046	5
C10ORF125	0.0362462	0.0624905	0.0526113	5
ANKRD52	0.0367498	0.065711	0.0532939	5
C7ORF33	0.0380608	0.0568535	0.055034	5
ADCY4	0.0391156	0.0923672	0.0564415	5
ASCL2	0.039883	-0.0729982	0.0574492	5
AGPAT3	0.0400683	0.0731427	0.0576761	5
ADAMTS5	0.040993	0.0783587	0.0589053	5
BANK1	0.04114	0.0736716	0.0590961	5
ALPL	0.041168	-0.0627552	0.059116	5
ATP13A4	0.0414267	-0.0695517	0.0594464	5
C2ORF89	0.0439904	0.0655852	0.0628218	5
CA4	0.0445586	-0.0679962	0.0636115	5
ADIPOQ	0.0447486	0.0484957	0.0638388	5
ADPRHL1	0.048286	0.0456211	0.0684394	5
ANKK1	0.0491762	-0.054834	0.0696537	5
C16ORF73	0.049512	0.0599023	0.070034	5

## Sheet: clustre 6
Hybridization REF	p	difference	q	subclass
Composite Element REF	p	difference	q	subclass
CDKAL1	3.9289e-44	0.206578	5.44808e-41	6
ADCY10	6.42079e-39	0.186652	5.3421e-36	6
BASP1	6.64982e-37	0.201056	3.07369e-34	6
ANKRD11	4.27777e-34	-0.213977	1.48296e-31	6
BIVM	4.20756e-33	-0.271857	1.1669e-30	6
BCL11A	6.61521e-31	0.208248	1.31044e-28	6
CCDC88B	6.10046e-30	0.192859	1.05741e-27	6
C7ORF20	8.42021e-28	0.220034	9.46704e-26	6
ABCA13	3.15094e-27	-0.247986	3.361e-25	6
CAPN2	2.05166e-26	-0.211067	1.98486e-24	6
ANKH	8.55688e-26	-0.233709	7.57374e-24	6
BRE	9.92888e-26	0.171266	8.60503e-24	6
ATP6V0A1	1.65918e-24	0.19364	1.19004e-22	6
CLSTN1	4.547e-24	0.141601	3.00246e-22	6
C1ORF55	1.87273e-23	0.142815	1.14567e-21	6
BDKRB1	3.04463e-23	0.184082	1.7839e-21	6
CYTH3	3.47519e-23	0.154466	2.00789e-21	6
BTBD7	5.84578e-23	-0.219701	3.28628e-21	6
C9ORF3	1.68696e-22	0.170988	8.88324e-21	6
BCL2L14	4.98365e-22	0.217048	2.27824e-20	6
ANAPC11	1.10475e-21	-0.26554	4.94166e-20	6
CAMSAP1	4.60663e-20	-0.22613	1.8251e-18	6
ARSG	8.48068e-20	0.202222	3.23666e-18	6
CDH26	1.39404e-19	0.122543	5.22449e-18	6
COL12A1	1.82899e-19	0.176727	6.7934e-18	6
CSGALNACT2	1.26246e-18	-0.22834	4.5668e-17	6
CXXC5	1.64639e-18	0.152467	5.75544e-17	6
CLIC5	2.50953e-18	-0.257208	8.62781e-17	6
ARHGAP24	8.64384e-18	-0.187601	2.74491e-16	6
ASAP2	1.28307e-17	-0.34704	3.99693e-16	6
ATP2C2	1.28747e-17	-0.287732	3.99693e-16	6
AMPD3	1.47727e-17	-0.18927	4.51869e-16	6
BLID	3.68706e-17	0.174196	1.08015e-15	6
BMP7	9.91387e-17	0.152582	2.74945e-15	6
CASZ1	1.07516e-16	0.168807	2.94255e-15	6
C11ORF88	1.67718e-16	0.221295	4.50132e-15	6
C8ORF84	2.07042e-16	-0.207472	5.48596e-15	6
AACS	4.59019e-16	-0.176062	1.12989e-14	6
ANPEP	5.65519e-16	0.10944	1.37149e-14	6
CCDC88C	5.83774e-16	-0.350079	1.38771e-14	6
AKAP13	3.2984e-15	0.189982	7.25998e-14	6
CASQ2	4.23106e-15	-0.184152	9.11979e-14	6
C11ORF49	5.94648e-15	0.166471	1.26211e-13	6
CUX1	6.49833e-15	-0.186307	1.37224e-13	6
CPA5	7.97973e-15	-0.172382	1.65978e-13	6
AGPAT4	8.02879e-15	-0.316543	1.66168e-13	6
C20ORF112	1.08711e-14	0.131492	2.19534e-13	6
CAMK2A	1.40354e-14	0.208847	2.80707e-13	6
CNTD1	2.86254e-14	0.0926063	5.46246e-13	6
CACNG1	6.40397e-14	-0.168106	1.16844e-12	6
CADPS2	8.20417e-14	-0.203197	1.47746e-12	6
CELA2A	8.5625e-14	-0.165629	1.53535e-12	6
ANXA4	9.87921e-14	0.207991	1.76384e-12	6
ATP13A5	1.90308e-13	-0.219539	3.27141e-12	6
ABCA3	1.92766e-13	-0.193515	3.30003e-12	6
AGPAT3	2.17415e-13	-0.214086	3.64695e-12	6
BCL6	2.25002e-13	0.234625	3.74404e-12	6
B4GALNT4	2.42522e-13	-0.199397	4.00354e-12	6
C11ORF34	3.99424e-13	-0.181542	6.41514e-12	6
ASAP1	4.64883e-13	-0.219561	7.35019e-12	6
CPNE7	6.82179e-13	-0.239123	1.05497e-11	6
ARTN	7.15001e-13	0.200255	1.09802e-11	6
COL4A2	9.09651e-13	-0.187852	1.38108e-11	6
ATP11B	9.36921e-13	0.188162	1.41731e-11	6
C1ORF70	9.74698e-13	0.154105	1.46911e-11	6
CNST	9.87971e-13	0.151155	1.48374e-11	6
CGNL1	1.80885e-12	-0.18214	2.64029e-11	6
CRP	2.03345e-12	-0.178649	2.93007e-11	6
CCDC64B	2.52047e-12	-0.142599	3.60314e-11	6
ATXN7L1	2.58889e-12	0.149785	3.68828e-11	6
CXCR1	2.89523e-12	0.144645	4.09665e-11	6
ATP4B	3.04353e-12	-0.199203	4.29189e-11	6
ARPC1B	5.22277e-12	0.194748	7.00862e-11	6
ALDOA	6.30038e-12	0.220669	8.42752e-11	6
C3ORF55	6.34704e-12	-0.194376	8.46272e-11	6
C1ORF170	1.56826e-11	-0.15605	1.9951e-10	6
BTG2	1.65293e-11	0.173779	2.09002e-10	6
CELSR1	1.71971e-11	0.153831	2.16132e-10	6
C9ORF98	1.72555e-11	-0.199965	2.16214e-10	6
APBA2	1.90162e-11	-0.236641	2.36849e-10	6
CORO6	1.95141e-11	0.150207	2.42325e-10	6
ANKS4B	2.29238e-11	-0.240671	2.83818e-10	6
B3GALT4	2.31144e-11	0.187018	2.8533e-10	6
ACACA	2.78309e-11	0.167544	3.38528e-10	6
BOC	2.8191e-11	0.13745	3.41908e-10	6
C12ORF42	3.41403e-11	-0.1451	4.11663e-10	6
ANK3	3.6136e-11	-0.177146	4.30733e-10	6
C22ORF9	3.98888e-11	-0.201395	4.72757e-10	6
AFF1	4.07505e-11	0.142876	4.81596e-10	6
CIDEA	4.09469e-11	0.0899705	4.82548e-10	6
C9ORF125	4.17173e-11	0.124691	4.88856e-10	6
CEP70	4.78284e-11	0.145267	5.58894e-10	6
APCDD1L	6.65524e-11	-0.153962	7.60599e-10	6
BCL2L15	8.17364e-11	0.127089	9.26494e-10	6
CHD9	9.21425e-11	0.143646	1.03879e-09	6
ANKRD44	9.67926e-11	-0.140396	1.0709e-09	6
AGRN	1.15305e-10	0.166968	1.26229e-09	6
CD74	1.30587e-10	0.197922	1.41839e-09	6
C2ORF74	1.46514e-10	-0.107857	1.57901e-09	6
CPNE4	1.48656e-10	-0.15894	1.59796e-09	6
BANK1	1.63031e-10	-0.139228	1.74347e-09	6
CFLAR	1.97149e-10	0.169582	2.07106e-09	6
ADCY2	2.2829e-10	-0.211696	2.38017e-09	6
CLDN10	2.41601e-10	0.19178	2.49395e-09	6
C8ORF45	2.47768e-10	-0.179752	2.54498e-09	6
ANKRD1	2.76539e-10	-0.161571	2.81961e-09	6
COL5A1	2.97229e-10	0.137727	3.0079e-09	6
ADAMTSL4	3.0666e-10	-0.159747	3.08142e-09	6
ACOT7	3.20935e-10	-0.140988	3.21708e-09	6
C16ORF62	4.43414e-10	0.149724	4.33006e-09	6
ANKRD33B	4.54093e-10	0.156315	4.42214e-09	6
AGAP3	5.07487e-10	0.158115	4.87563e-09	6
ADK	5.83356e-10	0.189477	5.51536e-09	6
C11ORF36	6.47913e-10	-0.143118	6.11184e-09	6
CRADD	7.17623e-10	0.123484	6.72367e-09	6
DIP2C	7.82317e-10	-0.185847	7.26437e-09	6
CCDC85C	8.51869e-10	0.148189	7.87506e-09	6
COL13A1	1.01805e-09	0.132243	9.2268e-09	6
C1ORF228	1.78213e-09	0.134655	1.55423e-08	6
AZI1	1.91847e-09	0.128355	1.65577e-08	6
CORO2B	1.93855e-09	-0.198289	1.66964e-08	6
CA5A	2.20275e-09	-0.175044	1.88548e-08	6
DHRS3	2.43665e-09	0.215859	2.0729e-08	6
ARHGAP12	2.59553e-09	-0.138284	2.19906e-08	6
COX6A2	2.80886e-09	0.118447	2.36535e-08	6
CATSPER1	3.67518e-09	-0.192381	3.05165e-08	6
C7ORF50	3.73383e-09	0.0980343	3.09417e-08	6
C9	3.93345e-09	0.136845	3.22745e-08	6
CYP26A1	4.30265e-09	0.165936	3.50274e-08	6
C1ORF162	4.58167e-09	0.12669	3.69375e-08	6
DCLK1	5.01063e-09	-0.192159	4.00081e-08	6
ABCA2	5.37528e-09	-0.157129	4.27416e-08	6
ATP10A	5.52624e-09	-0.202466	4.35401e-08	6
APOBEC3F	6.20397e-09	-0.151539	4.84213e-08	6
C4ORF50	6.25579e-09	-0.190489	4.87342e-08	6
C8ORF4	6.82457e-09	0.102432	5.27699e-08	6
ALDH3B2	6.98688e-09	-0.176741	5.38248e-08	6
DHRS7C	8.33806e-09	-0.153167	6.31809e-08	6
C1ORF157	8.5323e-09	-0.143384	6.45352e-08	6
C3ORF1	9.19479e-09	0.136169	6.86721e-08	6
CSK	9.39172e-09	0.173394	6.98919e-08	6
COL5A2	1.06109e-08	0.135577	7.7988e-08	6
CABC1	1.23578e-08	-0.149416	9.0349e-08	6
ANXA2	1.39773e-08	-0.140688	1.01475e-07	6
CARKD	1.40093e-08	-0.208994	1.01531e-07	6
CRYGS	1.51375e-08	0.10505	1.08948e-07	6
C6ORF154	1.54298e-08	0.142492	1.1086e-07	6
CPXM2	1.61558e-08	-0.186991	1.15876e-07	6
C6ORF223	1.68018e-08	0.147058	1.20297e-07	6
C20ORF186	1.70833e-08	-0.147342	1.21482e-07	6
CETN1	2.19244e-08	-0.185378	1.53029e-07	6
CDKN1B	3.85908e-08	0.148286	2.61037e-07	6
CDC14A	3.89273e-08	0.09968	2.62885e-07	6
BRDT	4.23127e-08	-0.183491	2.84363e-07	6
CDK2AP1	4.34364e-08	0.157541	2.90975e-07	6
BARX2	4.63819e-08	-0.155214	3.09709e-07	6
AATK	4.96023e-08	-0.137771	3.30153e-07	6
ABI3BP	6.18801e-08	-0.138962	4.05083e-07	6
CHRD	6.21015e-08	-0.186366	4.05561e-07	6
AP2B1	6.30585e-08	0.119996	4.10522e-07	6
BBX	6.32553e-08	0.123984	4.1116e-07	6
CD28	6.4357e-08	-0.121674	4.16369e-07	6
BAIAP2L1	6.77785e-08	0.10285	4.36468e-07	6
COL23A1	6.80844e-08	-0.180891	4.3776e-07	6
CATSPERB	6.87655e-08	-0.128941	4.41457e-07	6
CSMD2	7.28639e-08	-0.178487	4.65613e-07	6
BEND4	7.60323e-08	0.147241	4.84371e-07	6
C22ORF34	7.76016e-08	-0.16995	4.93613e-07	6
CACNB2	8.24999e-08	-0.145994	5.2158e-07	6
ARID1B	9.07035e-08	0.138746	5.68263e-07	6
CD96	9.38844e-08	0.127067	5.84669e-07	6
CHST11	1.07201e-07	-0.131251	6.65605e-07	6
DACT2	1.10218e-07	0.111328	6.81285e-07	6
C13ORF36	1.20218e-07	-0.117106	7.39804e-07	6
C3ORF21	1.2059e-07	0.118491	7.40995e-07	6
ATP9A	1.25407e-07	0.16159	7.69461e-07	6
CD6	1.37824e-07	0.139779	8.38228e-07	6
C10ORF96	1.46989e-07	-0.141169	8.91359e-07	6
CREG1	1.62458e-07	0.131592	9.80877e-07	6
A2M	1.71588e-07	-0.130924	1.03151e-06	6
C6ORF191	1.73546e-07	-0.148319	1.04027e-06	6
C3ORF16	1.85099e-07	0.125186	1.10475e-06	6
C10ORF11	2.60785e-07	0.141648	1.52798e-06	6
C14ORF115	2.86855e-07	-0.138083	1.66665e-06	6
DAAM2	2.87315e-07	-0.132861	1.66699e-06	6
ADD3	2.93333e-07	-0.148496	1.69954e-06	6
ATAD3C	3.10874e-07	-0.147084	1.79119e-06	6
BRUNOL4	3.13504e-07	-0.136081	1.80384e-06	6
CBX2	3.36424e-07	0.112986	1.93038e-06	6
C6ORF118	3.74586e-07	-0.186721	2.12589e-06	6
BAHCC1	3.8032e-07	-0.147714	2.15256e-06	6
C15ORF60	4.34411e-07	-0.139565	2.42897e-06	6
C6ORF145	4.52188e-07	0.125537	2.52497e-06	6
APC	5.20641e-07	-0.082042	2.88014e-06	6
C8ORF73	5.55249e-07	0.158157	3.0513e-06	6
BRF2	5.72341e-07	-0.141717	3.13694e-06	6
C20ORF70	5.78809e-07	-0.131733	3.16822e-06	6
C1ORF86	6.01206e-07	-0.135498	3.27787e-06	6
COBL	6.52232e-07	-0.119007	3.52833e-06	6
C15ORF2	6.86372e-07	-0.1459	3.69858e-06	6
BRP44L	7.03018e-07	-0.121893	3.78338e-06	6
DHX40	7.45377e-07	0.0932547	3.98556e-06	6
CLUAP1	8.6882e-07	0.112727	4.59834e-06	6
CABP1	8.72585e-07	-0.126031	4.61239e-06	6
CNNM4	9.56991e-07	0.0997349	5.02028e-06	6
DISP2	9.58666e-07	0.10691	5.02273e-06	6
COL14A1	9.77812e-07	-0.184521	5.11017e-06	6
C12ORF68	1.03064e-06	-0.176155	5.36602e-06	6
CHRNB1	1.14568e-06	-0.121303	5.90587e-06	6
CXCL12	1.33122e-06	-0.153414	6.79492e-06	6
CSMD1	1.33377e-06	-0.139536	6.7996e-06	6
ADH1C	1.33972e-06	-0.113901	6.82157e-06	6
CAMK2B	1.39663e-06	0.108634	7.0733e-06	6
CDH6	1.40217e-06	-0.181131	7.0875e-06	6
CACNG6	1.47722e-06	-0.144218	7.38612e-06	6
ARHGAP15	1.4981e-06	-0.137787	7.46357e-06	6
ACMSD	1.60833e-06	0.114355	7.97456e-06	6
C13ORF16	1.64951e-06	-0.172372	8.15929e-06	6
C1QTNF8	1.66903e-06	-0.131468	8.24603e-06	6
C17ORF96	1.74485e-06	-0.139823	8.59005e-06	6
AGTR1	1.76254e-06	-0.129929	8.66685e-06	6
CD53	1.95433e-06	-0.112836	9.5311e-06	6
CACHD1	1.95914e-06	0.127833	9.54335e-06	6
ADAMTS5	2.04872e-06	-0.123103	9.94476e-06	6
AUH	2.20535e-06	0.0869026	1.0643e-05	6
ABCA4	2.69716e-06	0.0909948	1.29116e-05	6
C11ORF40	2.90175e-06	-0.101515	1.378e-05	6
CP	2.93631e-06	0.108572	1.39124e-05	6
AMBN	3.02906e-06	-0.132973	1.42706e-05	6
CDH15	3.09128e-06	-0.116	1.45472e-05	6
CHRNA3	3.37362e-06	-0.101459	1.57688e-05	6
CACNA2D3	3.405e-06	-0.12781	1.58798e-05	6
BAIAP2	3.509e-06	-0.123915	1.63282e-05	6
CHRNE	3.59238e-06	0.206741	1.66417e-05	6
CPSF4L	3.89108e-06	0.136433	1.78698e-05	6
C9ORF122	3.99011e-06	0.161785	1.82776e-05	6
CYYR1	4.39658e-06	-0.116263	1.9967e-05	6
BEND7	4.68869e-06	-0.116564	2.1155e-05	6
AK5	4.9114e-06	-0.122063	2.20642e-05	6
C6	5.20447e-06	-0.133163	2.32552e-05	6
CATSPER4	5.30506e-06	-0.135655	2.36792e-05	6
BNIPL	5.97429e-06	0.0897776	2.63606e-05	6
CADM1	6.01268e-06	-0.103793	2.64966e-05	6
CDH10	6.73118e-06	-0.167553	2.93827e-05	6
ADCY1	7.25001e-06	0.0987347	3.14823e-05	6
ABCC2	7.4154e-06	0.135361	3.20666e-05	6
ALLC	7.46281e-06	-0.11154	3.22381e-05	6
ATP13A4	7.71486e-06	0.0903365	3.32923e-05	6
ATP2A2	8.19676e-06	-0.119887	3.51169e-05	6
CA13	8.78819e-06	-0.109682	3.75734e-05	6
AXIN2	8.9532e-06	0.126682	3.81612e-05	6
C9ORF79	9.04931e-06	0.102332	3.8492e-05	6
CALML5	9.37696e-06	0.101293	3.98043e-05	6
ALDH1L2	1.02825e-05	-0.104865	4.34708e-05	6
BRD9	1.04122e-05	0.0994761	4.39743e-05	6
BLOC1S1	1.3026e-05	0.131432	5.408e-05	6
CLDN1	1.53008e-05	0.131149	6.27108e-05	6
AMH	1.61977e-05	-0.110225	6.6191e-05	6
CAMTA1	1.64e-05	-0.15663	6.68209e-05	6
ADRA1A	1.67038e-05	-0.101299	6.78592e-05	6
CACNA1H	1.71415e-05	-0.144825	6.95018e-05	6
ATP8B4	1.76301e-05	-0.119213	7.13437e-05	6
CDON	1.98458e-05	-0.116006	7.96128e-05	6
ARHGEF10	2.00291e-05	-0.126906	8.02708e-05	6
CDK6	2.07583e-05	0.140942	8.30332e-05	6
CLK1	2.30678e-05	0.127521	9.13056e-05	6
COX7B2	2.41091e-05	-0.143334	9.48856e-05	6
CDK18	2.45865e-05	0.116648	9.63995e-05	6
CRISP2	2.74471e-05	-0.116554	0.000106214	6
ACCN1	2.87254e-05	0.145734	0.000110851	6
COG5	2.8884e-05	-0.108108	0.000111257	6
C20ORF123	3.06467e-05	-0.137668	0.000117071	6
C6ORF136	3.21392e-05	0.114606	0.00012266	6
ATP6V1G3	3.89757e-05	0.101984	0.000145286	6
C7ORF65	4.43027e-05	0.0887807	0.000163676	6
CSMD3	4.56936e-05	-0.151003	0.000168217	6
APBB1IP	4.68558e-05	-0.0866237	0.000172039	6
DDAH1	4.86542e-05	-0.114077	0.000178327	6
ACR	4.89109e-05	-0.11513	0.00017911	6
CCDC36	5.2003e-05	-0.141774	0.000189932	6
BST2	6.14393e-05	0.114272	0.000221288	6
BCAS3	6.38339e-05	0.0961057	0.000228724	6
CCL28	6.4082e-05	-0.0801841	0.000229416	6
C1ORF61	6.79018e-05	0.10997	0.000241842	6
CHAD	6.91136e-05	0.118481	0.000245947	6
CRTC1	7.34041e-05	0.0967394	0.00025944	6
COQ3	7.4633e-05	-0.105136	0.000263353	6
CYP4B1	8.58788e-05	-0.123625	0.000297962	6
CDH8	8.60653e-05	-0.124973	0.00029836	6
CD63	8.68904e-05	0.113332	0.000300755	6
AKNA	8.71029e-05	-0.109216	0.000301204	6
CBX4	8.76947e-05	0.109421	0.000302998	6
BTBD12	8.80142e-05	-0.117109	0.00030385	6
CA3	8.82652e-05	-0.1201	0.000304464	6
CHRNA1	8.98458e-05	-0.102999	0.000308636	6
CD247	9.06438e-05	0.0774818	0.000310864	6
ADSSL1	9.20677e-05	-0.144023	0.000315228	6
ANKRD52	9.22545e-05	0.107865	0.000315607	6
C10ORF41	9.3604e-05	0.113824	0.000319698	6
C7ORF33	9.3983e-05	-0.11701	0.000320729	6
C8ORF48	0.000102621	-0.118321	0.000347357	6
ATP5G2	0.000103145	0.0890564	0.000348848	6
APLP1	0.000107646	0.121626	0.000362598	6
CDK14	0.000108889	-0.136274	0.000365894	6
CYP3A4	0.000111474	0.0846008	0.000373677	6
ANKRD20B	0.00011245	-0.114183	0.000376339	6
AEBP1	0.000113049	0.141785	0.00037804	6
CHRNA4	0.000121825	-0.155672	0.000405433	6
C10ORF114	0.000131872	0.102273	0.000436426	6
ACTN2	0.000134242	0.136282	0.00044321	6
CTBP1	0.000138509	-0.10195	0.000455852	6
CTNND1	0.000139184	-0.113105	0.000457713	6
BAI1	0.000146272	-0.129593	0.000478749	6
C1QL2	0.000157274	-0.112434	0.000512744	6
ARMC3	0.000160273	-0.103316	0.000522109	6
COPZ1	0.00016643	0.0692486	0.000540055	6
CLEC1A	0.000166842	0.0935279	0.000540686	6
CLEC4G	0.000184215	-0.108517	0.000590396	6
CDH4	0.000187408	-0.117314	0.000598784	6
C13ORF28	0.000207587	-0.113118	0.000655208	6
C2ORF65	0.000213547	0.0840754	0.000671978	6
CYP2A7	0.000226737	-0.104617	0.000710261	6
ADAMTS16	0.000231442	-0.145769	0.000724453	6
ABCB5	0.00025544	0.0945713	0.000791825	6
CYP11A1	0.000258478	-0.107737	0.000799338	6
B4GALNT1	0.000258632	0.117955	0.000799338	6
ADRA2A	0.000280218	-0.0873689	0.000859664	6
BMP4	0.000291309	0.120234	0.000891719	6
ATP1A4	0.00029516	0.0789914	0.000902178	6
CLDN6	0.000301768	0.090865	0.000919674	6
CACNB4	0.000307133	-0.0978436	0.00093329	6
BTNL2	0.000312315	-0.098047	0.000946962	6
DEGS2	0.000335568	0.0855889	0.0010123	6
ADAMTSL1	0.000353652	0.103316	0.001063	6
DAB2	0.000357084	0.0957992	0.00107099	6
CYP3A43	0.00036528	-0.0996517	0.00109321	6
C13ORF18	0.000367426	0.11808	0.00109727	6
ATG7	0.000369556	0.0871105	0.00110284	6
DES	0.000384911	-0.0915798	0.0011416	6
CLIP3	0.000385016	0.0973168	0.0011416	6
ALOX5	0.000388524	-0.0773567	0.00115118	6
COL21A1	0.000407693	-0.088637	0.00120455	6
CCDC102A	0.000413934	0.10856	0.00122125	6
ARHGAP18	0.000423751	-0.101189	0.0012458	6
BPESC1	0.000434772	-0.0867979	0.0012755	6
CDKN1C	0.00043601	-0.117309	0.00127802	6
C21ORF33	0.000443124	0.0899838	0.00129543	6
C16ORF54	0.000444992	-0.0823696	0.00129998	6
ALDH1A2	0.000477107	0.0891658	0.00138408	6
CCDC61	0.000488612	0.122384	0.00141351	6
ACVRL1	0.000503255	-0.0865498	0.00145284	6
C8ORF47	0.000518365	-0.0729676	0.00149439	6
AIPL1	0.000524874	-0.0909051	0.00151106	6
ANO5	0.000538826	-0.102647	0.00154587	6
DERL3	0.000544583	0.109868	0.00156024	6
A2BP1	0.000548794	-0.100121	0.00157014	6
BFSP1	0.000554045	0.0838692	0.00158407	6
AGPAT6	0.000556871	0.089078	0.00159106	6
ASB2	0.000559946	-0.125683	0.00159765	6
C21ORF34	0.000560912	-0.0724052	0.00159931	6
CYTL1	0.000568529	-0.0940687	0.0016166	6
BTNL9	0.000578731	-0.107673	0.00164224	6
ABLIM2	0.000602189	0.122494	0.00170416	6
BICD1	0.000643947	-0.0876223	0.00181369	6
CPVL	0.000647232	0.0720903	0.00182048	6
ARPP-21	0.00066181	-0.0997335	0.00185147	6
CDH7	0.000722576	-0.0914826	0.00199596	6
CC2D1A	0.000745864	0.123165	0.00205347	6
ACADL	0.000771125	-0.0805331	0.00211602	6
CCDC149	0.000772345	-0.0882214	0.00211657	6
C17ORF57	0.000783554	0.103332	0.00214588	6
C17ORF73	0.000809435	0.0510778	0.00221239	6
BFSP2	0.000810794	-0.0976483	0.00221464	6
CYP26B1	0.000831882	0.121823	0.00226629	6
ATP11A	0.00085525	-0.10423	0.00232387	6
ADAM12	0.000873429	-0.107775	0.00236708	6
C18ORF1	0.00090104	-0.101633	0.00243556	6
BHLHE23	0.000913707	0.0883726	0.002465	6
C5ORF38	0.000916134	0.0957375	0.00246994	6
ASCL1	0.000917175	0.112387	0.00247114	6
CA10	0.000942564	-0.112777	0.00253299	6
ARHGEF7	0.000997929	-0.103962	0.0026697	6
BPHL	0.00102199	-0.0972864	0.00272531	6
CCNA1	0.00109915	-0.115868	0.00291424	6
CYP26C1	0.0011498	0.100312	0.00303693	6
CBFA2T3	0.00115138	0.100073	0.00303918	6
C1ORF51	0.00131042	0.101645	0.00341776	6
BATF	0.00134359	0.0796225	0.00348896	6
CNGB1	0.00144696	0.111388	0.00374412	6
C20ORF4	0.00145857	0.0699341	0.0037664	6
AMACR	0.00149169	-0.108023	0.00384714	6
CLSTN2	0.00151334	-0.0843906	0.0038861	6
ALDH1L1	0.00152436	-0.080693	0.00390959	6
CDH12	0.00153326	-0.0828719	0.00392756	6
CRYAA	0.00153891	0.0702274	0.00393855	6
AFF3	0.00153944	-0.104986	0.00393855	6
C11ORF87	0.00159374	-0.0859367	0.00406746	6
C11ORF85	0.00160789	-0.0837604	0.00409854	6
COL20A1	0.00162571	-0.0876109	0.00413888	6
DHX9	0.00167023	0.1022	0.00423668	6
C1QL3	0.00177851	0.0799592	0.0044813	6
ARHGEF17	0.0019375	-0.084069	0.00485543	6
DGKZ	0.00196258	-0.0734904	0.00491234	6
ARNTL	0.00197682	-0.0731698	0.00494205	6
CD200	0.00201622	-0.0751323	0.00503148	6
DDX43	0.00204791	0.075956	0.00508919	6
C1QTNF1	0.00207491	0.0824019	0.00515013	6
CBFA2T2	0.00213095	0.0762458	0.00527036	6
CD5	0.00215669	0.0694554	0.00532136	6
ANK1	0.00222335	0.101966	0.00546639	6
C15ORF26	0.00226359	0.0857086	0.00554894	6
ART3	0.00230471	0.0849703	0.00563645	6
ANGEL2	0.00239195	-0.0967966	0.00582582	6
C8ORF34	0.00243209	-0.0956205	0.0059132	6
C17ORF50	0.00259411	0.115405	0.00627047	6
AHSG	0.00259658	-0.086607	0.00627281	6
CCDC134	0.00261594	0.0982434	0.0063159	6
C19ORF46	0.00276854	0.0741035	0.0066496	6
BMP6	0.00286097	-0.0779761	0.00684789	6
CDC42EP3	0.0030723	0.0696534	0.00732002	6
C8ORF42	0.00312926	-0.0757744	0.00743446	6
ASIP	0.00324483	-0.0821588	0.00768228	6
CDO1	0.0032709	-0.0877726	0.0077356	6
B3GNTL1	0.00328264	-0.094664	0.00775456	6
ALDH1A3	0.00331235	0.0926638	0.00780701	6
C3ORF34	0.00336845	-0.0687487	0.00791681	6
C7ORF58	0.00352947	-0.0783606	0.00824401	6
ADARB2	0.00353438	0.101603	0.00825086	6
DBC1	0.00354648	-0.0899996	0.00826519	6
CBS	0.00355852	0.0694393	0.00827933	6
ALPL	0.00364461	0.0886094	0.00844655	6
CACNA2D4	0.00372047	0.0804346	0.00860321	6
ABCC13	0.00374204	-0.0781032	0.00863389	6
ARL4A	0.00380031	-0.0765222	0.00876345	6
ACTA1	0.00423703	-0.105076	0.00967401	6
C4ORF31	0.00425642	-0.0930915	0.00971294	6
C1ORF87	0.00436371	-0.0790372	0.00991428	6
CRYM	0.00437424	-0.0887394	0.00993276	6
C19ORF35	0.00441166	-0.106116	0.0100014	6
CCK	0.00448192	-0.0705635	0.0101551	6
ADHFE1	0.00456101	-0.0823536	0.0103287	6
C10ORF140	0.00468664	-0.0669039	0.0106016	6
C17ORF104	0.00474186	0.092096	0.0107149	6
C6ORF10	0.00480514	-0.0800749	0.0108461	6
BVES	0.00481285	-0.0696788	0.0108576	6
ADAMTS2	0.00485501	-0.0761022	0.0109409	6
C9ORF167	0.00489366	-0.0749055	0.011022	6
CDH13	0.00500198	0.0738472	0.0112355	6
BICC1	0.00504503	-0.0699908	0.0113139	6
C3ORF72	0.00531282	-0.0854456	0.0118442	6
ADAP1	0.0054519	-0.0799686	0.0120895	6
CYP27A1	0.00561003	-0.101046	0.0124071	6
C10ORF107	0.00590962	-0.0815054	0.0129663	6
CDH18	0.00596284	0.0818127	0.0130692	6
ARHGEF4	0.00596956	0.0885348	0.0130771	6
CUX2	0.00599114	-0.0835408	0.0131174	6
ANO3	0.00601849	-0.0672551	0.0131635	6
C11ORF53	0.00610129	-0.0877566	0.0133236	6
CTNNB1	0.00629994	0.0729122	0.0137213	6
CYP1B1	0.00632287	0.0771288	0.0137569	6
CACNA1I	0.0064162	-0.0703394	0.0139526	6
ATCAY	0.00725558	-0.0827755	0.0155905	6
CHST2	0.00730802	-0.0720532	0.015687	6
COX4I2	0.00745652	0.063882	0.0159646	6
C7ORF52	0.00765177	0.0873783	0.0163238	6
ARHGAP20	0.00782814	-0.0737264	0.0166659	6
ABCA7	0.0078362	0.0531109	0.016666	6
CHN2	0.00801317	0.0925127	0.0170249	6
CXCR4	0.00804086	-0.0829881	0.017075	6
CCDC65	0.00807481	0.0812071	0.0171384	6
ANKRD55	0.00829183	-0.0713563	0.0175185	6
APC2	0.0085967	-0.0658803	0.01808	6
BAZ2B	0.00868006	-0.0782731	0.0182369	6
CTBP2	0.00893121	0.0904894	0.0187173	6
ANGPTL6	0.00903335	-0.0731421	0.0189218	6
C10ORF137	0.00912382	0.0861625	0.0190921	6
ALB	0.00927515	-0.0682181	0.0193698	6
ADD2	0.00952638	-0.0748049	0.0198347	6
CCM2	0.00955792	-0.0851837	0.0198904	6
ADAMTS19	0.00957392	-0.0649378	0.0199138	6
DIO3	0.00980565	-0.0772676	0.0203484	6
CD48	0.00982225	0.062632	0.020359	6
AHRR	0.00985035	-0.0968827	0.0204071	6
CASR	0.00986783	-0.0625318	0.0204272	6
ADCY8	0.00998598	0.0719476	0.020647	6
CHL1	0.0100977	-0.0728641	0.0208469	6
ANGPT1	0.0102129	-0.0950308	0.0210325	6
CCDC81	0.0105796	0.0776832	0.021734	6
CXCR7	0.0107473	0.0745651	0.0220457	6
ACACB	0.0111632	0.0552759	0.0228088	6
ADPRHL1	0.0115093	-0.0661415	0.0234584	6
CCNJ	0.0116872	0.0733738	0.0237745	6
CDH9	0.0117134	-0.0696544	0.0238161	6
COMMD2	0.0117742	0.0552535	0.0239164	6
ANO2	0.0123496	-0.0665729	0.0249876	6
C18ORF34	0.0123873	-0.0696593	0.0250395	6
CCDC13	0.013509	0.0835367	0.027044	6
DEFB104B	0.0137515	-0.0695103	0.0274765	6
C20ORF103	0.0139215	-0.0761449	0.027803	6
ABAT	0.0139595	-0.0740042	0.0278655	6
ABHD8	0.0142719	0.0595231	0.0284481	6
C12ORF74	0.0143681	0.0589964	0.0286125	6
B3GNT9	0.0148323	0.081983	0.029396	6
CHGB	0.0151047	0.0572518	0.0298789	6
CLYBL	0.0151836	0.0778494	0.0299929	6
C4ORF51	0.0156512	-0.0679336	0.0307844	6
ADAMTSL2	0.0158458	-0.0660631	0.0310937	6
ASPRV1	0.0160263	-0.0681705	0.0314034	6
DAXX	0.0161763	-0.0748829	0.0316674	6
CDH23	0.0174869	-0.0599116	0.0340251	6
DEPDC7	0.0175216	0.0604264	0.0340607	6
C20ORF46	0.0176001	0.0597106	0.0341813	6
CACNA1B	0.017797	0.0761663	0.0345314	6
CLRN1OS	0.0179436	-0.059104	0.0347674	6
C6ORF186	0.0183676	0.0816844	0.0354732	6
C4ORF19	0.0185266	-0.0608517	0.035747	6
ARL13B	0.0193144	-0.0603392	0.0371637	6
CLVS1	0.0194521	-0.0698633	0.0374114	6
CAPN8	0.0194737	0.091282	0.0374182	6
CDKL2	0.0199132	0.0808361	0.0381747	6
CDYL	0.0201193	-0.0564242	0.0384839	6
ANKLE1	0.0203678	0.0676054	0.0388848	6
BDH2	0.0204921	-0.0612453	0.0390679	6
CACNG8	0.0213744	-0.079535	0.0404906	6
CLPTM1L	0.0214759	-0.0574538	0.0406585	6
BMPR1B	0.0223279	0.0607262	0.0420862	6
CALN1	0.0229281	-0.0912235	0.0431198	6
AIM1	0.0234757	0.0666348	0.0440499	6
C11ORF91	0.0240432	-0.0565866	0.0449931	6
C4ORF42	0.024219	-0.057813	0.0453018	6
ACCN4	0.0248337	-0.0612673	0.0463057	6
C11ORF75	0.0255898	-0.0786025	0.0473338	6
COL9A1	0.0256078	-0.0671362	0.047346	6
AUTS2	0.0256551	-0.0503722	0.0473622	6
C1QL1	0.0258317	0.0632676	0.0475486	6
ADAM32	0.0261234	0.0853297	0.047937	6
C21ORF88	0.0265915	0.0831541	0.0486458	6
C6ORF126	0.0272596	-0.0545832	0.0497586	6
CD81	0.0276442	0.067454	0.0503281	6
BEND5	0.0276863	-0.0557126	0.0503828	6
COL8A1	0.0277948	0.0497041	0.0505387	6
CD34	0.0279578	-0.0589359	0.050788	6
C13ORF33	0.027978	-0.0824592	0.0508024	6
CHRM2	0.0280858	-0.0628811	0.0509532	6
CCNI2	0.0280978	-0.0541269	0.0509532	6
APBB2	0.0281469	0.0698924	0.0510201	6
B4GALT6	0.0282811	0.0570359	0.0512186	6
ATG9B	0.0285938	0.0659387	0.0516766	6
DENND2A	0.0286085	-0.0632868	0.0516766	6
C5ORF49	0.0286518	0.0630849	0.0517325	6
ARHGAP28	0.0296963	-0.0670736	0.0533492	6
CACNA1E	0.0301034	-0.0766287	0.0540018	6
ASPG	0.0302441	0.064981	0.0542308	6
C17ORF75	0.0307966	-0.0579169	0.0551027	6
ATP5I	0.0308413	0.0597542	0.0551589	6
DGUOK	0.0317743	-0.0488722	0.056536	6
CD37	0.0330192	-0.0592114	0.0585256	6
C1ORF69	0.0331803	0.0742788	0.0587612	6
COMP	0.0358355	-0.057983	0.0629809	6
CAB39L	0.0367521	0.0598837	0.0643201	6
CNGA3	0.0371938	-0.0726354	0.0650383	6
CH25H	0.0382441	-0.0542243	0.066623	6
DDIT4L	0.0384864	-0.0553991	0.0669727	6
C20ORF96	0.0385093	-0.0596828	0.0669727	6
C2ORF54	0.0396234	-0.0683526	0.0687093	6
B3GAT1	0.0407029	0.0498604	0.0703466	6
D2HGDH	0.0410931	0.0657079	0.0709031	6
CCDC17	0.0415964	0.0482878	0.071623	6
BCAR4	0.0417897	-0.0544723	0.0719259	6
ADAMTS10	0.0429309	-0.0534429	0.0736465	6
C1ORF103	0.0432642	0.0498542	0.0741594	6
CLEC11A	0.0440589	0.0550856	0.075333	6
CNTN5	0.0445655	-0.0543112	0.0760741	6
CCL11	0.0456105	-0.0696049	0.0777304	6
ACHE	0.046726	-0.0548226	0.0793712	6
DEPDC1	0.0467733	-0.056153	0.0794191	6
ABCB4	0.0468933	-0.0531772	0.0795579	6
C6ORF227	0.0469536	0.0603047	0.0796278	6
CNTD2	0.0483538	-0.0498177	0.081769	6
C21ORF29	0.0489833	-0.0565865	0.082699	6
CD1D	0.0495977	-0.0624923	0.0835667	6
ABO	0.0497899	-0.0517443	0.0838227	6

## Sheet: clustre 7
Hybridization REF	p	difference	q	subclass
Composite Element REF	p	difference	q	subclass
LHFPL2	1.58351e-77	-0.226214	6.5874e-74	7
PAK6	4.20012e-63	-0.286266	8.73626e-60	7
SESN3	1.13017e-52	-0.212957	1.56717e-49	7
LOC728743	1.74927e-41	-0.153786	1.81924e-38	7
GNG3	8.09573e-38	-0.16526	6.73565e-35	7
CHRNE	1.69959e-35	-0.298503	1.17839e-32	7
PIK3R1	2.38444e-34	-0.14906	1.41704e-31	7
LOC150568	6.66119e-31	0.142913	3.46382e-28	7
PPIE	8.876e-31	-0.125087	4.10268e-28	7
MEF2B	5.3616e-26	-0.120765	2.23043e-23	7
ZNF783	8.41862e-26	-0.151802	3.18377e-23	7
SEMA6B	4.26733e-25	0.125829	1.47934e-22	7
HPDL	3.03862e-24	-0.110137	9.72358e-22	7
CHST10	1.02303e-23	-0.144108	3.03985e-21	7
HIST1H4F	7.43049e-23	-0.271241	2.06072e-20	7
HIST1H4A	2.73091e-22	-0.105714	7.10036e-20	7
CCL28	3.19532e-22	-0.116534	7.81915e-20	7
FBXO10	1.79308e-21	-0.135704	4.14402e-19	7
CCDC106	3.26959e-21	-0.133068	7.15869e-19	7
DDAH2	6.53564e-18	-0.149612	1.35941e-15	7
MIR34C	1.55884e-17	-0.179435	3.088e-15	7
USP4	3.40835e-17	-0.236107	6.44487e-15	7
APC	2.0535e-16	-0.104667	3.71416e-14	7
LGR4	5.71882e-16	0.0986779	9.91263e-14	7
ZFP36L2	9.36875e-16	-0.0884772	1.55896e-13	7
WNT10A	5.01104e-14	-0.0839802	8.01767e-12	7
F2R	5.92111e-13	-0.264893	9.12289e-11	7
CELSR3	1.0411e-12	-0.154877	1.54678e-10	7
RPRM	1.19728e-12	-0.175362	1.71747e-10	7
CYTH2	1.32543e-12	-0.233863	1.83793e-10	7
CASKIN1	3.26041e-12	-0.19872	4.37526e-10	7
POU3F1	1.21323e-11	-0.181672	1.5772e-09	7
TRPS1	1.25252e-11	-0.135312	1.57893e-09	7
KIF6	1.96447e-11	-0.113586	2.40358e-09	7
WSCD1	3.79944e-11	0.105954	4.45785e-09	7
CDH6	3.85776e-11	0.121079	4.45785e-09	7
CLCN1	6.26859e-11	-0.143	7.04793e-09	7
CDYL	7.42642e-11	-0.12168	8.12998e-09	7
GAL	1.1626e-10	0.135557	1.2401e-08	7
ZNF808	2.8127e-10	-0.159717	2.92521e-08	7
GPR133	1.8821e-09	0.188806	1.90964e-07	7
MIR656	3.64927e-09	0.155139	3.61452e-07	7
COL21A1	5.87123e-09	-0.18486	5.68008e-07	7
CLEC4G	7.19963e-09	0.211407	6.80692e-07	7
ICMT	1.51708e-08	-0.195938	1.40245e-06	7
OR2T11	2.17898e-08	0.179695	1.97055e-06	7
HIST1H2BE	6.41977e-08	-0.140822	5.68218e-06	7
NLRP9	7.21881e-08	0.223421	6.25631e-06	7
PPP1R3C	8.35129e-08	-0.205329	6.96941e-06	7
ARNTL	8.37669e-08	-0.12329	6.96941e-06	7
GIMAP7	1.1689e-07	0.234314	9.53453e-06	7
LRRC4C	1.55447e-07	0.221531	1.24357e-05	7
UTF1	1.78276e-07	0.14707	1.3993e-05	7
CDH26	3.30428e-07	0.107772	2.54552e-05	7
WNT9B	3.72172e-07	0.144546	2.75113e-05	7
MOXD2	3.74266e-07	0.239037	2.75113e-05	7
SRRM3	3.76958e-07	0.222439	2.75113e-05	7
PLSCR4	4.30834e-07	-0.233503	3.09012e-05	7
KAT2A	4.80251e-07	-0.220902	3.38617e-05	7
LOC149134	5.28623e-07	-0.130418	3.66512e-05	7
WDR66	5.95163e-07	0.100025	4.05882e-05	7
HOXD1	7.08774e-07	-0.169755	4.75564e-05	7
VSX1	7.69469e-07	0.170626	5.08094e-05	7
ZNF714	8.34079e-07	-0.226294	5.42151e-05	7
FHIT	1.33207e-06	-0.19554	8.52525e-05	7
ZNF606	1.36442e-06	-0.142238	8.59996e-05	7
BICD2	1.982e-06	0.0675563	0.000123061	7
RECK	2.02292e-06	0.135484	0.000123755	7
ELANE	2.08382e-06	0.191651	0.000125633	7
2012-09-01	2.19591e-06	0.118884	0.000130017	7
PRDM9	2.21904e-06	0.251603	0.000130017	7
PLD1	3.53181e-06	-0.23516	0.00020406	7
MEGF6	3.66656e-06	0.139917	0.000208944	7
CBLN2	3.84762e-06	0.220218	0.000216299	7
GUCY2D	4.66117e-06	0.210855	0.000258539	7
NFIA	4.8568e-06	-0.276168	0.000265846	7
FABP9	5.14838e-06	0.231216	0.000278146	7
CBFA2T3	5.39134e-06	0.248911	0.000287538	7
DPP10	6.13949e-06	0.169602	0.000323295	7
LRRC67	7.26215e-06	-0.148484	0.000377632	7
C1ORF51	8.44234e-06	-0.222898	0.000433582	7
GLI3	8.57709e-06	-0.185404	0.000435131	7
C1ORF55	8.68231e-06	0.112847	0.000435162	7
CSMD3	9.08718e-06	0.149176	0.000450032	7
NR2E1	9.77828e-06	-0.214267	0.00047856	7
ABCF3	1.20006e-05	-0.238182	0.000580493	7
LOC400940	1.32327e-05	0.156847	0.000632736	7
AGBL1	1.39959e-05	0.217966	0.000661625	7
HSD17B14	1.54871e-05	0.130109	0.000723892	7
CACNA1A	2.08016e-05	0.10899	0.000961498	7
UNC5D	2.12181e-05	0.0865211	0.00096997	7
OR14J1	2.21907e-05	0.26002	0.00100341	7
NTRK3	2.46196e-05	0.308877	0.00110126	7
SLC35F1	2.66961e-05	0.176303	0.00118144	7
TSPAN4	2.99597e-05	-0.214674	0.00131192	7
OR2M4	3.13005e-05	0.184462	0.00135636	7
FLT4	3.26303e-05	0.130346	0.0013994	7
ALDH1L2	3.9413e-05	-0.161211	0.00167304	7
ZNF28	4.08903e-05	-0.102846	0.00171822	7
CYGB	4.3145e-05	-0.160927	0.00179483	7
MYL5	4.36371e-05	-0.162687	0.00179733	7
ANKRD11	4.45085e-05	-0.136044	0.00181525	7
HYDIN	4.9741e-05	0.271122	0.00200895	7
SIPA1	5.60863e-05	-0.187094	0.00224345	7
FAM150A	5.66494e-05	0.190979	0.00224439	7
RGS7	5.75471e-05	0.203546	0.00225689	7
KRTCAP3	5.80499e-05	-0.156738	0.00225689	7
GEFT	6.11052e-05	-0.173765	0.00235368	7
UNCX	6.37506e-05	0.233676	0.00243068	7
IGSF22	6.42728e-05	0.115719	0.00243068	7
TPO	6.77907e-05	0.13094	0.00254063	7
STON1-GTF2A1L	8.13467e-05	0.159738	0.00301371	7
SLC17A7	8.18627e-05	0.131212	0.00301371	7
NDUFA4L2	8.39043e-05	-0.191538	0.00306177	7
LMLN	9.03028e-05	-0.208743	0.0032666	7
FLJ40330	9.24793e-05	-0.17741	0.0033165	7
PAK2	9.3601e-05	-0.217215	0.00332804	7
ALPL	9.78601e-05	0.250351	0.00344998	7
MIR365-1	0.00010888	0.143007	0.00380622	7
CD34	0.000113779	-0.138344	0.00394435	7
NPTX1	0.000116832	0.212195	0.00401672	7
TMEM179	0.00011859	0.0944351	0.00404372	7
XKR7	0.000120844	0.225502	0.00408707	7
LMO1	0.000123288	-0.220058	0.00413612	7
VANGL2	0.000131169	-0.226828	0.0043653	7
C1ORF157	0.00015289	-0.227193	0.00501262	7
AMICA1	0.00015303	0.139697	0.00501262	7
RFX1	0.000163119	-0.308426	0.00530136	7
TRPC4	0.000165768	0.178547	0.00534569	7
ASB1	0.000167353	-0.182689	0.0053553	7
OBSL1	0.00017426	-0.166655	0.00553377	7
TMEM178	0.000184001	0.254179	0.00579883	7
MPPED1	0.000192763	0.135997	0.00602929	7
PPP1R16B	0.000203367	0.151097	0.00627035	7
ESYT3	0.000203485	-0.262172	0.00627035	7
CA8	0.000205165	0.157463	0.00627564	7
PTGIS	0.000224557	0.142817	0.00680119	7
HLCS	0.000225616	-0.107737	0.00680119	7
FRY	0.000238679	-0.223842	0.00714319	7
ACMSD	0.000240572	0.142486	0.00714841	7
OR2M7	0.000258994	0.1928	0.00764125	7
PXDNL	0.000266591	0.129701	0.00778713	7
SQSTM1	0.000267683	-0.209594	0.00778713	7
SNORD115-32	0.000319135	0.186917	0.00921944	7
GPX7	0.000327837	-0.168095	0.00940553	7
PIF1	0.000341808	-0.270975	0.00968368	7
PKIA	0.000342252	-0.199737	0.00968368	7
CPVL	0.000344515	0.104786	0.00968368	7
DUOX2	0.000355302	0.137003	0.00991983	7
AGTR1	0.000357788	0.240003	0.00992266	7
ABT1	0.000398318	0.180494	0.0109735	7
BHLHE23	0.000411392	0.127051	0.0112592	7
MKLN1	0.000423345	-0.14202	0.0115106	7
APBB2	0.000459659	-0.129394	0.0124168	7
SLC22A16	0.000467214	0.169217	0.0124796	7
LDHAL6A	0.000470786	0.135755	0.0124796	7
LRFN5	0.000470984	0.181657	0.0124796	7
ALDOA	0.000475558	-0.179183	0.012521	7
MAMSTR	0.000491657	-0.163169	0.0128635	7
ACRBP	0.000508092	-0.265002	0.0132104	7
ZNF257	0.000524284	0.224833	0.0135467	7
GALNT13	0.000564845	0.178364	0.0145047	7
TSPAN9	0.000589979	0.0769856	0.0150571	7
SPAG7	0.000645853	-0.214385	0.0163826	7
TRA2B	0.000656281	0.0833502	0.0165462	7
SNORD115-39	0.000669733	0.231111	0.0167837	7
KIF17	0.000676994	-0.155363	0.0168641	7
FAM54B	0.000746256	-0.223583	0.0184604	7
PCDHB18	0.000749955	0.17884	0.0184604	7
MIR133B	0.000801891	0.176632	0.0196227	7
TMEM204	0.000816207	-0.20951	0.0198422	7
TMEM185B	0.000820399	-0.243829	0.0198422	7
ZNF735	0.000841175	0.267573	0.0202271	7
ZFR2	0.000881926	0.235094	0.0209792	7
GNG7	0.000882538	-0.207125	0.0209792	7
TRPA1	0.000924362	0.20938	0.0217668	7
SLC38A2	0.000926137	-0.266555	0.0217668	7
TOX3	0.000938837	0.165931	0.0219414	7
OSTALPHA	0.000979521	-0.258162	0.0227535	7
SHD	0.000984526	0.273792	0.0227535	7
TNIK	0.00104597	0.229474	0.0240399	7
DKK2	0.00105665	0.116566	0.0241521	7
FLJ43390	0.00107627	0.139207	0.024466	7
ZNF492	0.00111733	0.142176	0.0252614	7
MLKL	0.00113358	-0.171481	0.0254903	7
C11ORF91	0.00114161	-0.178483	0.0255328	7
ASPRV1	0.00115662	-0.23997	0.0257301	7
ILDR2	0.0011776	0.205289	0.0260417	7
TBX4	0.00118407	-0.137179	0.0260417	7
CDH10	0.00118941	0.173659	0.0260417	7
LOC391322	0.0012317	-0.117441	0.0268266	7
CHGB	0.0012473	0.159682	0.0270249	7
RTN1	0.00127049	0.129497	0.0273846	7
ASIP	0.0012912	-0.155686	0.0275787	7
ZIK1	0.00129901	0.132729	0.0275787	7
UBXN10	0.00129938	-0.118224	0.0275787	7
TBCD	0.00135336	-0.207076	0.0285785	7
SLIT3	0.00136508	-0.168476	0.0286805	7
HAT1	0.00139003	0.0907336	0.0289239	7
HIST1H1A	0.00139057	-0.107354	0.0289239	7
TBKBP1	0.00146535	-0.241187	0.0303252	7
STK19	0.00147252	-0.167452	0.0303252	7
HLA-F	0.00149731	-0.0869941	0.0306736	7
FAM155A	0.00150419	0.175193	0.0306736	7
SORCS2	0.00151162	-0.183994	0.0306749	7
HNF1B	0.0015814	0.123081	0.0319009	7
NIPA2	0.0015902	-0.125607	0.0319009	7
DYRK1B	0.00159505	-0.150157	0.0319009	7
HN1L	0.00163827	-0.126375	0.0326085	7
FRZB	0.00167172	0.154218	0.033116	7
ACOT7	0.00171307	-0.164113	0.0337557	7
ZNF444	0.00172811	-0.150872	0.0337557	7
PET117	0.00172836	-0.181876	0.0337557	7
SLC46A2	0.00175796	0.156403	0.0341734	7
MGC27382	0.00177158	0.183415	0.034278	7
FREM3	0.00178009	0.121205	0.0342833	7
TBX20	0.00181529	0.178887	0.0348	7
RAB1B	0.00182805	-0.166527	0.0348838	7
RASSF1	0.00185162	-0.196165	0.0351723	7
INSC	0.00188055	0.167545	0.0355594	7
PTK2	0.00195969	-0.200043	0.036749	7
GJC2	0.00196112	0.126732	0.036749	7
MESP2	0.00198004	-0.207989	0.0369371	7
MEOX1	0.00203326	0.125453	0.0377605	7
PAX2	0.0020891	0.153071	0.0386251	7
SALL4	0.00212946	0.110891	0.0391972	7
CH25H	0.00221835	-0.123979	0.0406535	7
TRPM2	0.00223227	0.21508	0.0407291	7
NKAIN4	0.00233169	0.169792	0.0422649	7
SNTG1	0.00233676	0.135662	0.0422649	7
FBXL21	0.0023957	0.0941772	0.0431028	7
CADM1	0.00240381	-0.117993	0.0431028	7
GPT2	0.00246718	-0.176467	0.0440492	7
LSAMP	0.0024906	-0.18802	0.0442774	7
PCDHB3	0.00253872	0.259745	0.0449407	7
MBOAT2	0.00259501	-0.130795	0.0457425	7
MAP3K13	0.00261252	-0.213999	0.0458569	7
C20ORF4	0.0026254	0.106254	0.0458894	7
AHNAK	0.00266999	-0.28491	0.0464734	7
SMOC1	0.00268651	0.199645	0.0465662	7
ZIC4	0.00275477	0.239996	0.0475513	7
ZNF536	0.00281164	0.18517	0.0483324	7
PAQR9	0.00284453	0.198425	0.0486964	7
FLT3	0.00288062	0.20523	0.0491123	7
PITPNM3	0.00290019	-0.262448	0.0492441	7
KTN1	0.00291377	-0.163149	0.0492736	7
OR9Q1	0.00293361	0.175192	0.0494081	7
SORBS1	0.00295843	0.110058	0.0496253	7
FCRL1	0.0030698	0.228827	0.0512866	7
ROPN1L	0.00319499	-0.193898	0.0531646	7
PRDM6	0.00324167	0.147093	0.0537265	7
NBEAL2	0.00329981	-0.184697	0.0543368	7
PCDHB15	0.00330462	0.231744	0.0543368	7
PHLDB2	0.00332918	-0.171087	0.054492	7
TTBK1	0.00334026	0.283362	0.054492	7
P2RX2	0.00336621	0.241899	0.0547009	7
ARHGEF10	0.00345004	-0.194851	0.055845	7
KLRC1	0.00352565	0.114203	0.0568477	7
NID2	0.00360244	0.124452	0.0578617	7
XRCC5	0.00364671	-0.168382	0.0579262	7
MYLK4	0.0036483	0.164578	0.0579262	7
KLHL3	0.00366812	-0.176665	0.0579262	7
GPR120	0.00367527	0.106243	0.0579262	7
THADA	0.00367608	-0.19824	0.0579262	7
FLRT2	0.00374143	-0.113632	0.0587334	7
ELF5	0.00378137	0.0829215	0.0591372	7
MCC	0.00380006	-0.176788	0.059207	7
MSMB	0.00387791	0.128179	0.0601944	7
IGF2BP2	0.00390613	0.141761	0.060407	7
SLC8A3	0.00397115	0.167674	0.0611852	7
RXFP3	0.00405613	0.146614	0.0622639	7
CHGA	0.00429059	0.146405	0.0656208	7
PDE4D	0.00432658	0.157961	0.0659288	7
TTLL10	0.00440158	0.108468	0.0668269	7
MYT1L	0.00443851	0.201604	0.0669023	7
TRERF1	0.00445184	-0.0938133	0.0669023	7
CD9	0.00445479	-0.134477	0.0669023	7
IGSF9B	0.00449239	0.157889	0.0672242	7
MGRN1	0.00452857	-0.134799	0.0675227	7
C11ORF85	0.00457441	-0.19879	0.0679627	7
EGFR	0.0045989	-0.183346	0.0680834	7
ST3GAL1	0.00478321	-0.135281	0.0705608	7
ITGB2	0.00482662	0.150928	0.0709496	7
CELA2A	0.0049085	-0.163094	0.0718992	7
PDE8B	0.00494549	0.145459	0.0721867	7
HS3ST3B1	0.00502727	-0.176105	0.0731239	7
GLRA1	0.00510254	0.115512	0.0739602	7
KCNAB1	0.00514932	-0.149427	0.074379	7
IDO2	0.00528024	0.120308	0.0760062	7
PDE4B	0.00534929	0.1214	0.0764893	7
LOC402778	0.00535057	-0.138386	0.0764893	7
JAKMIP1	0.00541111	0.193654	0.0770898	7
FAM5B	0.00548512	0.168503	0.0778775	7
ANKMY1	0.005599	-0.16187	0.079092	7
MRPL28	0.00560869	-0.119342	0.079092	7
CORO6	0.00566084	0.139552	0.079317	7
DIRC3	0.00569433	0.138125	0.079317	7
DEPDC1	0.00570231	-0.155605	0.079317	7
EMX1	0.00572112	-0.134765	0.079317	7
FAM183A	0.00575481	-0.202724	0.079317	7
ANXA2	0.00575529	-0.188464	0.079317	7
C10ORF11	0.00575811	0.14067	0.079317	7
VAPA	0.00580928	0.142178	0.0797578	7
LTB4R	0.00594124	-0.211977	0.0813012	7
CTBP2	0.00603569	-0.0772817	0.0823228	7
MORN1	0.00622531	-0.160393	0.0846317	7
NFIC	0.00625522	-0.199127	0.0847613	7
HOOK2	0.00653173	0.294921	0.088141	7
DNMT3A	0.00655762	-0.084753	0.088141	7
ADAMTS16	0.00658295	0.206885	0.088141	7
NRXN3	0.00658939	0.10698	0.088141	7
KCND2	0.00662507	0.148528	0.0882081	7
PIGB	0.00663681	-0.169671	0.0882081	7
ARPC1B	0.00672998	-0.189387	0.0891616	7
GABRA2	0.0067795	0.172306	0.0895324	7
RPL24	0.00681957	-0.156787	0.0897766	7
WIPF3	0.00704968	-0.184638	0.0922295	7
ADCYAP1	0.00705024	0.145485	0.0922295	7
ACTL6B	0.00721469	0.154812	0.094085	7
PRHOXNB	0.00729141	0.211242	0.0946859	7
NPHS2	0.00730629	0.120761	0.0946859	7
KLHL35	0.00740983	0.238778	0.0957295	7
SNAPC1	0.00749383	-0.15896	0.096515	7
TIMP2	0.00752276	0.19289	0.0965885	7
ST8SIA3	0.00757239	0.118014	0.0969266	7
LOC494141	0.00761061	0.147984	0.0969652	7
PWRN1	0.00762203	0.171315	0.0969652	7
ZNF608	0.00782568	-0.190296	0.0992525	7
MAN2B1	0.00787234	-0.210807	0.0994146	7
IL20RB	0.00788625	-0.190864	0.0994146	7
LCE1C	0.00797261	-0.178961	0.1002	7
ZNF358	0.00800301	-0.273207	0.100279	7
GPD2	0.00807012	-0.166574	0.100798	7
ZNF610	0.00809883	0.14863	0.100798	7
PARN	0.00813167	-0.160001	0.100798	7
MOS	0.00816683	0.155357	0.100798	7
COL4A1	0.00818691	-0.186103	0.100798	7
KLK9	0.0082003	0.0767606	0.100798	7
HAPLN1	0.0082141	-0.156553	0.100798	7
NACAP1	0.00824746	-0.111043	0.10091	7
PCSK2	0.00840896	0.179179	0.102584	7
C5ORF49	0.00870481	0.158997	0.105883	7
DOCK1	0.00874245	-0.133228	0.106	7
NALCN	0.00876537	0.182727	0.106	7
SNAP25	0.00885792	0.198952	0.10664	7
SSTR4	0.00886961	0.14455	0.10664	7
CRHR2	0.00889889	0.134419	0.106684	7
FGF10	0.00896316	0.237161	0.107146	7
FRAS1	0.009009	-0.168793	0.107385	7
RSPO4	0.009053	0.238782	0.107601	7
MYO16	0.00909552	-0.21291	0.107799	7
FAM5C	0.00913065	0.178458	0.107908	7
SYT1	0.00921253	0.193677	0.10839	7
SAMD12	0.00924487	-0.18692	0.10839	7
SLC2A11	0.00924963	-0.115096	0.10839	7
MED21	0.00931296	-0.208745	0.108416	7
FANCI	0.00933037	-0.153122	0.108416	7
GTF2F2	0.00934089	-0.155052	0.108416	7
UPP1	0.00935607	-0.132054	0.108416	7
GALNTL6	0.00939288	0.120954	0.10854	7
YOD1	0.00950441	-0.135598	0.109346	7
KIF1A	0.00951518	0.114801	0.109346	7
WWOX	0.00959009	0.158988	0.109903	7
GABRB3	0.00963555	0.163588	0.110121	7
CACNA1I	0.00972106	-0.136001	0.110775	7
LHX4	0.00974609	0.0832673	0.110775	7
CLSTN2	0.00990679	0.232443	0.112295	7
AUTS2	0.00994454	-0.074861	0.112417	7
EHD1	0.0100249	0.0723051	0.113017	7
STOX2	0.0100665	-0.260725	0.11318	7
FERD3L	0.0101157	0.139977	0.113427	7
KIAA1609	0.0102802	-0.168788	0.114828	7
PAQR8	0.0102986	-0.152773	0.114828	7
LTBP4	0.0103461	-0.19776	0.114828	7
C10ORF18	0.0103511	-0.0960512	0.114828	7
ACSS3	0.0104195	0.119668	0.115105	7
RCL1	0.0104314	0.14705	0.115105	7
MIR1182	0.0104657	-0.17771	0.115178	7
SLC12A7	0.0104973	-0.171975	0.115221	7
FGR	0.0106159	-0.187479	0.115629	7
KCNC1	0.0106169	-0.18471	0.115629	7
MGC87042	0.0106179	-0.159702	0.115629	7
LAMA5	0.0106548	-0.130251	0.115728	7
ZNF827	0.0107129	-0.192222	0.116056	7
MED12L	0.010781	-0.136389	0.116491	7
ANKK1	0.0108591	-0.126327	0.116657	7
C3ORF34	0.0108723	-0.136575	0.116657	7
PCGF3	0.0108805	-0.401018	0.116657	7
CDO1	0.0110287	0.0949857	0.117942	7
BCL2L14	0.0111155	0.144159	0.118479	7
CCNI2	0.0111589	-0.0823498	0.118479	7
STAC2	0.0111644	0.127791	0.118479	7
IL20RA	0.0112157	-0.178478	0.118721	7
HMGB4	0.0114224	0.203844	0.120602	7
GAP43	0.0115332	-0.149015	0.1213	7
DHRS7C	0.0115468	0.169716	0.1213	7
C6ORF136	0.0116043	-0.161635	0.121596	7
FGF11	0.0117405	-0.174786	0.122715	7
CBX2	0.0118199	0.119947	0.123235	7
BIVM	0.0120293	-0.190122	0.124892	7
LIN28B	0.0120388	0.198171	0.124892	7
MAPT	0.0123662	0.10318	0.127968	7
SORCS1	0.0124887	0.0693635	0.128915	7
PCDHB17	0.0125292	0.137544	0.129013	7
PON1	0.0126049	0.150612	0.129473	7
MIR196A2	0.0129327	0.0908781	0.132512	7
TTYH1	0.0130738	0.108527	0.13333	7
FOXB1	0.0130766	0.164801	0.13333	7
KRT3	0.0131755	-0.15919	0.13401	7
PDE4C	0.0133088	0.148024	0.135036	7
DOK5	0.013435	0.169181	0.135984	7
MIR1276	0.013504	-0.177699	0.136077	7
LOC145845	0.0135095	-0.123782	0.136077	7
C1ORF101	0.0135725	-0.114337	0.136381	7
BAIAP2L2	0.013621	-0.194781	0.136406	7
HMGCL	0.0136406	-0.213235	0.136406	7
LY75	0.0137226	-0.106436	0.136825	7
AOX1	0.0137655	-0.0995908	0.136825	7
WT1	0.0137812	0.153604	0.136825	7
KRT7	0.0139595	-0.279137	0.138023	7
ITGA6	0.0139682	-0.242128	0.138023	7
WNK4	0.014017	-0.199865	0.138177	7
TMEM196	0.0141633	-0.0996257	0.139289	7
GFI1B	0.0142233	0.149147	0.139473	7
CCL7	0.0142491	0.12086	0.139473	7
CTNNA2	0.0143984	0.140815	0.140604	7
THRB	0.0145289	-0.12314	0.141546	7
C7ORF52	0.0146605	0.196056	0.142251	7
ZNF397OS	0.0146697	-0.236731	0.142251	7
TRIM67	0.015169	0.15526	0.146493	7
NCALD	0.0151775	0.145366	0.146493	7
LOC254559	0.015226	-0.187879	0.146621	7
ADPRHL1	0.0153053	0.0870535	0.147044	7
C9	0.0153763	0.134078	0.147385	7
SECTM1	0.0157758	0.103346	0.150867	7
EGFLAM	0.0158379	0.199897	0.151114	7
LRRTM1	0.0161999	0.123223	0.154215	7
DOK7	0.0162767	-0.185045	0.154592	7
GABRG1	0.0164606	0.212038	0.155719	7
NPY5R	0.0164702	0.184514	0.155719	7
LBXCOR1	0.0166561	-0.121289	0.157076	7
ANGPTL6	0.0166893	-0.128732	0.157076	7
HS6ST3	0.0169667	0.157305	0.159326	7
SP7	0.0171111	0.0974072	0.160195	7
KIF26B	0.0171363	-0.183434	0.160195	7
LOC285796	0.0171786	0.200426	0.160231	7
MAP6D1	0.0173907	-0.194762	0.161847	7
CACNB4	0.0175086	-0.151493	0.16258	7
ST5	0.0176882	-0.128223	0.163546	7
NMNAT2	0.0177157	0.134968	0.163546	7
GTSF1	0.0177968	0.137812	0.163546	7
SCRT2	0.0178844	0.135439	0.163546	7
TMEM132C	0.0178956	0.122706	0.163546	7
FAM19A1	0.0179221	0.08438	0.163546	7
OLIG2	0.0179258	0.11109	0.163546	7
SP5	0.0179271	0.158878	0.163546	7
C6ORF126	0.0180621	-0.11149	0.164267	7
MDGA2	0.0180852	0.088772	0.164267	7
KHDRBS2	0.0181848	0.0971188	0.164812	7
RSPO3	0.0184143	0.216935	0.166338	7
KIAA1409	0.0184331	0.0869156	0.166338	7
WNT5A	0.0185881	0.102006	0.167374	7
CRNKL1	0.0186373	0.147214	0.167436	7
RNF32	0.0186756	-0.114669	0.167436	7
C20ORF103	0.0188126	0.19799	0.168218	7
MED27	0.0188437	-0.196594	0.168218	7
DAXX	0.0189464	-0.177028	0.168612	7
BRP44L	0.0189689	-0.159803	0.168612	7
RFPL2	0.0194072	0.126165	0.17214	7
C13ORF16	0.0196107	0.219309	0.173575	7
PLCE1	0.0198476	-0.150901	0.175299	7
KIAA1486	0.0200674	0.123751	0.176866	7
C15ORF26	0.0201419	0.13972	0.177	7
SERPINI2	0.0201678	-0.134988	0.177	7
GPX2	0.020263	-0.122902	0.177188	7
EMID2	0.0202744	0.133091	0.177188	7
NPAS3	0.0203753	-0.106892	0.177696	7
RGMA	0.0205972	-0.172504	0.178796	7
DYDC2	0.0206571	-0.114386	0.178796	7
LIMCH1	0.020684	-0.141358	0.178796	7
GPRC5A	0.0207104	-0.192924	0.178796	7
ZNF134	0.0207163	0.142168	0.178796	7
POM121L12	0.0208128	0.174842	0.179257	7
COL14A1	0.0210337	0.138466	0.180785	7
LHX9	0.0211654	0.156212	0.181542	7
ANGEL2	0.0212729	-0.170518	0.182089	7
C22ORF9	0.0215683	-0.150225	0.18389	7
NBEAL1	0.0215717	-0.192464	0.18389	7
ADRA1D	0.0216889	0.0882022	0.184487	7
OTX2OS1	0.0217304	0.115874	0.184487	7
CABC1	0.0217885	-0.187045	0.184603	7
PKN1	0.0220148	0.186983	0.186025	7
2008-09-01	0.0220458	-0.155033	0.186025	7
PEX5	0.0221218	0.0632609	0.18627	7
EPHA3	0.0221927	0.165069	0.18627	7
SMTNL2	0.0222091	0.133095	0.18627	7
TTC24	0.0223993	0.0959929	0.186842	7
HSPB6	0.0224341	-0.228393	0.186842	7
CAMSAP1	0.0224518	-0.20104	0.186842	7
PTPN22	0.022457	-0.0794004	0.186842	7
TIGD3	0.022522	-0.177256	0.187009	7
VWA3B	0.0226632	0.175177	0.187807	7
ERI3	0.0227191	-0.223715	0.187896	7
C12ORF68	0.0228089	-0.252901	0.188264	7
HCN1	0.0230036	0.159147	0.189388	7
FUT9	0.0230879	0.129064	0.189388	7
PHOX2A	0.0231034	0.165426	0.189388	7
C10ORF96	0.0231271	0.224497	0.189388	7
RASA3	0.0233661	-0.131304	0.190969	7
C8ORF4	0.0234724	0.0725695	0.191249	7
GSTP1	0.0234923	-0.170733	0.191249	7
TMEM97	0.0240213	-0.172554	0.195173	7
MIR129-2	0.0241257	0.14875	0.195479	7
ZNF148	0.0241761	0.129019	0.195479	7
NBR2	0.0241999	0.129881	0.195479	7
TMEM177	0.0242996	0.219096	0.195904	7
PAX1	0.0244488	0.142627	0.196726	7
PTF1A	0.0245684	0.116959	0.197306	7
ZNF75A	0.0247168	0.107029	0.198115	7
OXR1	0.0248868	0.135702	0.199095	7
DBC1	0.0250279	0.174618	0.199839	7
LMO3	0.0252194	0.142869	0.200982	7
TRABD	0.0255114	-0.268924	0.202575	7
WDR72	0.0255167	0.108835	0.202575	7
FEV	0.0256278	0.167191	0.20307	7
PAX3	0.0257931	0.0608334	0.203991	7
IL17RE	0.0258691	-0.223463	0.204122	7
PRKCE	0.0259077	-0.0990434	0.204122	7
FAM101A	0.0260123	-0.171136	0.204558	7
PEX10	0.0261435	-0.187828	0.205201	7
ATP4B	0.0262338	-0.162223	0.205523	7
TRIM55	0.0264812	0.186341	0.207071	7
LOC169834	0.0267599	0.16303	0.208858	7
PRDM8	0.026862	-0.168466	0.20898	7
ABO	0.026876	-0.15253	0.20898	7
CBFA2T2	0.0271121	-0.144821	0.210203	7
VNN1	0.0271344	0.0974136	0.210203	7
MMEL1	0.0274857	0.17603	0.212528	7
ZNF721	0.0276677	0.125368	0.213323	7
ABCB5	0.0276909	0.172946	0.213323	7
HTR5A	0.0279094	0.099942	0.214609	7
BTBD7	0.027965	-0.123702	0.214639	7
INHBA	0.028123	0.134066	0.215455	7
KIAA0513	0.0282525	-0.136552	0.216048	7
SLC38A1	0.0285455	0.10743	0.21774	7
LOC641518	0.0285783	0.112915	0.21774	7
AP2B1	0.0286799	-0.076695	0.218114	7
LRRTM3	0.0287867	0.133919	0.218526	7
PIGH	0.0289452	-0.152596	0.21933	7
SLC18A2	0.0290319	0.131748	0.219587	7
PGLYRP2	0.0291821	0.121576	0.220322	7
USH1C	0.0293585	0.126248	0.221027	7
MYEF2	0.0293817	0.18561	0.221027	7
SLC5A7	0.0294948	0.123576	0.221477	7
SH3D19	0.0295865	-0.158584	0.221766	7
CHL1	0.0296466	-0.126768	0.221816	7
LHX6	0.0297921	0.101692	0.222378	7
SH3PXD2B	0.0298587	-0.11631	0.222378	7
PRG2	0.0298821	0.145053	0.222378	7
DAP	0.0299581	-0.135511	0.222499	7
SMAP1	0.0300053	-0.130498	0.222499	7
SUGT1L1	0.030697	0.0851099	0.227109	7
NOVA1	0.0307386	0.168911	0.227109	7
MMP20	0.0307907	-0.151343	0.227109	7
MIR668	0.0308828	0.22491	0.227385	7
LRRTM2	0.0311751	-0.142744	0.228803	7
ENPP4	0.0311854	0.0840661	0.228803	7
LOC146336	0.0314944	0.224666	0.23035	7
RFX4	0.031507	0.176829	0.23035	7
FMN2	0.0316692	0.129554	0.23113	7
SLC47A1	0.031728	-0.112903	0.231153	7
SMURF1	0.0319776	-0.12624	0.232564	7
LRWD1	0.0320846	-0.248343	0.232708	7
CNTNAP4	0.0321092	0.176236	0.232708	7
C16ORF62	0.0322185	-0.150523	0.233094	7
TTC7A	0.032705	-0.0931692	0.236203	7
UNC5A	0.0332285	0.130194	0.239568	7
FBXO39	0.0334158	-0.110405	0.240501	7
OPRD1	0.0335124	0.234055	0.24078	7
MIR124-3	0.0336833	0.150768	0.24159	7
[truncated: 16 more rows]
